# Supplementary material for: Population‐level prokaryotic community structures associated with ferromanganese nodules in the Clarion‐Clipperton Zone (Pacific Ocean) revealed by 16S rRNA gene amplicon sequencing
Source: Environ Microbiol Rep. 2023 Dec 26;16(1):e13224. doi: 10.1111/1758-2229.13224 (PMC10866075; doi:10.1111/1758-2229.13224)
Supplement: Supplementary file 2 — Table S1. Metadata and statistics of samples analysed in this study. [file EMI4-16-e13224-s004.xlsx]

## Sheet: Sheet1
sampleid	Sampling_number	Sampling date	Experimental_area	Station	Date	Latitude	Longitude	Depth	Sample type	Sampling_method	layers(only for sediment)	No. of raw reads	Analyzed reads	Analyzed Ratio	Observed ASVs	Abundant ASVs
17MNMC28	17MNMC28	2017-10-28	High Abundance Area	St.E	43036	10°29.993'N	147°27.945'W	5175	Sediment	Box-corer	0-0.5	872817	68630	0.0786305	814	5
17MNMC29	17MNMC29	2017-10-28	High Abundance Area	St.C	43036	10°29.976'N	147°44.095'W	5225	Sediment	Box-corer	0-0.5	1130546	78282	0.0692426	1079	4
17MNMC30	17MNMC30	2017-10-29	High Abundance Area	St.W	43036	10°29.990'N	147°00.126'W	5310	Sediment	Box-corer	0-0.5	1215176	88002	0.0724191	981	4
17PRMC05	17PRMC05	2017-10-20	Protecte Refarence Zone	PR01	43028	10°27.967'N	147°55.975'W	5278	Sediment	Box-corer	0-0.5	918683	71485	0.0778125	836	6
st-C-0m	18MNRO15	2018-09-21	High Abundance Area	St.C	43364	10°30.0129'N	148°44.0185'W	0	Water	Niskin bottle attached Multiple-corer	na	155244	96973	0.624649	437	18
st-C-1000m	18MNRO15	2018-09-21	High Abundance Area	St.C	43364	10°30.0129'N	148°44.0185'W	1000	Water	Niskin bottle attached Multiple-corer	na	138534	84202	0.607807	1012	13
st-C-100m	18MNRO15	2018-09-21	High Abundance Area	St.C	43364	10°30.0129'N	148°44.0185'W	100	Water	Niskin bottle attached Multiple-corer	na	165082	97624	0.591367	1141	12
st-C-150m	18MNRO15	2018-09-21	High Abundance Area	St.C	43364	10°30.0129'N	148°44.0185'W	150	Water	Niskin bottle attached Multiple-corer	na	154240	92481	0.599592	1205	13
st-C-2000m	18MNRO15	2018-09-21	High Abundance Area	St.C	43364	10°30.0129'N	148°44.0185'W	2000	Water	Niskin bottle attached Multiple-corer	na	167295	91263	0.545521	633	12
st-C-200m	18MNRO15	2018-09-21	High Abundance Area	St.C	43364	10°30.0129'N	148°44.0185'W	200	Water	Niskin bottle attached Multiple-corer	na	169732	103218	0.608123	1136	11
st-C-3000m	18MNRO15	2018-09-21	High Abundance Area	St.C	43364	10°30.0129'N	148°44.0185'W	3000	Water	Niskin bottle attached Multiple-corer	na	134781	82549	0.612468	909	11
st-C-300m	18MNRO15	2018-09-21	High Abundance Area	St.C	43364	10°30.0129'N	148°44.0185'W	300	Water	Niskin bottle attached Multiple-corer	na	164677	95142	0.577749	989	14
st-C-4000m	18MNRO15	2018-09-21	High Abundance Area	St.C	43364	10°30.0129'N	148°44.0185'W	4000	Water	Niskin bottle attached Multiple-corer	na	125767	78662	0.625458	629	14
st-C-5000m	18MNRO15	2018-09-21	High Abundance Area	St.C	43364	10°30.0129'N	148°44.0185'W	5000	Water	Niskin bottle attached Multiple-corer	na	116483	70395	0.604337	667	18
st-C-500m	18MNRO15	2018-09-21	High Abundance Area	St.C	43364	10°30.0129'N	148°44.0185'W	500	Water	Niskin bottle attached Multiple-corer	na	134092	76119	0.567663	904	16
st-C-50m	18MNRO15	2018-09-21	High Abundance Area	St.C	43364	10°30.0129'N	148°44.0185'W	50	Water	Niskin bottle attached Multiple-corer	na	162672	92303	0.567418	589	21
st-C-750m	18MNRO15	2018-09-21	High Abundance Area	St.C	43364	10°30.0129'N	148°44.0185'W	750	Water	Niskin bottle attached Multiple-corer	na	139350	83254	0.597445	927	12
st-C-0-0-5	18MNSC52	2018-10-01	High Abundance Area	St.C	43374	10°29.9895'N	148°44.0128'W	5223	Sediment	Box-corer	0-0.5	125117	65995	0.527466	1303	6
st-C-0-5	18MNSC52	2018-10-01	High Abundance Area	St.C	43374	10°29.9895'N	148°44.0128'W	5223	Sediment	Box-corer	0-5	135293	75573	0.558588	1280	8
st-C-0-5-1	18MNSC52	2018-10-01	High Abundance Area	St.C	43374	10°29.9895'N	148°44.0128'W	5223	Sediment	Box-corer	0.5-1.0	118270	66442	0.561782	1274	7
st-C-1	18MNSC52	2018-10-01	High Abundance Area	St.C	43374	10°29.9895'N	148°44.0128'W	5223	nodule surface	Box-corer	na	185429	115059	0.620502	1160	6
st-C-1-2	18MNSC52	2018-10-01	High Abundance Area	St.C	43374	10°29.9895'N	148°44.0128'W	5223	Sediment	Box-corer	1.0-2.0	128519	70181	0.546075	1226	8
st-C-1-front	18MNSC52	2018-10-01	High Abundance Area	St.C	43374	10°29.9895'N	148°44.0128'W	5223	Nodule	Box-corer	na	154852	94341	0.609233	1048	17
st-C-1-back	18MNSC52	2018-10-01	High Abundance Area	St.C	43374	10°29.9895'N	148°44.0128'W	5223	Nodule	Box-corer	na	112552	70064	0.622503	815	18
st-C-2	18MNSC52	2018-10-01	High Abundance Area	St.C	43374	10°29.9895'N	148°44.0128'W	5223	nodule surface	Box-corer	na	168877	102108	0.604629	1138	6
st-C-2-3	18MNSC52	2018-10-01	High Abundance Area	St.C	43374	10°29.9895'N	148°44.0128'W	5223	Sediment	Box-corer	2.0-3.0	114275	64021	0.560236	1172	10
st-C-2-front	18MNSC52	2018-10-01	High Abundance Area	St.C	43374	10°29.9895'N	148°44.0128'W	5223	Nodule	Box-corer	na	162017	100760	0.62191	1174	17
st-C-2-back	18MNSC52	2018-10-01	High Abundance Area	St.C	43374	10°29.9895'N	148°44.0128'W	5223	Nodule	Box-corer	na	130062	82703	0.635874	911	11
st-C-3	18MNSC52	2018-10-01	High Abundance Area	St.C	43374	10°29.9895'N	148°44.0128'W	5223	nodule surface	Box-corer	na	189817	110202	0.58057	1224	6
st-C-3-4	18MNSC52	2018-10-01	High Abundance Area	St.C	43374	10°29.9895'N	148°44.0128'W	5223	Sediment	Box-corer	3.0-4.0	153791	86318	0.561268	1398	7
st-C-3-front	18MNSC52	2018-10-01	High Abundance Area	St.C	43374	10°29.9895'N	148°44.0128'W	5223	Nodule	Box-corer	na	134385	87170	0.648659	1132	12
st-C-3-back	18MNSC52	2018-10-01	High Abundance Area	St.C	43374	10°29.9895'N	148°44.0128'W	5223	Nodule	Box-corer	na	146385	93710	0.640161	965	19
st-C-4	18MNSC52	2018-10-01	High Abundance Area	St.C	43374	10°29.9895'N	148°44.0128'W	5223	nodule surface	Box-corer	na	163767	97401	0.594754	1189	6
st-C-4-5	18MNSC52	2018-10-01	High Abundance Area	St.C	43374	10°29.9895'N	148°44.0128'W	5223	Sediment	Box-corer	4.0-5.0	268248	152200	0.567385	1909	7
st-C-4-front	18MNSC52	2018-10-01	High Abundance Area	St.C	43374	10°29.9895'N	148°44.0128'W	5223	Nodule	Box-corer	na	167808	102663	0.611788	1165	18
st-C-4-back	18MNSC52	2018-10-01	High Abundance Area	St.C	43374	10°29.9895'N	148°44.0128'W	5223	Nodule	Box-corer	na	161990	107215	0.661862	1092	15
st-C-5-6	18MNSC52	2018-10-01	High Abundance Area	St.C	43374	10°29.9895'N	148°44.0128'W	5223	Sediment	Box-corer	5.0-6.0	120890	67337	0.557011	1268	8
st-C-6-8	18MNSC52	2018-10-01	High Abundance Area	St.C	43374	10°29.9895'N	148°44.0128'W	5223	Sediment	Box-corer	6.0-8.0	135920	79826	0.587301	1293	7
st-C-8-10	18MNSC52	2018-10-01	High Abundance Area	St.C	43374	10°29.9895'N	148°44.0128'W	5223	Sediment	Box-corer	8.0-10	120668	69241	0.573814	1281	8
st-C-bottom-water-1	18MNSC52	2018-10-01	High Abundance Area	St.C	43374	10°29.9895'N	148°44.0128'W	5223	Bottom water	Box-corer	na	150865	86614	0.574116	1596	12
st-C-bottom-water-2	18MNSC52	2018-10-01	High Abundance Area	St.C	43374	10°29.9895'N	148°44.0128'W	5223	Bottom water	Box-corer	na	140329	87069	0.620463	878	6
st-PR01-0m	18PRRO04	2018-09-24	Protecte Refarence Zone	PR01	43732	10°28.0112'N	148°55.9747'W	0	Water	Niskin bottle attached Multiple-corer	na	168852	105540	0.625044	450	17
st-PR01-1000m	18PRRO04	2018-09-24	Protecte Refarence Zone	PR01	43732	10°28.0112'N	148°55.9747'W	1000	Water	Niskin bottle attached Multiple-corer	na	162683	93842	0.57684	973	13
st-PR01-100m	18PRRO04	2018-09-24	Protecte Refarence Zone	PR01	43732	10°28.0112'N	148°55.9747'W	100	Water	Niskin bottle attached Multiple-corer	na	124618	71716	0.575487	603	13
st-PR01-150m	18PRRO04	2018-09-24	Protecte Refarence Zone	PR01	43732	10°28.0112'N	148°55.9747'W	150	Water	Niskin bottle attached Multiple-corer	na	103345	61306	0.593217	899	13
st-PR01-2000m	18PRRO04	2018-09-24	Protecte Refarence Zone	PR01	43732	10°28.0112'N	148°55.9747'W	2000	Water	Niskin bottle attached Multiple-corer	na	167006	96431	0.57741	988	12
st-PR01-200m	18PRRO04	2018-09-24	Protecte Refarence Zone	PR01	43732	10°28.0112'N	148°55.9747'W	200	Water	Niskin bottle attached Multiple-corer	na	129687	73658	0.567967	887	13
st-PR01-3000m	18PRRO04	2018-09-24	Protecte Refarence Zone	PR01	43732	10°28.0112'N	148°55.9747'W	3000	Water	Niskin bottle attached Multiple-corer	na	186731	111884	0.599172	1019	10
st-PR01-300m	18PRRO04	2018-09-24	Protecte Refarence Zone	PR01	43732	10°28.0112'N	148°55.9747'W	300	Water	Niskin bottle attached Multiple-corer	na	142485	82697	0.580391	995	15
st-PR01-4000m	18PRRO04	2018-09-24	Protecte Refarence Zone	PR01	43732	10°28.0112'N	148°55.9747'W	4000	Water	Niskin bottle attached Multiple-corer	na	107527	64725	0.601942	801	12
st-PR01-5000m	18PRRO04	2018-09-24	Protecte Refarence Zone	PR01	43732	10°28.0112'N	148°55.9747'W	5000	Water	Niskin bottle attached Multiple-corer	na	138487	81684	0.589832	811	17
st-PR01-500m	18PRRO04	2018-09-24	Protecte Refarence Zone	PR01	43732	10°28.0112'N	148°55.9747'W	500	Water	Niskin bottle attached Multiple-corer	na	134251	76364	0.568815	934	14
st-PR01-50m	18PRRO04	2018-09-24	Protecte Refarence Zone	PR01	43732	10°28.0112'N	148°55.9747'W	50	Water	Niskin bottle attached Multiple-corer	na	142531	83799	0.587935	512	21
st-PR01-750m	18PRRO04	2018-09-24	Protecte Refarence Zone	PR01	43732	10°28.0112'N	148°55.9747'W	750	Water	Niskin bottle attached Multiple-corer	na	134432	78108	0.581022	845	13
st-PR01-0-5	18PRSC07	2018-09-29	Protecte Refarence Zone	PR01	43372	10°29.9936'N	148°56.0026'W	5271	Sediment	Box-corer	0.0-5.0	147855	83054	0.561726	1382	7
st-PR01-1-front	18PRSC07	2018-09-29	Protecte Refarence Zone	PR01	43372	10°29.9936'N	148°56.0026'W	5271	Nodule	Box-corer	na	167403	108260	0.646703	1205	15
st-PR01-2	18PRSC07	2018-09-29	Protecte Refarence Zone	PR01	43372	10°29.9936'N	148°56.0026'W	5271	nodule surface	Box-corer	na	150684	88338	0.586247	1392	4
st-PR01-2-front	18PRSC07	2018-09-29	Protecte Refarence Zone	PR01	43372	10°29.9936'N	148°56.0026'W	5271	Nodule	Box-corer	na	128339	74678	0.581881	585	11
st-PR01-2-back	18PRSC07	2018-09-29	Protecte Refarence Zone	PR01	43372	10°29.9936'N	148°56.0026'W	5271	Nodule	Box-corer	na	190891	120644	0.632005	1217	17
st-PR01-3	18PRSC07	2018-09-29	Protecte Refarence Zone	PR01	43372	10°29.9936'N	148°56.0026'W	5271	nodule surface	Box-corer	na	191970	112989	0.588576	1257	5
st-PR01-3-front	18PRSC07	2018-09-29	Protecte Refarence Zone	PR01	43372	10°29.9936'N	148°56.0026'W	5271	Nodule	Box-corer	na	141679	94647	0.668038	858	12
st-PR01-3-back	18PRSC07	2018-09-29	Protecte Refarence Zone	PR01	43372	10°29.9936'N	148°56.0026'W	5271	Nodule	Box-corer	na	129726	86542	0.667114	1061	12
st-PR01-4	18PRSC07	2018-09-29	Protecte Refarence Zone	PR01	43372	10°29.9936'N	148°56.0026'W	5271	nodule surface	Box-corer	na	168578	100799	0.597937	1392	3
st-PR01-4-front	18PRSC07	2018-09-29	Protecte Refarence Zone	PR01	43372	10°29.9936'N	148°56.0026'W	5271	Nodule	Box-corer	na	170637	110882	0.649812	1013	23
st-PR01-4-back	18PRSC07	2018-09-29	Protecte Refarence Zone	PR01	43372	10°29.9936'N	148°56.0026'W	5271	Nodule	Box-corer	na	156609	97982	0.625647	1259	14
st-PR01-5	18PRSC07	2018-09-29	Protecte Refarence Zone	PR01	43372	10°29.9936'N	148°56.0026'W	5271	nodule surface	Box-corer	na	166076	96074	0.578494	1237	5
st-PR01-5-6	18PRSC07	2018-09-29	Protecte Refarence Zone	PR01	43372	10°29.9936'N	148°56.0026'W	5271	Sediment	Box-corer	5.0-6.0,	136960	77629	0.566801	1198	9
st-PR01-5-front	18PRSC07	2018-09-29	Protecte Refarence Zone	PR01	43372	10°29.9936'N	148°56.0026'W	5271	Nodule	Box-corer	na	257732	166998	0.647952	1461	19
st-PR01-5-back	18PRSC07	2018-09-29	Protecte Refarence Zone	PR01	43372	10°29.9936'N	148°56.0026'W	5271	Nodule	Box-corer	na	146678	95975	0.654324	1152	11
st-PR01-6-8	18PRSC07	2018-09-29	Protecte Refarence Zone	PR01	43372	10°29.9936'N	148°56.0026'W	5271	Sediment	Box-corer	6.0-8.0	169351	97271	0.574375	1360	11
st-PR01-8-10	18PRSC07	2018-09-29	Protecte Refarence Zone	PR01	43372	10°29.9936'N	148°56.0026'W	5271	Sediment	Box-corer	8.0-10	166687	97901	0.587334	1441	10
st-PR01-bottom-water-1	18PRSC07	2018-09-29	Protecte Refarence Zone	PR01	43372	10°29.9936'N	148°56.0026'W	5271	Bottom water	Box-corer	na	113972	71707	0.629163	624	20
st-PR01-bottom-water-2	18PRSC07	2018-09-29	Protecte Refarence Zone	PR01	43372	10°29.9936'N	148°56.0026'W	5271	Bottom water	Box-corer	na	145041	90353	0.622948	1545	9
45-J6-10-sediment0p5-1cm1	19JEMC27	2019-08-15	Medium or Light Deposition Area	J6-10	43692	9°15.14382'N	146°15.46541'W	5333	Sediment	Multiple-corer	0.5-1.0	179800	91631	0.509627	1683	5
46-J6-10-sediment0p5-1cm2	19JEMC27	2019-08-15	Medium or Light Deposition Area	J6-10	43692	9°15.14382'N	146°15.46541'W	5333	Sediment	Multiple-corer	0.5-1.0	157391	76424	0.485568	1419	6
47-J6-10-sediment0p5-1cm3	19JEMC27	2019-08-15	Medium or Light Deposition Area	J6-10	43692	9°15.14382'N	146°15.46541'W	5333	Sediment	Multiple-corer	0.5-1.0	191835	97773	0.509672	1717	5
48-J6-10-sediment1-2cm1	19JEMC27	2019-08-15	Medium or Light Deposition Area	J6-10	43692	9°15.14382'N	146°15.46541'W	5333	Sediment	Multiple-corer	1.0-2.0	166356	83626	0.502693	1431	6
49-J6-10-sediment1-2cm2	19JEMC27	2019-08-15	Medium or Light Deposition Area	J6-10	43692	9°15.14382'N	146°15.46541'W	5333	Sediment	Multiple-corer	1.0-2.0	169322	83833	0.49511	1424	5
50-J6-10-sediment1-2cm3	19JEMC27	2019-08-15	Medium or Light Deposition Area	J6-10	43692	9°15.14382'N	146°15.46541'W	5333	Sediment	Multiple-corer	1.0-2.0	162200	83579	0.515284	1449	5
51-J6-10-sediment2-3cm1	19JEMC27	2019-08-15	Medium or Light Deposition Area	J6-10	43692	9°15.14382'N	146°15.46541'W	5333	Sediment	Multiple-corer	2.0-3.0	167106	83713	0.500957	1430	6
52-J6-10-sediment2-3cm2	19JEMC27	2019-08-15	Medium or Light Deposition Area	J6-10	43692	9°15.14382'N	146°15.46541'W	5333	Sediment	Multiple-corer	2.0-3.0	158364	78478	0.495555	1408	6
53-J6-10-sediment2-3cm3	19JEMC27	2019-08-15	Medium or Light Deposition Area	J6-10	43692	9°15.14382'N	146°15.46541'W	5333	Sediment	Multiple-corer	2.0-3.0	207568	100985	0.486515	1642	5
54-J6-10-sediment3-4cm1	19JEMC27	2019-08-15	Medium or Light Deposition Area	J6-10	43692	9°15.14382'N	146°15.46541'W	5333	Sediment	Multiple-corer	3.0-4.0	192206	89937	0.46792	1445	6
55-J6-10-sediment3-4cm2	19JEMC27	2019-08-15	Medium or Light Deposition Area	J6-10	43692	9°15.14382'N	146°15.46541'W	5333	Sediment	Multiple-corer	3.0-4.0	200877	98161	0.488662	1561	5
56-J6-10-sediment3-4cm3	19JEMC27	2019-08-15	Medium or Light Deposition Area	J6-10	43692	9°15.14382'N	146°15.46541'W	5333	Sediment	Multiple-corer	3.0-4.0	183090	87195	0.476241	1385	6
57-J6-10-sediment4-5cm1	19JEMC27	2019-08-15	Medium or Light Deposition Area	J6-10	43692	9°15.14382'N	146°15.46541'W	5333	Sediment	Multiple-corer	4.0-5.0	218386	104953	0.480585	1529	5
58-J6-10-sediment4-5cm2	19JEMC27	2019-08-15	Medium or Light Deposition Area	J6-10	43692	9°15.14382'N	146°15.46541'W	5333	Sediment	Multiple-corer	4.0-5.0	185469	94280	0.508333	1411	6
59-J6-10-sediment4-5cm3	19JEMC27	2019-08-15	Medium or Light Deposition Area	J6-10	43692	9°15.14382'N	146°15.46541'W	5333	Sediment	Multiple-corer	4.0-5.0	182174	87675	0.481271	1346	7
J6-10-MC-bottom-water-1	19JEMC27	2019-08-15	Medium or Light Deposition Area	J6-10	43692	9°15.14382'N	146°15.46541'W	5333	Bottom water	Multiple-corer	na	162052	85932	0.530274	1810	0
J6-10-NB-bottom-water-1	19JEMC27	2019-08-15	Medium or Light Deposition Area	J6-10	43692	9°15.14382'N	146°15.46541'W	5333	Bottom water	Niskin bottle attached Multiple-corer	na	130602	83900	0.64241	1103	10
J6-10-NB-bottom-water-2	19JEMC27	2019-08-15	Medium or Light Deposition Area	J6-10	43692	9°15.14382'N	146°15.46541'W	5333	Bottom water	Niskin bottle attached Multiple-corer	na	156926	112060	0.714095	987	9
J6-10-sediment-0-0-5cm-1	19JEMC27	2019-08-15	Medium or Light Deposition Area	J6-10	43692	9°15.14382'N	146°15.46541'W	5333	Sediment	Multiple-corer	0-0.5	94688	54942	0.580242	1546	7
J6-10-sediment-0-0-5cm-2	19JEMC27	2019-08-15	Medium or Light Deposition Area	J6-10	43692	9°15.14382'N	146°15.46541'W	5333	Sediment	Multiple-corer	0-0.5	130030	69643	0.535592	1600	5
J6-10-sediment-0-0-5cm-3	19JEMC27	2019-08-15	Medium or Light Deposition Area	J6-10	43692	9°15.14382'N	146°15.46541'W	5333	Sediment	Multiple-corer	0-0.5	104928	74639	0.711335	1375	3
J6-14-NB-bottom-water-1	19JEMC27	2019-08-15	Refarence Area	J6-14	43693	9°15.48419'N	146°15.79846'W	5336	Bottom water	Niskin bottle attached Multiple-corer	na	106951	69188	0.646913	959	13
25-J6-14-MC-1	19JEMC30	2019-08-16	Refarence Area	J6-14	43693	9°15.48419'N	146°15.79846'W	5336	Nodule	Multiple-corer	na	146669	77034	0.525223	1031	11
26-J6-14-MC-2	19JEMC30	2019-08-16	Refarence Area	J6-14	43693	9°15.48419'N	146°15.79846'W	5336	Nodule	Multiple-corer	na	202463	106560	0.526318	1397	11
27-J6-14-MC-3	19JEMC30	2019-08-16	Refarence Area	J6-14	43693	9°15.48419'N	146°15.79846'W	5336	Nodule	Multiple-corer	na	166407	89916	0.540338	1127	10
60-J6-14-sediment0p5-1cm1	19JEMC30	2019-08-16	Refarence Area	J6-14	43693	9°15.48419'N	146°15.79846'W	5336	Sediment	Multiple-corer	0.5-1.0	181731	87520	0.481591	1511	5
61-J6-14-sediment0p5-1cm2	19JEMC30	2019-08-16	Refarence Area	J6-14	43693	9°15.48419'N	146°15.79846'W	5336	Sediment	Multiple-corer	0.5-1.0	196442	99677	0.507412	1685	5
62-J6-14-sediment0p5-1cm3	19JEMC30	2019-08-16	Refarence Area	J6-14	43693	9°15.48419'N	146°15.79846'W	5336	Sediment	Multiple-corer	0.5-1.0	170799	85909	0.502983	1431	5
63-J6-14-sediment1-2cm1	19JEMC30	2019-08-16	Refarence Area	J6-14	43693	9°15.48419'N	146°15.79846'W	5336	Sediment	Multiple-corer	1.0-2.0	205834	106755	0.518646	1566	6
64-J6-14-sediment1-2cm2	19JEMC30	2019-08-16	Refarence Area	J6-14	43693	9°15.48419'N	146°15.79846'W	5336	Sediment	Multiple-corer	1.0-2.0	194950	98743	0.506504	1419	6
65-J6-14-sediment1-2cm3	19JEMC30	2019-08-16	Refarence Area	J6-14	43693	9°15.48419'N	146°15.79846'W	5336	Sediment	Multiple-corer	1.0-2.0	188687	92666	0.49111	1375	6
66-J6-14-sediment2-3cm1	19JEMC30	2019-08-16	Refarence Area	J6-14	43693	9°15.48419'N	146°15.79846'W	5336	Sediment	Multiple-corer	2.0-3.0	191714	101681	0.530379	1490	6
67-J6-14-sediment2-3cm2	19JEMC30	2019-08-16	Refarence Area	J6-14	43693	9°15.48419'N	146°15.79846'W	5336	Sediment	Multiple-corer	2.0-3.0	182214	92416	0.507184	1387	7
68-J6-14-sediment2-3cm3	19JEMC30	2019-08-16	Refarence Area	J6-14	43693	9°15.48419'N	146°15.79846'W	5336	Sediment	Multiple-corer	2.0-3.0	171365	87050	0.50798	1347	7
69-J6-14-sediment3-4cm1	19JEMC30	2019-08-16	Refarence Area	J6-14	43693	9°15.48419'N	146°15.79846'W	5336	Sediment	Multiple-corer	3.0-4.0	198961	103299	0.519192	1460	8
70-J6-14-sediment2-3cm2	19JEMC30	2019-08-16	Refarence Area	J6-14	43693	9°15.48419'N	146°15.79846'W	5336	Sediment	Multiple-corer	3.0-4.0	204082	101366	0.496693	1477	4
71-J6-14-sediment3-4cm3	19JEMC30	2019-08-16	Refarence Area	J6-14	43693	9°15.48419'N	146°15.79846'W	5336	Sediment	Multiple-corer	3.0-4.0	192321	100548	0.522813	1446	5
72-J6-14-sediment4-5cm1	19JEMC30	2019-08-16	Refarence Area	J6-14	43693	9°15.48419'N	146°15.79846'W	5336	Sediment	Multiple-corer	4.0-5.0	190694	98235	0.515145	1443	8
73-J6-14-sediment4-5cm2	19JEMC30	2019-08-16	Refarence Area	J6-14	43693	9°15.48419'N	146°15.79846'W	5336	Sediment	Multiple-corer	4.0-5.0	180359	88213	0.489097	1282	7
74-J6-14-sediment4-5cm3	19JEMC30	2019-08-16	Refarence Area	J6-14	43693	9°15.48419'N	146°15.79846'W	5336	Sediment	Multiple-corer	4.0-5.0	194484	102024	0.524588	1444	9
J6-14-sediment-0-0-5cm-1	19JEMC30	2019-08-16	Refarence Area	J6-14	43693	9°15.48419'N	146°15.79846'W	5336	Sediment	Multiple-corer	0-0.5	94323	57141	0.605801	1489	8
J6-14-sediment-0-0-5cm-2	19JEMC30	2019-08-16	Refarence Area	J6-14	43693	9°15.48419'N	146°15.79846'W	5336	Sediment	Multiple-corer	0-0.5	116076	66867	0.576062	1352	7
J6-14-sediment-0-0-5cm-3	19JEMC30	2019-08-16	Refarence Area	J6-14	43693	9°15.48419'N	146°15.79846'W	5336	Sediment	Multiple-corer	0-0.5	123417	81314	0.658856	1898	7
10-J6-08-0p5-1-1	19JEMC33	2019-08-17	Heavy Deposition Area	J6-08	43694	9°15.92085'N	146°15.31727'W	5331	Sediment	Multiple-corer	0.5-1.0	174552	87091	0.49894	1482	5
11-J6-08-0p5-1-2	19JEMC33	2019-08-17	Heavy Deposition Area	J6-08	43694	9°15.92085'N	146°15.31727'W	5331	Sediment	Multiple-corer	0.5-1.0	137641	64340	0.467448	1163	5
12-J6-08-0p5-1-3	19JEMC33	2019-08-17	Heavy Deposition Area	J6-08	43694	9°15.92085'N	146°15.31727'W	5331	Sediment	Multiple-corer	0.5-1.0	170228	84752	0.497873	1440	6
13-J6-08-1b2-1	19JEMC33	2019-08-17	Heavy Deposition Area	J6-08	43694	9°15.92085'N	146°15.31727'W	5331	Sediment	Multiple-corer	1.0-2.0	136212	67490	0.495478	1108	6
14-J6-08-1b2-2	19JEMC33	2019-08-17	Heavy Deposition Area	J6-08	43694	9°15.92085'N	146°15.31727'W	5331	Sediment	Multiple-corer	1.0-2.0	156899	75076	0.478499	1274	5
15-J6-08-1b2-3	19JEMC33	2019-08-17	Heavy Deposition Area	J6-08	43694	9°15.92085'N	146°15.31727'W	5331	Sediment	Multiple-corer	1.0-2.0	127294	62785	0.493228	1095	6
16-J6-08-2b3-1	19JEMC33	2019-08-17	Heavy Deposition Area	J6-08	43694	9°15.92085'N	146°15.31727'W	5331	Sediment	Multiple-corer	2.0-3.0	153036	73197	0.478299	1367	5
17-J6-08-2b3-2	19JEMC33	2019-08-17	Heavy Deposition Area	J6-08	43694	9°15.92085'N	146°15.31727'W	5331	Sediment	Multiple-corer	2.0-3.0	124681	57902	0.464401	1126	5
18-J6-08-2b3-3	19JEMC33	2019-08-17	Heavy Deposition Area	J6-08	43694	9°15.92085'N	146°15.31727'W	5331	Sediment	Multiple-corer	2.0-3.0	187562	91973	0.490361	1495	4
19-J6-08-3b4-1	19JEMC33	2019-08-17	Heavy Deposition Area	J6-08	43694	9°15.92085'N	146°15.31727'W	5331	Sediment	Multiple-corer	3.0-4.0	167491	77832	0.464694	1342	5
20-J6-08-3b4-2	19JEMC33	2019-08-17	Heavy Deposition Area	J6-08	43694	9°15.92085'N	146°15.31727'W	5331	Sediment	Multiple-corer	3.0-4.0	177315	86927	0.490241	1453	5
21-J6-08-3b4-3	19JEMC33	2019-08-17	Heavy Deposition Area	J6-08	43694	9°15.92085'N	146°15.31727'W	5331	Sediment	Multiple-corer	3.0-4.0	140233	67470	0.481128	1175	7
22-J6-08-4b5-1	19JEMC33	2019-08-17	Heavy Deposition Area	J6-08	43694	9°15.92085'N	146°15.31727'W	5331	Sediment	Multiple-corer	4.0-5.0	170662	83822	0.491158	1251	11
23-J6-08-4b5-2	19JEMC33	2019-08-17	Heavy Deposition Area	J6-08	43694	9°15.92085'N	146°15.31727'W	5331	Sediment	Multiple-corer	4.0-5.0	170658	89357	0.523603	1287	11
24-J6-08-4b5-3	19JEMC33	2019-08-17	Heavy Deposition Area	J6-08	43694	9°15.92085'N	146°15.31727'W	5331	Sediment	Multiple-corer	4.0-5.0	185139	91271	0.492986	1317	9
28-J6-08-MC-1	19JEMC33	2019-08-17	Heavy Deposition Area	J6-08	43694	9°15.92085'N	146°15.31727'W	5331	Nodule	Multiple-corer	na	199327	108256	0.543108	1478	12
29-J6-08-MC-2	19JEMC33	2019-08-17	Heavy Deposition Area	J6-08	43694	9°15.92085'N	146°15.31727'W	5331	Nodule	Multiple-corer	na	161176	83389	0.517379	1243	12
J6-08-MC-bottom-water-1	19JEMC33	2019-08-17	Heavy Deposition Area	J6-08	43694	9°15.92085'N	146°15.31727'W	5331	Bottom water	Multiple-corer	na	131531	69121	0.525511	1520	0
J6-08-NB-bottom-water-1	19JEMC33	2019-08-17	Heavy Deposition Area	J6-08	43694	9°15.92085'N	146°15.31727'W	5331	Bottom water	Niskin bottle attached Multiple-corer	na	131483	89673	0.682012	987	11
J6-08-sediment-0-0-5cm-1	19JEMC33	2019-08-17	Heavy Deposition Area	J6-08	43694	9°15.92085'N	146°15.31727'W	5331	Sediment	Multiple-corer	0-0.5	104653	64021	0.611745	1696	8
J6-08-sediment-0-0-5cm-2	19JEMC33	2019-08-17	Heavy Deposition Area	J6-08	43694	9°15.92085'N	146°15.31727'W	5331	Sediment	Multiple-corer	0-0.5	100900	70935	0.703023	31	6
J6-08-sediment-0-0-5cm-3	19JEMC33	2019-08-17	Heavy Deposition Area	J6-08	43694	9°15.92085'N	146°15.31727'W	5331	Sediment	Multiple-corer	0-0.5	139409	85461	0.613024	2023	6
30-J6-10-BC-1	19JESC16	2019-08-19	Medium or Light Deposition Area	J6-10	43692	9°15.14123'N	146°15.46073'W	5333	Nodule	Box-corer	na	212181	111644	0.526173	1517	9
31-J6-14-BC-1	19JESC19	2019-08-20	Refarence Area	J6-14	43693	9°15.48260'N	146°15.79816'W	5336	Nodule	Box-corer	na	194495	108000	0.555284	1356	16
32-J6-14-BC-2	19JESC19	2019-08-20	Refarence Area	J6-14	43693	9°15.48260'N	146°15.79816'W	5336	Nodule	Box-corer	na	181152	102025	0.563201	1064	16
33-J6-14-BC-3	19JESC19	2019-08-20	Refarence Area	J6-14	43693	9°15.48260'N	146°15.79816'W	5336	Nodule	Box-corer	na	177846	97458	0.547991	1265	11
