# Supplementary material for: Population‐level prokaryotic community structures associated with ferromanganese nodules in the Clarion‐Clipperton Zone (Pacific Ocean) revealed by 16S rRNA gene amplicon sequencing
Source: Environ Microbiol Rep. 2023 Dec 26;16(1):e13224. doi: 10.1111/1758-2229.13224 (PMC10866075; doi:10.1111/1758-2229.13224)
Supplement: Supplementary file 3 — Table S2. Feature count table of amplicon sequence variants analysed in this study. [file EMI4-16-e13224-s003.xlsx]

## Sheet: Sheet1
ASV ID	original feature name in qiime2	Abundant ASV (>1%)	Associated environment by Lefse	Domain	Phylum	Class	Order	Family	Genus	species	Total count	10-J6-08-0p5-1-1	11-J6-08-0p5-1-2	12-J6-08-0p5-1-3	13-J6-08-1b2-1	14-J6-08-1b2-2	15-J6-08-1b2-3	16-J6-08-2b3-1	17-J6-08-2b3-2	17MNMC28	17MNMC29	17MNMC30	17PRMC05	18-J6-08-2b3-3	19-J6-08-3b4-1	20-J6-08-3b4-2	21-J6-08-3b4-3	22-J6-08-4b5-1	23-J6-08-4b5-2	24-J6-08-4b5-3	25-J6-14-MC-1	26-J6-14-MC-2	27-J6-14-MC-3	28-J6-08-MC-1	29-J6-08-MC-2	30-J6-10-BC-1	31-J6-14-BC-1	32-J6-14-BC-2	33-J6-14-BC-3	45-J6-10-sediment0p5-1cm1	46-J6-10-sediment0p5-1cm2	47-J6-10-sediment0p5-1cm3	48-J6-10-sediment1-2cm1	49-J6-10-sediment1-2cm2	50-J6-10-sediment1-2cm3	51-J6-10-sediment2-3cm1	52-J6-10-sediment2-3cm2	53-J6-10-sediment2-3cm3	54-J6-10-sediment3-4cm1
ASV_1	8462135af3d6daabe666844c022c1d1d	TRUE	-	Bacteria	Proteobacteria	Gammaproteobacteria	Steroidobacterales	Woeseiaceae	Woeseia	uncultured_Alteromonadales	130583	1446	1365	1329	1649	1153	1585	1640	1865	753	341	930	786	1932	1594	1648	1667	2136	2060	1960	77	217	1256	299	359	148	161	68	437	1012	1015	1030	1271	1280	1267	1489	1635	1492	1753
ASV_2	06bfd6608071f821cad7a145527bf0cb	TRUE	nodule_surface	Bacteria	Proteobacteria	Gammaproteobacteria	Alteromonadales	Alteromonadaceae	Alteromonas		125404	0	0	0	0	0	0	0	0	0	0	49	0	0	0	0	0	0	0	0	0	0	0	0	0	0	0	0	0	0	0	0	0	0	0	0	0	0	0
ASV_3	ad25b0209dce3edd8cbeb847ded23f68	TRUE	sediment	Bacteria	Proteobacteria	Alphaproteobacteria	Rhodospirillales	Magnetospiraceae	uncultured		89219	722	775	667	1248	1160	1071	1031	976	378	213	408	383	995	863	827	1007	1413	1259	1403	60	168	729	29	73	59	65	37	57	1069	1007	1052	1274	1241	1255	1313	1190	1176	796
ASV_4	78cc6e76b65f0ccaf03a85146199392d	TRUE	-	Bacteria	SAR324_clade(Marine_group_B)	SAR324_clade(Marine_group_B)	SAR324_clade(Marine_group_B)	SAR324_clade(Marine_group_B)	SAR324_clade(Marine_group_B)	hydrothermal_vent	80910	0	0	0	0	0	0	0	0	0	0	0	0	0	0	0	0	0	0	0	0	0	0	0	0	0	0	0	0	0	0	0	0	0	0	0	0	0	0
ASV_5	168bfcd0a2bf3cde675717546b4fa6b9	TRUE	sediment	Bacteria	Acidobacteriota	Subgroup_21	Subgroup_21	Subgroup_21	Subgroup_21	uncultured_bacterium	64487	975	940	1012	1163	937	1114	864	929	722	327	723	546	946	951	930	991	940	842	945	85	85	369	64	115	50	82	36	141	530	568	530	593	615	619	597	608	605	942
ASV_6	3b3a7d139b69fb395da9daf73798138c	TRUE	nodule	Bacteria	Proteobacteria	Gammaproteobacteria	Arenicellales	Arenicellaceae	uncultured	uncultured_deep-sea	49803	214	213	258	106	82	132	156	131	453	302	482	561	151	133	117	130	60	49	67	584	761	894	597	837	933	980	1521	1077	462	430	404	398	384	399	423	389	382	285
ASV_7	a355b6d4d20a335a4318f736b1a3bada	TRUE	-	Bacteria	Proteobacteria	Gammaproteobacteria	Steroidobacterales	Woeseiaceae	Woeseia		49591	537	511	562	531	445	586	600	529	621	263	502	378	514	508	560	596	525	508	509	467	386	174	252	204	176	316	377	190	573	586	589	742	693	682	828	872	800	545
ASV_8	dca6031e5e6e1532216f199f87ee764e	TRUE	-	Bacteria	Proteobacteria	Gammaproteobacteria	Steroidobacterales	Woeseiaceae	Woeseia		48175	319	321	327	160	97	159	214	235	487	361	478	483	223	256	212	217	82	106	132	615	577	403	700	795	516	626	747	853	652	666	643	556	526	552	637	661	567	301
ASV_9	8e6ee035e04eb268d650d8c71e8ace48	TRUE	sediment	Bacteria	Chloroflexi	Dehalococcoidia	SAR202_clade	SAR202_clade	SAR202_clade		46774	918	879	816	918	698	980	698	739	373	179	444	552	694	840	698	776	913	930	955	76	86	304	0	0	0	0	19	0	371	330	337	404	383	385	383	427	436	752
ASV_10	68c73e7a8f781fe63a911bfa1b62d488	TRUE	nodule	Bacteria	Proteobacteria	Gammaproteobacteria					45389	218	226	229	57	51	82	180	175	432	716	318	334	197	154	143	153	58	60	65	1115	912	580	806	685	863	1180	1035	1213	380	388	346	297	318	311	300	322	297	206
ASV_11	4c7a497eca1fa3081f152adbbce602fb	TRUE	-	Bacteria	Proteobacteria	Gammaproteobacteria	Burkholderiales	Comamonadaceae	Delftia		44003	0	0	0	0	0	0	0	0	0	0	0	0	0	0	0	0	0	0	0	0	0	0	0	0	0	0	0	0	0	0	0	0	0	0	0	0	0	0
ASV_12	da2a2a5ad16af85fb658f7ae4752e595	TRUE	nodule	Bacteria	Proteobacteria	Gammaproteobacteria	Steroidobacterales	Woeseiaceae	Woeseia	uncultured_deep-sea	43721	387	313	378	148	143	183	226	239	358	312	356	342	214	179	134	171	51	54	78	597	765	213	1027	1065	931	1336	561	975	369	399	387	369	400	375	429	408	436	315
ASV_13	cf2aa7b61708bca6960cfee959e023f2	TRUE	-	Bacteria	Proteobacteria	Gammaproteobacteria	Steroidobacterales	Woeseiaceae	Woeseia		42806	712	663	652	320	264	442	447	451	500	405	497	393	476	424	457	421	233	269	243	92	174	187	262	266	174	231	85	202	604	617	603	574	561	524	560	597	517	547
ASV_14	143c1051cf526097d144e10c3b6fdeb9	TRUE	nodule	Bacteria	Proteobacteria	Gammaproteobacteria	Arenicellales	Arenicellaceae	uncultured	uncultured_deep-sea	37928	141	157	140	57	46	70	115	102	250	194	211	267	91	102	93	65	0	0	0	513	498	838	476	493	587	607	1662	1210	242	293	252	234	244	237	310	251	216	147
ASV_15	f841b444fbb6fc8fb51cfdc847dacff4	TRUE	sediment	Bacteria	Proteobacteria	Alphaproteobacteria	Rhodospirillales	Magnetospiraceae	uncultured		35521	374	369	371	619	513	491	478	483	261	149	239	252	473	478	468	556	675	642	607	30	118	200	32	96	84	4	33	60	294	285	294	381	420	363	406	362	321	471
ASV_16	d5d5962a03e7d6b8b1c1d43f55e0eb2b	TRUE	nodule	Bacteria	Proteobacteria	Gammaproteobacteria	Steroidobacterales	Woeseiaceae	Woeseia		35274	111	114	106	146	106	143	151	150	0	0	0	0	163	129	127	149	167	122	160	618	456	572	572	482	533	416	303	421	79	106	89	88	79	107	119	102	106	149
ASV_17	ee078bd14be674b241f96e9d1b46a1ab	TRUE	-	Bacteria	Proteobacteria	Gammaproteobacteria	EPR3968-O8a-Bc78	EPR3968-O8a-Bc78	EPR3968-O8a-Bc78		32893	313	336	325	207	133	189	213	271	389	556	439	366	221	240	190	200	79	71	97	363	397	285	375	409	341	434	195	333	403	448	397	415	337	338	456	352	352	242
ASV_18	dfce95c0544bd98825c2ec830c5d569a	TRUE	sediment	Bacteria	Proteobacteria	Alphaproteobacteria					32594	251	293	266	521	1441	471	308	312	138	80	159	139	266	335	336	404	540	527	527	0	0	45	0	0	0	0	0	0	316	310	292	375	355	378	313	320	333	330
ASV_19	035ffbe05498f733e9e031941daf77cf	TRUE	nodule	Bacteria	Proteobacteria	Gammaproteobacteria	Steroidobacterales	Woeseiaceae	Woeseia		32133	200	213	236	174	139	171	212	205	303	0	217	404	230	209	221	210	193	190	206	323	347	370	670	614	661	573	152	503	223	234	198	237	261	195	248	255	244	235
ASV_20	9c212d4d68cfc9b8ba49a1d9b7f125a1	TRUE	sediment	Bacteria	Proteobacteria	Alphaproteobacteria	Kiloniellales	Kiloniellaceae	uncultured	uncultured_Rhodospirillaceae	31727	270	301	264	447	413	397	323	333	141	170	323	238	369	414	383	445	624	603	619	54	26	83	0	41	36	29	24	0	229	273	205	254	284	309	225	226	301	280
ASV_22	0aeed27adfd0beadbab095b52451f70e	TRUE	nodule_surface	Bacteria	Proteobacteria	Gammaproteobacteria	Oceanospirillales	Alcanivoracaceae1	Alcanivorax		31146	0	0	0	0	0	0	0	0	0	0	0	0	0	0	0	0	0	0	0	0	0	0	0	0	0	0	0	0	0	0	0	0	0	0	0	0	0	0
ASV_23	027539dbb70ce67b439f0f5a8a677e91	TRUE	-	Bacteria	Proteobacteria	Gammaproteobacteria	Steroidobacterales	Woeseiaceae	Woeseia		30851	247	281	254	310	233	300	345	326	156	74	156	122	305	292	302	316	336	364	327	384	296	277	166	46	63	0	214	143	210	198	213	203	181	206	155	170	163	325
ASV_24	78379ccb9145f884f4a4bb37dfcd09fa	TRUE	sediment	Bacteria	Actinobacteriota	Acidimicrobiia	Actinomarinales	uncultured	uncultured		30020	415	405	410	484	298	409	465	568	171	66	193	98	471	471	448	529	574	585	529	0	50	66	0	0	0	0	11	0	224	207	243	251	288	254	330	493	383	402
ASV_26	07ac8864497d9daced8f3cedd0f2d948	TRUE	sediment	Bacteria	Myxococcota	bacteriap25	bacteriap25	bacteriap25	bacteriap25	uncultured_deep-sea	27769	340	401	354	531	456	503	439	472	90	0	105	0	433	490	537	524	560	556	548	0	23	57	0	0	0	0	0	0	138	155	135	159	132	147	131	159	145	416
ASV_27	abcd0a0a897428bbdbd165d5f78117fb	TRUE	sediment	Bacteria	Proteobacteria	Gammaproteobacteria	MBMPE27	MBMPE27	MBMPE27	uncultured_bacterium	27359	292	356	276	318	239	292	244	338	308	0	365	248	266	266	257	295	341	300	321	33	30	290	17	26	47	9	19	35	197	221	243	265	243	242	222	239	243	328
ASV_28	a6cdde8ff63bd732706cf5c6a441c723	TRUE	-	Bacteria	Cyanobacteria	Cyanobacteriia	Synechococcales	Cyanobiaceae	Prochlorococcus_MIT9313		27205	0	0	0	0	0	0	0	0	0	0	0	0	0	0	0	0	0	0	0	0	0	0	0	0	0	0	0	0	0	0	0	0	0	0	0	0	0	0
ASV_29	3dba5128cec76bd98e4dd00260c87ece	TRUE	nodule_surface	Bacteria	Proteobacteria	Gammaproteobacteria	Alteromonadales	Alteromonadaceae	Alteromonas		26610	0	0	0	0	0	0	0	0	0	0	0	0	0	0	0	0	0	0	0	0	0	0	0	0	0	0	0	0	0	0	0	0	0	0	0	0	0	0
ASV_30	5f5d914c154a8b1131e308e73864c6bd	TRUE	-	Bacteria	Actinobacteriota	Acidimicrobiia	Actinomarinales	uncultured	uncultured		25936	373	478	445	301	351	522	384	297	0	0	0	0	277	276	326	348	353	446	366	84	157	80	94	80	96	39	35	85	185	250	243	409	354	409	382	351	275	413
ASV_31	773a32bd4aa707c341b4a5701be85fdb	TRUE	-	Bacteria	Proteobacteria	Gammaproteobacteria	Thiomicrospirales	Thioglobaceae	SUP05_cluster		25845	0	0	0	0	0	0	0	0	0	0	0	0	0	0	0	0	0	0	0	0	0	0	0	0	0	0	0	0	0	0	0	0	0	0	0	0	0	0
ASV_32	08358eb7a62c1f5033f2efe8b175c930	TRUE	nodule	Bacteria	Proteobacteria	Gammaproteobacteria	Steroidobacterales	Woeseiaceae	Woeseia		25437	36	51	39	22	0	0	36	40	50	31	65	56	24	20	20	23	0	18	18	1132	811	190	984	923	1091	1071	1069	658	35	46	34	39	33	28	24	34	30	21
ASV_33	e1da749497325eb17c15f5d07dea0244	TRUE	sediment	Bacteria	Proteobacteria	Gammaproteobacteria	JTB23	JTB23	JTB23	uncultured_deep-sea	24460	305	343	297	199	153	245	300	313	626	288	707	784	254	261	216	243	136	149	160	44	67	126	55	54	62	36	69	35	296	333	298	337	373	352	402	335	332	303
ASV_34	c91170165856680673f78affa1094411	TRUE	sediment	Bacteria	Gemmatimonadota	Gemmatimonadetes	Gemmatimonadales	Gemmatimonadaceae	uncultured	uncultured_deep-sea	24181	348	391	383	437	449	496	304	269	153	0	169	0	259	356	389	403	278	398	319	0	18	156	0	0	0	0	42	0	188	220	155	211	180	172	189	182	184	277
ASV_35	992c4bc0b3101f2c82998138465cd3dc	TRUE	nodule	Bacteria	Bacteroidota	Bacteroidia	Cytophagales	Cyclobacteriaceae	uncultured	uncultured_bacterium	23703	0	0	0	0	0	0	0	0	0	0	0	0	0	0	0	0	0	0	0	1124	1013	272	1179	1339	847	1297	1145	1272	0	0	0	0	0	0	0	0	0	0
ASV_36	c1087d351b497f038ed6680870c56921	TRUE	sediment	Bacteria	Nitrospirota	Nitrospiria	Nitrospirales	Nitrospiraceae	Nitrospira		23676	302	330	298	569	469	569	435	483	250	0	169	130	444	551	495	545	567	630	613	0	27	24	3	0	0	7	8	0	72	104	82	88	96	98	72	87	79	337
ASV_37	04f3b408fadd25dc72e526e5f50eaba0	TRUE	sediment	Bacteria	Proteobacteria	Gammaproteobacteria	Burkholderiales	Nitrosomonadaceae	Nitrosospira		21726	259	268	290	370	295	363	315	307	185	42	157	123	318	315	336	390	383	434	387	0	11	67	13	5	0	7	0	14	189	191	210	150	187	161	174	189	184	224
ASV_38	9c38b09e2f53d93492fd098c360b933f	TRUE	nodule	Bacteria	Proteobacteria	Alphaproteobacteria	Rhizobiales	Hyphomicrobiaceae	uncultured	uncultured_bacterium	21148	29	55	47	47	40	51	52	46	31	0	40	43	69	36	25	50	49	82	62	730	375	274	456	585	551	580	542	352	43	31	42	47	51	46	60	59	47	40
ASV_39	1f9766532004774fdd4dfdaca886304a	TRUE	-	Bacteria	Proteobacteria	Gammaproteobacteria	Steroidobacterales	Woeseiaceae	Woeseia		20676	283	279	271	484	413	438	308	346	0	19	179	129	347	346	346	401	333	306	341	0	5	0	4	9	10	0	1	0	160	187	178	164	175	177	145	138	127	299
ASV_40	b3150c95e96742917e2e97a5980f9df4	TRUE	-	Bacteria	Proteobacteria	Alphaproteobacteria	Rhodospirillales	Magnetospiraceae	uncultured		20054	88	82	77	127	128	119	86	92	32	0	74	92	89	139	118	155	202	213	208	270	274	523	274	327	129	180	17	77	121	133	90	107	120	113	110	119	118	112
ASV_41	ba77355741b9ec33d42ff0e74655c44a	TRUE	-	Bacteria	SAR324_clade(Marine_group_B)	SAR324_clade(Marine_group_B)	SAR324_clade(Marine_group_B)	SAR324_clade(Marine_group_B)	SAR324_clade(Marine_group_B)		19547	0	0	0	0	0	0	0	0	0	0	0	0	0	0	0	0	0	0	0	0	0	0	0	0	0	0	0	0	0	0	0	0	0	0	0	0	0	0
ASV_43	02d6c2d1ca4e4e016e7f435c41a713cf	TRUE	nodule	Bacteria	Proteobacteria	Gammaproteobacteria	Arenicellales	Arenicellaceae	uncultured	uncultured_deep-sea	19329	79	78	31	0	0	0	37	55	0	183	111	0	24	67	56	0	0	0	0	1092	705	120	738	582	755	1071	820	259	98	126	69	58	54	50	52	59	54	38
ASV_46	5cc5d19907792fdc8de7089c862d3954	TRUE	-	Bacteria	Proteobacteria	Gammaproteobacteria	Steroidobacterales	Woeseiaceae	Woeseia		18508	213	204	202	375	268	295	264	285	25	26	95	0	288	365	306	329	416	478	431	0	0	0	0	0	0	0	0	0	69	73	71	73	79	64	0	0	43	205
ASV_48	2d1161e2e332f8c9ce098914580b99b0	TRUE	-	Bacteria	Proteobacteria	Alphaproteobacteria	SAR11_clade	Clade_I			18292	0	0	0	0	0	0	0	0	0	0	0	0	0	0	0	0	0	0	0	0	0	0	0	0	0	0	0	0	0	0	0	0	0	0	0	0	0	0
ASV_51	35da714d21c4176f7168d04ce72f727a	TRUE	-	Bacteria	Proteobacteria	Gammaproteobacteria	Burkholderiales	Nitrosomonadaceae	Nitrosomonas		17758	196	147	189	99	58	94	109	125	214	164	224	307	115	106	93	81	46	27	51	77	110	739	146	114	100	101	55	150	296	291	340	307	323	295	379	405	377	176
ASV_52	2e822158e04ac345f947a939b48a6d62	TRUE	nodule_surface	Bacteria	Proteobacteria	Gammaproteobacteria	Oceanospirillales	Saccharospirillaceae	Oleispira	uncultured_gamma	17753	0	0	0	0	0	0	0	0	0	0	0	0	0	0	0	0	0	0	0	0	0	0	0	0	0	0	0	0	0	0	0	0	0	0	0	0	0	0
ASV_55	6f07223b1acbc2008415578362718ec3	TRUE	nodule	Bacteria	Proteobacteria	Gammaproteobacteria	Burkholderiales	Nitrosomonadaceae	Nitrosospira		16412	68	95	65	0	0	0	0	71	125	0	0	75	0	66	61	0	0	0	0	823	657	136	507	521	515	689	553	736	130	120	134	108	70	113	112	94	88	66
ASV_57	a396f6455d39efd8d2926f71aebf26e2	TRUE	-	Bacteria	Proteobacteria	Gammaproteobacteria	Oceanospirillales	Kangiellaceae	uncultured	uncultured_bacterium	16013	118	133	116	0	0	0	98	84	259	209	170	172	72	82	61	57	0	0	0	494	367	131	348	442	414	427	428	277	124	178	139	147	124	141	100	94	99	85
ASV_59	d18c46f612cf8f7c4e2ad7623be4f0b5	TRUE	-	Bacteria	Proteobacteria	Gammaproteobacteria	Thiomicrospirales	Thioglobaceae	SUP05_cluster		15208	0	0	0	0	0	0	0	0	0	0	0	0	0	0	0	0	0	0	0	0	0	0	0	0	0	0	0	0	0	0	0	0	0	0	0	0	0	0
ASV_61	8330b62b82e68d98d1f49cc41ff59a30	TRUE	nodule	Bacteria	Proteobacteria	Alphaproteobacteria	Kiloniellales	Kiloniellaceae	uncultured	uncultured_organism	15108	0	0	0	0	0	0	0	0	0	0	0	0	0	0	0	0	0	0	0	442	518	48	149	213	337	464	1535	337	0	0	0	0	0	0	0	43	0	0
ASV_64	cac6572e615a30dc8a134d4bb2f63aa5	TRUE	-	Archaea	Thermoplasmatota	Thermoplasmata	Marine_Group_II	Marine_Group_II	Marine_Group_II		14825	0	0	0	0	0	0	0	0	0	0	0	0	0	0	0	0	0	0	0	0	0	0	0	0	0	0	0	0	0	0	0	0	0	0	0	0	0	0
ASV_66	9f3d6444258dbdb3ef55812f8f43b832	TRUE	sediment	Bacteria	Proteobacteria	Gammaproteobacteria	JTB23	JTB23	JTB23	uncultured_deep-sea	14708	250	246	237	501	286	315	296	443	152	77	278	286	325	185	154	172	548	579	572	20	37	43	16	30	18	14	24	25	103	102	89	164	148	116	124	85	102	152
ASV_67	cfdd8a67fc6c0450ddb98a596c3b5b86	TRUE	sediment	Bacteria	Bacteroidota	Ignavibacteria	Ignavibacteriales	PHOS-HE36	PHOS-HE36	uncultured_bacterium	14647	146	198	188	138	108	138	192	182	835	632	756	668	155	183	162	201	178	171	171	0	11	0	0	0	7	8	8	13	169	189	172	184	184	169	199	221	204	180
ASV_68	ef3aa3f92402d6c39e1636e03b1771d9	TRUE	-	Bacteria	Chloroflexi	Dehalococcoidia	SAR202_clade	SAR202_clade	SAR202_clade	SAR202_cluster	14605	120	180	103	84	105	154	0	0	124	0	0	0	109	116	98	76	126	93	88	93	90	80	0	81	45	0	43	65	65	73	106	76	59	75	68	79	74	94
ASV_69	1c57de35ab0714084b2b93956a84a61d	TRUE	nodule	Bacteria	Dadabacteria	Dadabacteriia	Dadabacteriales	Dadabacteriales	Dadabacteriales	uncultured_organism	14511	50	71	59	85	54	67	47	50	127	89	164	436	59	91	58	66	68	55	53	252	235	279	151	215	187	266	281	156	0	63	38	62	37	44	43	49	49	0
ASV_71	96db98371cbc6ad4fce20cfd351fed61	TRUE	-	Bacteria	Bacteroidota	Bacteroidia	Flavobacteriales	Flavobacteriaceae	Aquibacter		14300	45	0	28	0	0	0	84	91	295	790	234	430	59	93	96	85	0	0	0	430	259	137	263	211	237	180	482	217	107	107	139	53	46	42	85	73	58	0
ASV_75	f4fdfe2caa526d18ec9a000ccc8a09bd	TRUE	nodule	Bacteria	Actinobacteriota	Acidimicrobiia	Actinomarinales	uncultured	uncultured	uncultured_gamma	14003	65	53	44	20	0	16	28	36	0	0	0	0	28	28	29	25	0	0	0	395	509	131	371	288	271	490	69	451	142	153	140	127	122	86	130	180	146	59
ASV_76	8af9250576661471371bc7199d888ae2	TRUE	-	Bacteria	Acidobacteriota	Acidobacteriae	Subgroup_2	Subgroup_2	Subgroup_2	uncultured_Acidobacterium	13920	148	151	147	260	246	193	160	139	0	0	23	0	145	172	173	206	240	247	258	92	62	240	32	51	8	16	0	90	53	41	49	57	58	52	46	23	56	92
ASV_77	af4431e4e96adcc0cc455d97c15ce1a2	TRUE	-	Bacteria	Proteobacteria	Gammaproteobacteria	HOC36	HOC36	HOC36	uncultured_bacterium	13831	0	0	0	0	0	0	0	0	0	0	0	0	0	0	0	0	0	0	0	0	0	0	0	0	0	0	0	0	0	0	0	0	0	0	0	0	0	0
ASV_78	9831a7d2e06334322d255cbc39df7149	TRUE	nodule	Bacteria	Proteobacteria	Alphaproteobacteria	Rhizobiales	Hyphomicrobiaceae	uncultured	uncultured_bacterium	13783	56	62	52	51	72	90	75	60	0	62	0	0	62	43	50	83	62	55	53	257	315	97	358	294	303	369	168	410	49	49	68	83	61	79	63	104	81	50
ASV_79	9b58eff83e789c5220ac37f91b04e7e4	TRUE	-	Bacteria	Proteobacteria	Alphaproteobacteria	SAR11_clade	Clade_I			13431	0	0	0	0	0	0	0	0	0	0	0	0	0	0	0	0	0	0	0	0	0	0	0	0	0	0	0	0	0	0	0	0	0	0	0	0	0	0
ASV_80	376c7b2036dd5747be539f62658f207e	TRUE	nodule	Archaea	Crenarchaeota	Nitrososphaeria	Nitrosopumilales	Nitrosopumilaceae	Candidatus_Nitrosopumilus	uncultured_crenarchaeote	13222	34	47	70	0	0	0	33	0	117	161	83	174	31	35	0	0	0	0	0	513	637	322	1026	572	437	393	387	1166	97	114	124	98	96	93	75	81	77	21
ASV_81	e4e61b2c3165cce3ddf2b2bdb953ddbd	TRUE	-	Bacteria	SAR324_clade(Marine_group_B)	SAR324_clade(Marine_group_B)	SAR324_clade(Marine_group_B)	SAR324_clade(Marine_group_B)	SAR324_clade(Marine_group_B)		13190	0	0	0	0	0	0	0	0	0	0	0	0	0	0	0	0	0	0	0	0	0	0	0	0	0	0	0	0	0	0	0	0	0	0	0	0	0	0
ASV_82	1e4fe03c1ba858a7ce8ce1b9a7fd29f9	TRUE	-	Bacteria	Marinimicrobia_(SAR406_clade)	Marinimicrobia_(SAR406_clade)	Marinimicrobia_(SAR406_clade)	Marinimicrobia_(SAR406_clade)	Marinimicrobia_(SAR406_clade)		13147	0	0	0	0	0	0	0	0	0	0	0	0	0	0	0	0	0	0	0	0	0	0	0	0	0	0	0	0	0	0	0	0	0	0	0	0	0	0
ASV_89	043892ee7c62996b7b8c68d7cf1ba55c	TRUE	nodule	Bacteria	Proteobacteria	Alphaproteobacteria	Rhizobiales	Hyphomicrobiaceae	uncultured	uncultured_bacterium	12200	5	0	3	0	0	0	0	0	0	0	0	0	0	0	0	0	0	0	0	505	457	131	386	427	414	403	788	405	7	0	4	5	0	0	7	0	0	0
ASV_91	452f46caa1875df7d7404472dfa9ff18	TRUE	-	Bacteria	SAR324_clade(Marine_group_B)	SAR324_clade(Marine_group_B)	SAR324_clade(Marine_group_B)	SAR324_clade(Marine_group_B)	SAR324_clade(Marine_group_B)	hydrothermal_vent	11836	0	0	0	0	0	0	0	0	0	0	0	0	0	0	0	0	0	0	0	0	0	0	0	0	0	0	0	0	0	0	0	0	0	0	0	0	0	0
ASV_94	8fe0233dcf78690d87843f879d4006cc	TRUE	-	Bacteria	Chloroflexi	Dehalococcoidia	SAR202_clade	SAR202_clade	SAR202_clade		11553	134	113	106	61	55	60	108	111	129	0	122	264	104	106	83	79	79	61	78	27	78	81	50	49	49	21	0	0	153	188	181	155	147	142	133	166	162	147
ASV_95	78198eef0a3087037bc890a2a03f7cb8	TRUE	water	Bacteria	SAR324_clade(Marine_group_B)	SAR324_clade(Marine_group_B)	SAR324_clade(Marine_group_B)	SAR324_clade(Marine_group_B)	SAR324_clade(Marine_group_B)	uncultured_SAR324	11533	0	0	0	0	0	0	0	0	0	0	0	0	0	0	0	0	0	0	0	0	0	0	0	0	0	0	0	0	0	0	0	0	0	0	0	0	0	0
ASV_96	754aae61a5a3e167963c6659d2ee2fc7	TRUE	nodule	Bacteria	Proteobacteria	Alphaproteobacteria	Rhizobiales	Rhizobiaceae	Cohaesibacter		11517	0	0	0	0	0	0	0	0	0	0	0	0	0	0	0	0	0	0	0	921	571	138	448	511	270	556	724	210	0	0	0	0	0	0	0	0	0	0
ASV_99	6572bdf9ad17df73425ff4841b51dff8	TRUE	nodule	Bacteria	Bacteroidota	Rhodothermia	Rhodothermales	Rhodothermaceae	uncultured	uncultured_deep-sea	11335	3	7	4	0	0	0	24	3	1	0	1	0	0	9	6	0	0	0	0	387	888	219	831	309	377	930	169	140	6	3	0	1	0	0	1	0	2	13
ASV_101	4ba7525c043257503b80bff64009f6b1	TRUE	nodule	Bacteria	Proteobacteria	Gammaproteobacteria	Steroidobacterales	Woeseiaceae	Woeseia		11153	0	0	0	0	0	0	0	0	0	0	0	0	0	0	0	0	0	0	0	109	53	364	347	574	239	289	0	261	0	0	0	0	0	0	0	0	0	0
ASV_104	7ae016596d61bfe78e5a3bfa553fde38	TRUE	-	Bacteria	Proteobacteria	Alphaproteobacteria	SAR11_clade	Clade_I	Clade_Ia		11067	0	0	0	0	0	0	0	0	0	0	0	0	0	0	0	0	0	0	0	0	0	0	0	0	0	0	0	0	0	0	0	0	0	0	0	0	0	0
ASV_106	9f6325edeea5566b8fd7f7c239362727	TRUE	-	Bacteria	Proteobacteria	Gammaproteobacteria	Steroidobacterales	Woeseiaceae	Woeseia		10601	175	155	160	64	55	81	62	81	125	129	129	166	78	95	74	59	29	0	31	36	62	24	54	43	69	65	26	52	134	158	151	129	140	155	130	121	136	95
ASV_107	a299959779d12f5363d34b3b51c071f8	TRUE	nodule	Bacteria	Proteobacteria	Alphaproteobacteria	Kiloniellales	Kiloniellaceae	uncultured	uncultured_organism	10438	49	0	0	0	0	0	32	27	0	0	0	0	0	0	0	0	0	0	0	418	364	197	407	452	378	506	309	543	19	0	27	0	30	0	24	24	0	0
ASV_113	5ebae35b6e6fa8d889b198f59fa20adc	TRUE	-	Bacteria	Proteobacteria	Alphaproteobacteria	SAR11_clade	Clade_II	Clade_II		10131	0	0	0	0	0	0	0	0	0	0	0	0	0	0	0	0	0	0	0	0	0	0	0	0	0	0	0	0	0	0	0	0	0	0	0	0	0	0
ASV_114	c2f93db975ae73b7abacc5a587834a8e	TRUE	-	Bacteria	Proteobacteria	Alphaproteobacteria	SAR11_clade				10127	0	0	0	0	0	0	0	0	0	0	0	0	0	0	0	0	0	0	0	0	0	0	0	0	0	0	0	0	0	0	0	0	0	0	0	0	0	0
ASV_116	d881e5598e9416cef469143cde86d812	TRUE	nodule	Bacteria	Proteobacteria	Gammaproteobacteria	Steroidobacterales	Woeseiaceae	Woeseia		10025	20	17	19	0	0	0	0	0	0	62	0	47	0	17	14	0	0	0	0	367	349	87	289	343	305	363	484	320	37	45	32	37	24	24	38	39	33	20
ASV_122	fab767da9000f262b2637af425843951	TRUE	-	Bacteria	SAR324_clade(Marine_group_B)	SAR324_clade(Marine_group_B)	SAR324_clade(Marine_group_B)	SAR324_clade(Marine_group_B)	SAR324_clade(Marine_group_B)		9567	0	0	0	0	0	0	0	0	0	0	0	0	0	0	0	0	0	0	0	0	0	0	0	0	3	0	0	0	0	0	0	0	0	0	0	0	0	0
ASV_123	bf178934afc7cb818fb642279d20f04b	TRUE	-	Bacteria	Chloroflexi	Dehalococcoidia	SAR202_clade	SAR202_clade	SAR202_clade	SAR202_cluster	9492	0	0	38	0	0	0	0	0	0	201	0	0	0	0	0	0	0	0	0	50	64	93	108	93	111	42	34	0	73	59	65	0	47	25	0	32	21	0
ASV_124	b10e2c2cfbbd5f93c4501ca1a3c85598	TRUE	-	Bacteria	Proteobacteria	Gammaproteobacteria	UBA10353_marine_group	UBA10353_marine_group	UBA10353_marine_group	hydrothermal_vent	9464	0	0	0	0	0	0	0	0	0	0	0	0	0	0	0	0	0	0	0	0	0	0	0	0	0	0	0	0	0	0	0	0	0	0	0	0	0	0
ASV_127	da73bc5fd7b855bb6893f5241c17513a	TRUE	-	Bacteria	Chloroflexi	Dehalococcoidia	SAR202_clade	SAR202_clade	SAR202_clade		9358	80	71	72	64	65	87	63	63	75	67	116	110	71	63	56	61	50	50	72	0	0	24	0	0	0	0	0	0	27	27	33	46	22	34	30	39	32	86
ASV_141	35af0b9e9e8385b8462859bda16de6fd	TRUE	-	Bacteria	Proteobacteria	Alphaproteobacteria	SAR11_clade	Clade_I	Clade_Ia		8779	0	0	0	0	0	0	0	0	0	0	0	0	0	0	0	0	0	0	0	0	0	0	0	0	0	0	0	0	0	0	0	0	0	0	0	0	0	0
ASV_146	995b3d33fa30971d0fc8d893520e4bcc	TRUE	-	Bacteria	Proteobacteria	Alphaproteobacteria	SAR11_clade	Clade_I	uncultured		8353	0	0	0	0	0	0	0	0	0	0	0	0	0	0	0	0	0	0	0	0	0	0	0	0	0	0	0	0	0	0	0	0	0	0	0	0	0	0
ASV_147	6bac14313bd938e7940512838601748b	TRUE	-	Bacteria	Proteobacteria	Gammaproteobacteria	HOC36	HOC36	HOC36	uncultured_bacterium	8192	0	0	0	0	0	0	0	0	0	0	0	0	0	0	0	0	0	0	0	0	0	0	0	0	0	0	0	0	0	0	0	0	0	0	0	0	0	0
ASV_149	f2afda01755f29731cc62b1bd9fbac03	TRUE	-	Bacteria	Proteobacteria	Alphaproteobacteria	SAR11_clade	Clade_I	Clade_Ia		8138	0	0	0	0	0	0	0	0	0	0	0	0	0	0	0	0	0	0	0	0	0	0	0	0	0	0	0	0	0	0	0	0	0	0	0	0	0	0
ASV_151	39d8ce03dfd22aea11814381f88ea854	TRUE	-	Bacteria	Marinimicrobia_(SAR406_clade)	Marinimicrobia_(SAR406_clade)	Marinimicrobia_(SAR406_clade)	Marinimicrobia_(SAR406_clade)	Marinimicrobia_(SAR406_clade)	hydrothermal_vent	7955	0	0	0	0	0	0	0	0	0	0	0	0	0	0	0	0	0	0	0	0	0	0	0	0	0	0	0	0	0	0	0	0	0	0	0	0	0	0
ASV_153	9f2c609eb88e0695bb5c5438cd883330	TRUE	-	Bacteria	Cyanobacteria	Cyanobacteriia	Synechococcales	Cyanobiaceae	Prochlorococcus_MIT9313		7943	0	0	0	0	0	0	0	0	0	0	0	0	0	0	0	0	0	0	0	0	0	0	0	0	0	0	0	0	0	0	0	0	0	0	0	0	0	0
ASV_155	1c293a1d541db52b96ee3d8162719a1e	TRUE	-	Bacteria	Proteobacteria	Gammaproteobacteria	Thiomicrospirales	Thioglobaceae	SUP05_cluster		7880	0	0	0	0	0	0	0	0	0	0	0	0	0	0	0	0	0	0	0	0	0	0	0	0	0	0	0	0	0	0	0	0	0	0	0	0	0	0
ASV_163	14e43061a1429c20aa9198d29388aaf3	TRUE	nodule	Bacteria	Proteobacteria	Gammaproteobacteria	Steroidobacterales	Woeseiaceae	Woeseia		7715	0	0	0	0	0	0	0	0	0	0	0	0	0	0	0	0	0	0	0	325	250	0	125	136	140	311	205	337	0	0	0	0	0	0	0	0	0	0
ASV_166	ed8394ada558b614dd2fb2be852ddfbd	TRUE	-	Bacteria	Proteobacteria	Alphaproteobacteria	SAR11_clade	Clade_I	Clade_Ia		7497	0	0	0	0	0	0	0	0	0	0	0	0	0	0	0	0	0	0	0	0	0	0	0	0	0	0	0	0	0	0	0	0	0	0	0	0	0	0
ASV_167	3e539fe0ef726546c7f7e259a299fe21	TRUE	-	Bacteria	Bacteroidota	Bacteroidia	Flavobacteriales	Flavobacteriaceae	uncultured	uncultured_sediment	7487	56	59	43	0	0	0	35	36	209	185	221	300	34	27	0	0	0	0	0	25	44	234	58	46	236	16	0	485	41	60	40	56	52	57	60	95	69	19
ASV_170	71431033a874cceaf56c66051ba3bbed	TRUE	nodule	Bacteria	Proteobacteria	Gammaproteobacteria	Nitrosococcales	Nitrosococcaceae	AqS1	uncultured_deep-sea	7429	0	0	0	0	0	0	0	0	0	0	0	0	0	0	0	0	0	0	0	505	483	78	448	373	409	603	398	258	0	0	0	0	0	0	0	0	0	0
ASV_172	6d8effe4647b696b6ea0516b55b93c3f	TRUE	-	Bacteria	Chloroflexi	Dehalococcoidia	SAR202_clade	SAR202_clade	SAR202_clade		7363	58	49	39	31	34	33	47	50	96	0	0	0	39	53	49	51	38	69	53	0	0	0	0	0	0	0	0	0	55	0	41	77	41	46	61	46	51	81
ASV_175	5b8e621d8bca4b7cbb4c43049d140092	TRUE	-	Bacteria	Proteobacteria	Gammaproteobacteria	Thiomicrospirales	Thioglobaceae	SUP05_cluster		7255	0	0	0	0	0	0	0	0	0	0	0	0	0	0	0	0	0	0	0	0	0	0	0	0	0	0	0	0	0	0	0	0	0	0	0	0	0	0
ASV_176	57a38969c70371f3111b4515e8cc3865	TRUE	-	Archaea	Crenarchaeota	Nitrososphaeria	Nitrosopumilales	Nitrosopumilaceae	Nitrosopumilaceae	uncultured_euryarchaeote	7245	0	0	0	0	0	0	0	0	0	0	0	0	0	0	0	0	0	0	0	0	0	0	0	0	0	0	0	0	0	0	0	0	0	0	0	0	0	0
ASV_177	75c8fc66f1de78676d26a04c21faf66a	TRUE	-	Bacteria	Actinobacteriota	Acidimicrobiia	Actinomarinales	Actinomarinaceae	Candidatus_Actinomarina		7210	0	0	0	0	0	0	0	0	0	0	0	0	0	0	0	0	0	0	0	0	0	0	0	0	0	0	0	0	0	0	0	0	0	0	0	0	0	0
ASV_185	37d6d824d30661b1107d472e4f280248	TRUE	nodule	Bacteria	Proteobacteria	Alphaproteobacteria	Rhizobiales	Methyloligellaceae	uncultured		6969	0	0	0	0	0	0	0	0	0	0	0	0	0	0	0	0	0	0	0	421	349	9	30	27	61	77	434	106	0	0	0	0	0	0	0	0	0	0
ASV_187	0bf2a712ca7d887030da6a90108a1d59	TRUE	water	Bacteria	Proteobacteria	Alphaproteobacteria	SAR11_clade	Clade_II	Clade_II		6937	0	0	0	0	0	0	0	0	0	0	0	0	0	0	0	0	0	0	0	0	0	0	0	0	0	0	0	0	0	0	0	0	0	0	0	0	0	0
ASV_191	50c44259b2ead9cdf951d9594ba53ba5	TRUE	-	Bacteria	Proteobacteria	Gammaproteobacteria	Oceanospirillales	Pseudohongiellaceae	Pseudohongiella		6707	37	47	37	48	41	38	67	51	132	114	48	117	41	49	45	45	0	0	12	0	0	22	0	0	11	0	0	0	40	65	33	40	43	32	58	30	43	40
ASV_194	119c47f2a47fa5c565d32f5752b069a6	TRUE	-	Bacteria	Marinimicrobia_(SAR406_clade)	Marinimicrobia_(SAR406_clade)	Marinimicrobia_(SAR406_clade)	Marinimicrobia_(SAR406_clade)	Marinimicrobia_(SAR406_clade)		6643	0	0	0	0	0	0	0	0	0	0	0	0	0	0	0	0	0	0	0	0	0	0	0	0	0	0	0	0	0	0	0	0	0	0	0	0	0	0
ASV_196	0328f1e56316de4f2f6e28f685ea4066	TRUE	nodule_surface	Bacteria	Proteobacteria	Gammaproteobacteria	Oceanospirillales	Oleiphilaceae	Oleiphilus		6612	0	0	0	0	0	0	0	0	0	0	0	0	0	0	0	0	0	0	0	0	0	0	0	0	0	0	0	0	0	0	0	0	0	0	0	0	0	0
ASV_209	97c97a0a7f1fca7caf44758df85b4580	TRUE	-	Archaea	Thermoplasmatota	Thermoplasmata	Marine_Group_II	Marine_Group_II	Marine_Group_II	unidentified_archaeon	6345	0	0	0	0	0	0	0	0	0	0	0	0	0	0	0	0	0	0	0	0	0	0	0	0	0	0	0	0	0	0	0	0	0	0	0	0	0	0
ASV_215	a2f23f9df60e479456967067cb3ba37f	TRUE	-	Bacteria	Proteobacteria	Alphaproteobacteria	SAR11_clade	Clade_II	Clade_II	unidentified_marine	6260	0	0	0	0	0	0	0	0	0	0	0	0	0	0	0	0	0	0	0	0	0	0	0	0	0	0	0	0	0	0	0	0	0	0	0	0	0	0
ASV_216	bcf881ea8098ce6dc69007840ba38dbc	TRUE	-	Bacteria	Marinimicrobia_(SAR406_clade)	Marinimicrobia_(SAR406_clade)	Marinimicrobia_(SAR406_clade)	Marinimicrobia_(SAR406_clade)	Marinimicrobia_(SAR406_clade)		6227	0	0	0	0	0	0	0	0	0	0	0	0	0	0	0	0	0	0	0	0	0	0	0	0	0	0	0	0	0	0	0	0	0	0	0	0	0	0
ASV_217	430c67171dee6bdc8f73dfc4476e99e2	TRUE	nodule	Bacteria	Bacteroidota	Bacteroidia	Flavobacteriales	Flavobacteriaceae	uncultured	uncultured_sediment	6227	0	0	0	0	0	0	0	0	0	0	0	0	0	0	0	0	0	0	0	173	203	33	0	13	38	21	320	118	0	0	0	0	0	0	0	0	0	0
ASV_218	118f080ace48faaa6c378dcb0433c8a6	TRUE	-	Archaea	Thermoplasmatota	Thermoplasmata	Marine_Group_II	Marine_Group_II	Marine_Group_II		6175	0	0	0	0	0	0	0	0	0	0	0	0	0	0	0	0	0	0	0	0	0	0	0	0	0	0	0	0	0	0	0	0	0	0	0	0	0	0
ASV_222	9a6f83b9baae5e3a54dbb3299e967b99	TRUE	nodule	Bacteria	SAR324_clade(Marine_group_B)	SAR324_clade(Marine_group_B)	SAR324_clade(Marine_group_B)	SAR324_clade(Marine_group_B)	SAR324_clade(Marine_group_B)	Candidatus_Nitrosoarchaeum	6018	0	0	0	0	0	0	0	0	0	0	0	0	0	0	0	0	0	0	0	131	88	93	18	67	123	717	517	328	8	0	0	0	0	0	0	0	0	0
ASV_223	c0fa845a05abffa054c1835cb687334d	TRUE	-	Bacteria	Proteobacteria	Alphaproteobacteria	Rhodospirillales	AEGEAN-169_marine_group	AEGEAN-169_marine_group	metagenome	6003	0	0	0	0	0	0	0	0	0	0	0	0	0	0	0	0	0	0	0	0	0	0	0	0	0	0	0	0	0	0	0	0	0	0	0	0	0	0
ASV_229	8beddee54baa728cb9e1eb625e72dbbc	TRUE	nodule	Bacteria	Proteobacteria	Gammaproteobacteria	Arenicellales	Arenicellaceae	uncultured	uncultured_deep-sea	5759	0	0	0	0	0	0	0	0	0	0	0	0	0	0	0	0	0	0	0	196	238	100	248	300	286	372	43	245	0	0	0	0	0	0	0	0	0	0
ASV_231	bac45641324136c127f0b91925cabc71	TRUE	-	Bacteria	Proteobacteria	Alphaproteobacteria	Rhodobacterales	Rhodobacteraceae	uncultured	Photobacterium_profundum	5741	0	0	0	0	0	0	0	0	0	0	0	0	0	0	0	0	0	0	0	0	0	0	0	0	0	0	0	0	0	0	0	0	0	0	0	0	0	0
ASV_232	80d28b9d2658f6f639788045e519ddc4	TRUE	-	Bacteria	Proteobacteria	Alphaproteobacteria	SAR11_clade	Clade_I	Clade_Ib		5737	0	0	0	0	0	0	0	0	0	0	0	0	0	0	0	0	0	0	0	0	0	0	0	0	0	0	0	0	0	0	0	0	0	0	0	0	0	0
ASV_235	214fe4a06494f77a709018031fbbe713	TRUE	-	Bacteria	SAR324_clade(Marine_group_B)	SAR324_clade(Marine_group_B)	SAR324_clade(Marine_group_B)	SAR324_clade(Marine_group_B)	SAR324_clade(Marine_group_B)		5694	0	0	0	0	0	0	0	0	0	0	0	0	0	0	0	0	0	0	0	0	0	0	0	0	0	0	0	0	0	0	0	0	0	0	0	0	0	0
ASV_236	87d726f7856b5cbd3b5f0561cdd4f4ff	TRUE	water	Bacteria	Cyanobacteria	Cyanobacteriia	Synechococcales	Cyanobiaceae			5672	5	5	5	0	0	0	4	0	0	11	0	0	2	4	3	0	0	0	0	17	21	2	14	16	36	0	10	34	13	13	12	0	0	9	0	9	7	0
ASV_238	2bac282fa4479761bff81ad5f7904b79	TRUE	-	Bacteria	Proteobacteria	Gammaproteobacteria	Steroidobacterales	Woeseiaceae	Woeseia		5612	63	56	68	59	47	54	108	89	20	0	41	28	74	67	72	78	90	79	83	0	0	0	0	0	0	0	0	0	54	43	37	76	65	78	63	70	53	58
ASV_243	e1e057bd94c514751d8e7e2b7f8c552e	TRUE	-	Bacteria	Proteobacteria	Gammaproteobacteria	Thiomicrospirales	Thioglobaceae	SUP05_cluster		5531	0	0	0	0	0	0	0	0	0	0	0	0	0	0	0	0	0	0	0	0	0	0	0	0	0	0	0	0	0	0	0	0	0	0	0	0	0	0
ASV_250	02839e9c492dc17d699ca0e275b3c954	TRUE	-	Bacteria	Proteobacteria	Gammaproteobacteria	Arenicellales	Arenicellaceae	uncultured	uncultured_deep-sea	5355	58	60	46	0	0	0	29	0	93	0	90	164	0	41	36	0	0	0	0	0	14	17	32	28	29	10	17	0	151	148	131	113	110	113	103	104	104	88
ASV_277	ad2eb4e0a7fd42ba052d4a0e29b7923a	TRUE	-	Bacteria	Marinimicrobia_(SAR406_clade)	Marinimicrobia_(SAR406_clade)	Marinimicrobia_(SAR406_clade)	Marinimicrobia_(SAR406_clade)	Marinimicrobia_(SAR406_clade)		4840	0	0	0	0	0	0	0	0	0	0	0	0	0	0	0	0	0	0	0	0	0	0	0	0	0	0	0	0	0	0	0	0	0	0	0	0	0	0
ASV_286	450f1b1b54c0ce4fad7e2da2882170c4	TRUE	-	Bacteria	SAR324_clade(Marine_group_B)	SAR324_clade(Marine_group_B)	SAR324_clade(Marine_group_B)	SAR324_clade(Marine_group_B)	SAR324_clade(Marine_group_B)	uncultured_SAR324	4741	0	0	0	0	0	0	0	0	0	0	0	0	0	0	0	0	0	0	0	0	0	0	0	0	0	0	0	0	0	0	0	0	0	0	0	0	0	0
ASV_289	4042e1f98d52515a61e477461480e51d	TRUE	bottom_water	Bacteria	Proteobacteria	Gammaproteobacteria	SAR86_clade	SAR86_clade	SAR86_clade	uncultured_bacterium	4689	0	0	0	0	0	0	0	0	0	0	0	0	0	0	0	0	0	0	0	0	0	0	0	0	0	0	0	0	0	0	0	0	0	0	0	0	0	0
ASV_295	f6f57621a0b26cb3fbdc08dd92413a89	TRUE	nodule	Bacteria	Proteobacteria	Gammaproteobacteria	Nitrosococcales	Nitrosococcaceae	AqS1	uncultured_deep-sea	4621	0	0	25	0	0	0	0	0	0	0	0	0	0	0	0	0	0	0	0	109	97	58	160	183	169	214	76	129	40	24	22	19	26	23	0	0	24	0
ASV_298	17696a710fbd1f829b401c9993724c98	TRUE	-	Bacteria	Proteobacteria	Gammaproteobacteria	UBA4486	UBA4486	UBA4486		4576	0	0	0	0	0	0	0	0	0	0	0	0	0	0	0	0	0	0	0	140	92	0	69	691	64	42	81	51	33	27	48	59	76	90	0	21	24	47
ASV_305	0587a90239fdaee16001ab042366f9c9	TRUE	nodule	Bacteria	SAR324_clade(Marine_group_B)	SAR324_clade(Marine_group_B)	SAR324_clade(Marine_group_B)	SAR324_clade(Marine_group_B)	SAR324_clade(Marine_group_B)		4485	0	0	0	0	0	0	0	0	0	0	0	0	0	0	0	0	0	0	0	496	103	369	87	166	62	161	194	267	0	0	0	0	0	0	0	0	0	0
ASV_306	6fe469b003316763ca11f65746dea86c	TRUE	-	Bacteria	Proteobacteria	Alphaproteobacteria	SAR11_clade	Clade_I			4480	0	0	0	0	0	0	0	0	0	0	0	0	0	0	0	0	0	0	0	0	0	0	0	0	0	0	0	0	0	0	0	0	0	0	0	0	0	0
ASV_311	cefafe553cedb3f7bc06e34ded409a79	TRUE	-	Bacteria	Marinimicrobia_(SAR406_clade)	Marinimicrobia_(SAR406_clade)	Marinimicrobia_(SAR406_clade)	Marinimicrobia_(SAR406_clade)	Marinimicrobia_(SAR406_clade)	Alteromonas_macleodii	4448	0	0	0	0	0	0	0	0	0	0	0	0	0	0	0	0	0	0	0	0	0	0	0	0	0	0	0	0	0	0	0	0	0	0	0	0	0	0
ASV_312	0100615ab15ec715e36b927f789597e0	TRUE	-	Bacteria	Proteobacteria	Alphaproteobacteria	SAR11_clade	Clade_II	Clade_II		4445	0	0	0	0	0	0	0	0	0	0	0	0	0	0	0	0	0	0	0	0	0	0	0	0	0	0	0	0	0	0	0	0	0	0	0	0	0	0
ASV_316	8dd9354ed78100a01b3458e6fa60baf1	TRUE	-	Bacteria	Actinobacteriota	Acidimicrobiia	Microtrichales	Microtrichaceae	Sva0996_marine_group		4376	0	0	0	0	0	0	0	0	0	0	0	0	0	0	0	0	0	0	0	0	0	0	0	0	0	0	0	0	0	0	0	0	0	0	0	0	0	0
ASV_317	e8b9c069e7cc7af2d30cb3fa13f435d2	TRUE	-	Bacteria	Proteobacteria	Alphaproteobacteria	SAR11_clade	Clade_II	Clade_II	unidentified_marine	4363	0	0	0	0	0	0	0	0	0	0	0	0	0	0	0	0	0	0	0	0	0	0	0	0	0	0	0	0	0	0	0	0	0	0	0	0	0	0
ASV_325	fe06360fdcbc9a2c455300134e7024a2	TRUE	-	Archaea	Crenarchaeota	Nitrososphaeria	Nitrosopumilales	Nitrosopumilaceae	Nitrosopumilaceae	uncultured_marine	4291	0	0	0	0	0	0	0	0	0	0	0	0	0	0	0	0	0	0	0	0	0	0	0	0	0	0	0	0	0	0	0	0	0	0	0	0	0	0
ASV_342	ae87685d527a64e90e5344db379d98a4	TRUE	-	Bacteria	Proteobacteria	Alphaproteobacteria	SAR11_clade	Clade_I	Clade_Ib		4105	0	0	0	0	0	0	0	0	0	0	0	0	0	0	0	0	0	0	0	0	0	0	0	0	0	0	0	0	0	0	0	0	0	0	0	0	0	0
ASV_343	b17559986e4c352dd986ddc372abbec4	TRUE	-	Bacteria	Proteobacteria	Alphaproteobacteria	Rhodospirillales	AEGEAN-169_marine_group	AEGEAN-169_marine_group		4074	0	0	0	0	0	0	0	0	0	0	0	0	0	0	0	0	0	0	0	0	0	0	0	0	0	0	0	0	0	0	0	0	0	0	0	0	0	0
ASV_351	fa1469fe9963fbe428bfbc9e9311406d	TRUE	nodule	Bacteria	Proteobacteria	Gammaproteobacteria	Steroidobacterales	Woeseiaceae	Woeseia		3996	0	0	0	0	0	0	0	0	0	0	0	0	0	0	0	0	0	0	0	318	223	0	40	92	35	56	571	0	0	0	0	0	0	0	0	0	0	0
ASV_352	52b664dbe9c8324a307defd61d1084a9	TRUE	-	Bacteria	Proteobacteria	Gammaproteobacteria	SAR86_clade	SAR86_clade	SAR86_clade	uncultured_bacterium	3996	0	0	0	0	0	0	0	0	0	0	0	0	0	0	0	0	0	0	0	0	0	0	0	0	0	0	0	0	0	0	0	0	0	0	0	0	0	0
ASV_356	637c9e90e1d8bd63f3d2f83dbf0a2714	TRUE	-	Bacteria	SAR324_clade(Marine_group_B)	SAR324_clade(Marine_group_B)	SAR324_clade(Marine_group_B)	SAR324_clade(Marine_group_B)	SAR324_clade(Marine_group_B)	uncultured_SAR324	3943	0	0	0	0	0	0	0	0	0	0	0	0	0	0	0	0	0	0	0	0	0	0	0	0	0	0	0	0	0	0	0	0	0	0	0	0	0	0
ASV_362	400ade91688f561d051eb5b221f445a3	TRUE	-	Bacteria	Proteobacteria	Gammaproteobacteria	HOC36	HOC36	HOC36	uncultured_bacterium	3829	0	0	0	0	0	0	0	0	0	0	0	0	0	0	0	0	0	0	0	0	0	0	0	0	0	0	0	0	0	0	0	0	0	0	0	0	0	0
ASV_369	e301fdc33d910130e8f83153e11c0126	TRUE	nodule	Bacteria	Proteobacteria	Gammaproteobacteria					3790	0	0	0	0	0	0	0	0	0	0	0	0	0	0	0	0	0	0	0	128	252	28	39	84	77	48	940	43	0	0	0	0	0	0	0	0	0	0
ASV_370	69f8529a3f3af0f6db8fa05cf918946f	TRUE	-	Bacteria	Proteobacteria	Alphaproteobacteria	Rhodospirillales	AEGEAN-169_marine_group	AEGEAN-169_marine_group		3783	0	0	0	0	0	0	0	0	0	0	0	0	0	0	0	0	0	0	0	0	0	0	0	0	0	0	0	0	0	0	0	0	0	0	0	0	0	0
ASV_380	51a9c2e8dfdc9b21eb66c353e378a99d	TRUE	-	Bacteria	Marinimicrobia_(SAR406_clade)	Marinimicrobia_(SAR406_clade)	Marinimicrobia_(SAR406_clade)	Marinimicrobia_(SAR406_clade)	Marinimicrobia_(SAR406_clade)	uncultured_Marinimicrobia	3643	0	0	0	0	0	0	0	0	0	0	0	0	0	0	0	0	0	0	0	0	0	0	0	0	0	0	0	0	0	0	0	0	0	0	0	0	0	0
ASV_390	01eee2f904692986d584698a846681a5	TRUE	-	Bacteria	Proteobacteria	Gammaproteobacteria	UBA10353_marine_group	UBA10353_marine_group	UBA10353_marine_group		3551	0	0	0	0	0	0	0	0	0	0	0	0	0	0	0	0	0	0	0	0	0	0	0	0	0	0	0	0	0	0	0	0	0	0	0	0	0	0
ASV_397	cf92ee8dcf24058bf8c97dc30541c3b5	TRUE	-	Bacteria	Proteobacteria	Gammaproteobacteria	KI89A_clade	KI89A_clade	KI89A_clade	uncultured_bacterium	3507	0	0	0	0	0	0	0	0	0	0	0	0	0	0	0	0	0	0	0	0	0	0	0	0	0	0	0	0	0	0	0	0	0	0	0	0	0	0
ASV_408	7b046a26d49f05847bf49cd7fe15731b	TRUE	-	Bacteria	Marinimicrobia_(SAR406_clade)	Marinimicrobia_(SAR406_clade)	Marinimicrobia_(SAR406_clade)	Marinimicrobia_(SAR406_clade)	Marinimicrobia_(SAR406_clade)		3421	0	0	0	0	0	0	0	0	0	0	0	0	0	0	0	0	0	0	0	0	0	0	0	0	0	0	0	0	0	0	0	0	0	0	0	0	0	0
ASV_409	43810874ebb91b2692ba407e3a38b3ce	TRUE	-	Bacteria	Proteobacteria	Gammaproteobacteria	SS1-B-07-19	SS1-B-07-19	SS1-B-07-19	uncultured_bacterium	3421	0	0	0	0	0	0	0	0	27	0	0	76	9	10	0	0	0	0	16	28	30	0	52	80	37	24	75	0	0	61	83	15	17	20	0	24	20	0
ASV_410	89e99b298aea5d82353b89bb76489cc3	TRUE	-	Bacteria	Proteobacteria	Alphaproteobacteria	SAR11_clade	Clade_II	Clade_II	unidentified_marine	3418	0	0	0	0	0	0	0	0	0	0	0	0	0	0	0	0	0	0	0	0	0	0	0	0	0	0	0	0	0	0	0	0	0	0	0	0	0	0
ASV_411	58a2989809319d50bc2ff6e16c7f39f3	TRUE	-	Bacteria	Verrucomicrobiota	Verrucomicrobiae	Arctic97B-4_marine_group	Arctic97B-4_marine_group	Arctic97B-4_marine_group		3410	0	0	0	0	0	0	0	0	0	0	0	0	0	0	0	0	0	0	0	0	0	0	0	0	0	0	0	0	0	0	0	0	0	0	0	0	0	0
ASV_413	915959fde3e35f7769549cd1a7e28ab8	TRUE	nodule	Bacteria	Proteobacteria	Gammaproteobacteria	JTB23	JTB23	JTB23	uncultured_deep-sea	3403	0	0	0	0	0	0	0	0	0	0	0	0	0	0	0	0	0	0	0	61	56	68	118	178	139	231	0	652	0	0	0	0	0	0	0	0	0	0
ASV_414	2ea9988616053963eefffc03ff0e05ae	TRUE	-	Bacteria	Actinobacteriota	Acidimicrobiia	Actinomarinales	Actinomarinaceae	Candidatus_Actinomarina		3396	0	0	0	0	0	0	0	0	0	0	0	0	0	0	0	0	0	0	0	0	0	0	0	0	0	0	0	0	0	0	0	0	0	0	0	0	0	0
ASV_415	b62686e03b5474643b4e707880158a9d	TRUE	-	Bacteria	Proteobacteria	Gammaproteobacteria	Alteromonadales	Alteromonadaceae	Alteromonas		3393	0	0	0	0	0	0	0	0	0	0	0	0	0	0	0	0	0	0	0	0	0	0	0	0	0	0	0	0	0	0	0	0	0	0	0	0	0	0
ASV_423	0080030e80c95748d42356014c444d9c	TRUE	-	Archaea	Thermoplasmatota	Thermoplasmata	Marine_Group_II	Marine_Group_II	Marine_Group_II		3346	0	0	0	0	0	0	0	0	0	0	0	0	0	0	0	0	0	0	0	0	0	0	0	0	0	0	0	0	0	0	0	0	0	0	0	0	0	0
ASV_431	da1cedd281a7401d6c65f9c435a161f7	TRUE	-	Bacteria	Proteobacteria	Gammaproteobacteria	Oceanospirillales	Pseudohongiellaceae	Pseudohongiella		3316	0	0	0	0	0	0	0	0	0	0	0	0	0	0	0	0	0	0	0	0	0	0	0	0	0	0	0	0	0	0	0	0	0	0	0	0	0	0
ASV_437	389497efcdeef5ecd8d48effabf76c7f	TRUE	-	Bacteria	SAR324_clade(Marine_group_B)	SAR324_clade(Marine_group_B)	SAR324_clade(Marine_group_B)	SAR324_clade(Marine_group_B)	SAR324_clade(Marine_group_B)	Candidatus_Nitrosoarchaeum	3254	0	0	0	0	0	0	0	0	0	0	0	0	0	0	0	0	0	0	0	271	197	0	0	0	0	0	775	0	0	0	0	0	0	0	0	0	0	0
ASV_442	51bb3064ad62441af3ec414a32653fbb	TRUE	-	Bacteria	Actinobacteriota	Actinobacteria	Streptomycetales	Streptomycetaceae	Streptomyces		3174	0	0	0	0	0	0	0	0	0	0	0	0	0	0	0	0	0	0	0	0	0	0	0	0	0	0	0	0	0	0	0	0	0	0	0	0	0	0
ASV_445	69c60e3deaef37e0046b8557e143ba50	TRUE	nodule	Bacteria	Proteobacteria	Gammaproteobacteria	Steroidobacterales	Woeseiaceae	Woeseia		3159	0	0	0	0	0	0	0	0	0	0	0	0	0	0	0	0	0	0	0	10	4	82	27	14	9	15	0	33	0	0	0	0	0	0	0	0	0	0
ASV_450	b635ff4fe9718277b7217e860687571e	TRUE	-	Bacteria	Proteobacteria	Gammaproteobacteria	KI89A_clade	KI89A_clade	KI89A_clade	uncultured_bacterium	3108	0	0	0	0	0	0	0	0	0	0	0	0	0	0	0	0	0	0	0	0	0	0	0	0	0	0	0	0	0	0	0	0	0	0	0	0	0	0
ASV_451	a1952300387258610ac50df15561542e	TRUE	-	Bacteria	Proteobacteria	Gammaproteobacteria	SS1-B-09-64	SS1-B-09-64	SS1-B-09-64	uncultured_bacterium	3106	0	0	0	0	0	0	0	0	0	0	0	0	0	0	0	0	0	0	0	0	0	323	54	36	35	0	0	187	0	0	0	0	0	0	0	0	0	0
ASV_456	40323ba295116890ddcbd0228352eae6	TRUE	-	Bacteria	Proteobacteria	Gammaproteobacteria	UBA10353_marine_group	UBA10353_marine_group	UBA10353_marine_group	hydrothermal_vent	3061	0	0	0	0	0	0	0	0	0	0	0	0	0	0	0	0	0	0	0	0	0	0	0	0	0	0	0	0	0	0	0	0	0	0	0	0	0	0
ASV_458	94e34dbfcb9535ce9e6fd4fd2682b435	TRUE	-	Bacteria	Proteobacteria	Alphaproteobacteria	SAR11_clade	Clade_II	Clade_II		3047	0	0	0	0	0	0	0	0	0	0	0	0	0	0	0	0	0	0	0	0	0	0	0	0	0	0	0	0	0	0	0	0	0	0	0	0	0	0
ASV_462	6080e2e3a8329d0a68ebe89d0c2606e3	TRUE	-	Bacteria	Proteobacteria	Alphaproteobacteria	Puniceispirillales	SAR116_clade	SAR116_clade	marine_metagenome	2994	0	0	0	0	0	0	0	0	0	0	0	0	0	0	0	0	0	0	0	0	0	0	0	0	0	0	0	1	0	0	0	0	0	0	0	0	0	0
ASV_471	b02a8d33d018119dedb2db15db887bfd	TRUE	-	Bacteria	Actinobacteriota	Actinobacteria	Propionibacteriales	Propionibacteriaceae	Cutibacterium		2925	0	0	0	0	0	0	0	0	0	13	0	0	0	0	0	0	0	0	0	0	0	0	0	0	0	0	1	0	0	0	0	0	0	0	0	0	0	0
ASV_479	d47f8b2893c15294258869548d651927	TRUE	-	Bacteria	Proteobacteria	Gammaproteobacteria	UBA10353_marine_group	UBA10353_marine_group	UBA10353_marine_group	hydrothermal_vent	2877	0	0	0	0	0	0	0	0	0	0	0	0	0	0	0	0	0	0	0	0	0	0	0	0	0	0	0	0	0	0	0	0	0	0	0	0	0	0
ASV_484	178225ffbb7fdb20c566754d26da7c8b	TRUE	-	Bacteria	Proteobacteria	Gammaproteobacteria	Pseudomonadales	Moraxellaceae	Acinetobacter		2857	0	0	0	0	0	0	0	0	0	0	0	0	0	0	0	0	0	0	0	0	0	0	0	0	0	0	0	0	0	0	0	0	0	0	0	0	0	0
ASV_492	5afb31dfdc079a9ab05400100fcd9f9c	TRUE	-	Bacteria	Bacteroidota	Bacteroidia	Flavobacteriales	Flavobacteriaceae	NS2b_marine_group	uncultured_marine	2808	0	0	0	0	0	0	0	0	0	0	0	0	0	0	0	0	0	0	0	0	0	0	0	0	0	0	0	0	0	0	0	0	0	0	0	0	0	0
ASV_493	e850ba1c37b0fddbb3796c6f325a48ce	TRUE	-	Bacteria	Proteobacteria	Alphaproteobacteria	SAR11_clade	Clade_II	Clade_II	unidentified_marine	2792	0	0	0	0	0	0	0	0	0	0	0	0	0	0	0	0	0	0	0	0	0	0	0	0	0	0	0	0	0	0	0	0	0	0	0	0	0	0
ASV_495	816a34d259dbb785c52426a35ca94125	TRUE	-	Bacteria	Proteobacteria	Gammaproteobacteria	SAR86_clade	SAR86_clade	SAR86_clade	marine_metagenome	2778	0	0	0	0	0	0	0	0	0	0	0	0	0	0	0	0	0	0	0	0	0	0	0	0	0	0	0	0	0	0	0	0	0	0	0	0	0	0
ASV_496	9edbf8ec1ee28ba68d32c102c1648467	TRUE	-	Bacteria	Bacteroidota	Bacteroidia	Flavobacteriales	Flavobacteriaceae	NS2b_marine_group	uncultured_marine	2774	0	0	0	0	0	0	0	0	0	0	0	0	0	0	0	0	0	0	0	0	0	0	0	0	0	0	0	0	0	0	0	0	0	0	0	0	0	0
ASV_502	8ae4885c27adeeb74496869774e05be6	TRUE	-	Archaea	Thermoplasmatota	Thermoplasmata	Marine_Group_II	Marine_Group_II	Marine_Group_II		2725	0	0	0	0	0	0	0	0	0	0	0	0	0	0	0	0	0	0	0	0	0	0	0	0	0	0	0	0	0	0	0	0	0	0	0	0	0	0
ASV_511	0ca1de0b0d71831974a9aa9516f27dfc	TRUE	-	Bacteria	Proteobacteria	Gammaproteobacteria	Xanthomonadales	Xanthomonadaceae	Stenotrophomonas		2685	0	0	0	0	0	0	0	0	0	0	0	0	0	0	0	0	0	0	0	0	0	0	0	0	0	0	0	0	0	0	0	0	0	0	0	0	0	0
ASV_519	7a97df1262b4ff318e92ab6840b06dcb	TRUE	-	Archaea	Thermoplasmatota	Thermoplasmata	Marine_Group_II	Marine_Group_II	Marine_Group_II		2656	0	0	0	0	0	0	0	0	0	0	0	0	0	0	0	0	0	0	0	0	0	0	0	0	0	0	0	0	0	0	0	0	0	0	0	0	0	0
ASV_520	d6924f53af7726cd362e56ca2a23625d	TRUE	-	Bacteria	Marinimicrobia_(SAR406_clade)	Marinimicrobia_(SAR406_clade)	Marinimicrobia_(SAR406_clade)	Marinimicrobia_(SAR406_clade)	Marinimicrobia_(SAR406_clade)	uncultured_Marinimicrobia	2653	0	0	0	0	0	0	0	0	0	0	0	0	0	0	0	0	0	0	0	0	0	0	0	0	0	0	0	0	0	0	0	0	0	0	0	0	0	0
ASV_531	643143cf31c1fda263535cd23af71cd3	TRUE	-	Bacteria	Marinimicrobia_(SAR406_clade)	Marinimicrobia_(SAR406_clade)	Marinimicrobia_(SAR406_clade)	Marinimicrobia_(SAR406_clade)	Marinimicrobia_(SAR406_clade)		2582	0	0	0	0	0	0	0	0	0	0	0	0	0	0	0	0	0	0	0	0	0	0	0	0	0	0	0	0	0	0	0	0	0	0	0	0	0	0
ASV_536	5d50c5e37f807c4a7ec7e32784e9627e	TRUE	-	Bacteria	Marinimicrobia_(SAR406_clade)	Marinimicrobia_(SAR406_clade)	Marinimicrobia_(SAR406_clade)	Marinimicrobia_(SAR406_clade)	Marinimicrobia_(SAR406_clade)		2544	0	0	0	0	0	0	0	0	0	0	0	0	0	0	0	0	0	0	0	0	0	0	0	0	0	0	0	0	0	0	0	0	0	0	0	0	0	0
ASV_554	dc25756f6dd0c1807d915ccd5ebb9b59	TRUE	-	Bacteria	Proteobacteria	Gammaproteobacteria	Pseudomonadales	Moraxellaceae	Acinetobacter	Acinetobacter_venetianus	2425	4	0	0	0	0	0	0	0	0	0	0	0	4	0	0	0	0	0	0	0	0	0	0	0	0	0	0	0	0	0	0	0	0	0	0	0	0	0
ASV_561	8e2b6822f21209b701ff58b443721b3a	TRUE	-	Bacteria	Actinobacteriota	Acidimicrobiia	Actinomarinales	Actinomarinaceae	Candidatus_Actinomarina	uncultured_marine	2393	0	0	0	0	0	0	0	0	0	0	0	0	0	0	0	0	0	0	0	0	0	0	0	0	0	0	0	0	0	0	0	0	0	0	0	0	0	0
ASV_572	e3497cb60d72acaeb53fd22618c48143	TRUE	-	Bacteria	Proteobacteria	Gammaproteobacteria	JTB23	JTB23	JTB23	uncultured_deep-sea	2343	0	0	0	0	0	0	0	0	0	0	0	0	0	0	0	0	0	0	0	0	0	2301	0	0	0	0	0	0	0	26	0	0	0	0	0	0	0	0
ASV_582	71eb0666483e7ab5d82b303b5e010327	TRUE	-	Bacteria	Proteobacteria	Gammaproteobacteria	Pseudomonadales	Moraxellaceae	Acinetobacter		2292	0	0	0	0	0	0	0	0	0	0	0	0	0	0	0	0	0	0	0	0	0	0	0	0	0	0	0	0	0	0	0	0	0	0	0	0	0	0
ASV_584	00e6b3f9baf2e2bf84fb3e9bfc60d8b3	TRUE	-	Bacteria	Marinimicrobia_(SAR406_clade)	Marinimicrobia_(SAR406_clade)	Marinimicrobia_(SAR406_clade)	Marinimicrobia_(SAR406_clade)	Marinimicrobia_(SAR406_clade)	marine_metagenome	2290	0	0	0	0	0	0	0	0	0	0	0	0	0	0	0	0	0	0	0	0	0	0	0	0	0	0	0	0	0	0	0	0	0	0	0	0	0	0
ASV_596	449c72927263c24b2b24dc34c251e8f8	TRUE	-	Archaea	Thermoplasmatota	Thermoplasmata	Marine_Group_II	Marine_Group_II	Marine_Group_II		2243	0	0	0	0	0	0	0	0	0	0	0	0	0	0	0	0	0	0	0	0	0	0	0	0	0	0	0	0	0	0	0	0	0	0	0	0	0	0
ASV_612	0a1f5ed70dcb37a86924dbd5fde981af	TRUE	-	Bacteria	Proteobacteria	Gammaproteobacteria	Pseudomonadales	Moraxellaceae	Enhydrobacter		2182	0	0	0	0	0	0	0	0	0	0	0	0	0	0	0	0	0	0	0	0	0	0	0	0	0	0	0	0	0	0	0	0	0	0	0	0	0	0
ASV_693	87c97114d69b70ce70382ecf678fd802	TRUE	-	Bacteria	Proteobacteria	Gammaproteobacteria	UBA10353_marine_group	UBA10353_marine_group	UBA10353_marine_group		1920	0	0	0	0	0	0	0	0	0	0	0	0	0	0	0	0	0	0	0	0	0	0	0	0	0	0	0	0	0	0	0	0	0	0	0	0	0	0
ASV_697	4a42529ad65539a9e0332a6fa705489a	TRUE	-	Bacteria	Bacteroidota	Bacteroidia	Cytophagales	Amoebophilaceae	Candidatus_Amoebophilus		1906	0	0	0	0	0	0	0	7	0	0	0	12	0	0	0	0	0	0	0	30	103	0	29	18	19	57	0	0	0	9	18	3	0	9	0	6	3	0
ASV_707	e4f212f960ed4c5c0a845a77a878209a	TRUE	-	Bacteria	Marinimicrobia_(SAR406_clade)	Marinimicrobia_(SAR406_clade)	Marinimicrobia_(SAR406_clade)	Marinimicrobia_(SAR406_clade)	Marinimicrobia_(SAR406_clade)	uncultured_Candidatus	1868	0	0	0	0	0	0	0	0	0	0	0	0	0	0	0	0	0	0	0	0	0	0	0	0	0	0	0	0	0	0	0	0	0	0	0	0	0	0
ASV_717	81567579e0cd4671b13421c0380314f4	TRUE	-	Bacteria	Bacteroidota	Bacteroidia	Flavobacteriales	Flavobacteriaceae	NS4_marine_group		1843	0	0	0	0	0	0	0	0	0	0	0	0	0	0	0	0	0	0	0	0	0	0	0	0	0	0	0	0	0	0	0	0	0	0	0	0	0	0
ASV_723	7b2d072bc8df6635ee4b5a90efa8efdf	TRUE	-	Bacteria	Actinobacteriota	Acidimicrobiia	Microtrichales	Microtrichaceae	Sva0996_marine_group	marine_metagenome	1827	0	0	0	0	0	0	0	0	0	0	0	0	0	0	0	0	0	0	0	0	0	0	0	0	0	0	0	0	0	0	0	0	0	0	0	0	0	0
ASV_756	c75fd115c9a3c65126cc3c41fc4560a9	TRUE	-	Bacteria	Bacteroidota	Bacteroidia	Flavobacteriales	Flavobacteriaceae	NS2b_marine_group	uncultured_marine	1723	0	0	0	0	0	0	0	0	0	0	0	0	0	0	0	0	0	0	0	0	0	0	0	0	0	0	0	0	0	0	0	0	0	0	0	0	0	0
ASV_761	e38c2aac20e693476370def424f00579	TRUE	-	Bacteria	Bacteroidota	Bacteroidia	Cytophagales	Amoebophilaceae	uncultured	uncultured_bacterium	1712	0	0	0	0	0	0	0	0	0	0	0	0	0	0	0	0	594	578	540	0	0	0	0	0	0	0	0	0	0	0	0	0	0	0	0	0	0	0
ASV_765	d712ab8f024f68edbdb04619a450f43c	TRUE	-	Bacteria	Proteobacteria	Gammaproteobacteria	Burkholderiales	Oxalobacteraceae	Massilia		1692	0	0	0	0	0	0	0	0	0	0	0	0	0	0	0	0	0	0	0	0	0	0	0	0	0	0	0	0	0	0	0	0	0	0	0	0	0	0
ASV_831	84568cd1154e19710efe6c78dbfb1c3e	TRUE	-	Bacteria	Proteobacteria	Gammaproteobacteria					1557	0	0	0	0	0	0	0	0	0	0	0	0	0	0	0	0	0	0	0	143	79	0	0	0	0	602	176	56	0	0	0	0	0	0	0	0	0	0
ASV_837	b2842ba43970fd307cea45c51fea67cf	TRUE	-	Bacteria	Cyanobacteria	Cyanobacteriia	Synechococcales	Cyanobiaceae	Prochlorococcus_MIT9313		1549	0	0	0	0	0	0	0	0	0	0	0	0	0	0	0	0	0	0	0	0	0	0	0	0	0	0	0	0	0	0	0	0	0	0	0	0	0	0
ASV_848	956febe5b8ec7adc6c1e2e84e5de9e4b	TRUE	-	Bacteria	Proteobacteria	Gammaproteobacteria	Thiomicrospirales	Thioglobaceae	SUP05_cluster		1522	0	0	0	0	0	0	0	0	0	0	0	0	0	0	0	0	0	0	0	0	0	0	0	0	0	0	0	0	0	0	0	0	0	0	0	0	0	0
ASV_874	45f04c79798a5c1be4f30a5730cacb95	TRUE	-	Bacteria	Proteobacteria	Alphaproteobacteria	SAR11_clade	Clade_I	Clade_Ia		1482	0	0	0	0	0	0	0	0	0	0	0	0	0	0	0	0	0	0	0	0	0	0	0	0	0	0	0	0	0	0	0	0	0	0	0	0	0	0
ASV_880	dd4a633c32a1df020bd1bbad1a0d7974	TRUE	-	Bacteria	Dadabacteria	Dadabacteriia	Dadabacteriales	Dadabacteriales	Dadabacteriales	uncultured_archaeon	1469	0	0	0	0	0	0	0	0	0	0	0	0	0	0	0	0	0	0	0	0	0	0	0	0	0	17	51	0	0	0	0	0	0	0	0	0	0	0
ASV_882	95f1e1ad46814a04c966ed7e46bfd91a	TRUE	-	Bacteria	Proteobacteria	Alphaproteobacteria	Rhodobacterales	Rhodobacteraceae	uncultured	unidentified_marine	1467	0	0	0	0	0	0	0	0	0	0	0	0	0	0	0	0	0	0	0	0	0	0	0	0	0	0	0	0	0	0	0	0	0	0	0	0	0	0
ASV_887	62611dedc42201591d0c89973f903dde	TRUE	-	Bacteria	Firmicutes	Bacilli	Staphylococcales	Staphylococcaceae	Staphylococcus		1463	0	0	0	0	0	0	0	0	0	0	0	0	0	0	0	0	0	0	0	0	0	0	0	0	0	0	0	0	0	0	0	0	0	0	0	0	0	0
ASV_891	1b751f9aabcb7e5c70745d4baee3f61a	TRUE	-	Bacteria	Proteobacteria	Alphaproteobacteria	Rhodospirillales	AEGEAN-169_marine_group	AEGEAN-169_marine_group	uncultured_Alphaproteobacteria	1459	0	0	0	0	0	0	0	0	0	0	0	0	0	0	0	0	0	0	0	0	0	0	0	0	0	0	0	0	0	0	0	0	0	0	0	0	0	0
ASV_899	c0e21a50acc0c630914752a7b12e70c1	TRUE	-	Bacteria	Bacteroidota	Bacteroidia	Flavobacteriales	Flavobacteriaceae	NS4_marine_group		1430	0	0	0	0	0	0	0	0	0	0	0	0	0	0	0	0	0	0	0	0	0	0	0	0	0	0	0	0	0	0	0	0	0	0	0	0	0	0
ASV_919	9cec9f9e9e5ebbaa34fbd12f6a7589ca	TRUE	-	Bacteria	Bacteroidota	Bacteroidia	Flavobacteriales	Flavobacteriaceae	Formosa		1399	0	0	0	0	0	0	0	0	0	0	0	0	0	0	0	0	0	0	0	0	0	0	0	0	0	0	0	0	0	0	0	0	0	0	0	0	0	0
ASV_921	7b361820964e8c6ced5aec81f54bcfea	TRUE	-	Bacteria	Proteobacteria	Gammaproteobacteria	Pseudomonadales	Pseudomonadaceae	Pseudomonas		1393	0	0	0	0	0	0	0	0	0	0	0	0	0	0	0	0	0	0	0	0	0	0	0	0	0	0	0	0	0	0	0	0	0	0	0	0	0	0
ASV_923	2de9b76c5f1fbb06d23386e03ffa2fb5	TRUE	-	Bacteria	Proteobacteria	Alphaproteobacteria	Rickettsiales	AB1	AB1		1389	0	0	0	0	0	0	0	0	0	0	0	0	0	0	0	0	0	0	0	11	0	0	0	0	20	0	7	30	0	0	0	0	0	0	0	0	0	0
ASV_932	4f9ba555c0f5a30c615e0d4cc5b452f1	TRUE	-	Bacteria	Bacteroidota	Bacteroidia	Flavobacteriales	Flavobacteriaceae	NS2b_marine_group		1375	0	0	0	0	0	0	0	0	0	0	0	0	0	0	0	0	0	0	0	0	0	0	0	0	0	0	0	0	0	0	0	0	0	0	0	0	0	0
ASV_960	6fe417a3b4cba5016cb56977e0b34715	TRUE	-	Bacteria	Bacteroidota	Bacteroidia	Flavobacteriales	NS9_marine_group	NS9_marine_group		1333	0	0	0	0	0	0	0	0	0	0	0	0	0	0	0	0	0	0	0	0	0	0	0	0	0	0	0	0	0	0	0	0	0	0	0	0	0	0
ASV_989	8bd941f369146b21668cf4aebfd00ac6	TRUE	-	Bacteria	Bacteroidota	Bacteroidia	Flavobacteriales	Weeksellaceae	Chryseobacterium	Chryseobacterium_hominis	1280	0	0	0	0	0	0	0	0	0	0	0	0	0	0	0	0	0	0	0	0	0	0	0	0	0	0	0	0	0	0	0	0	0	0	0	0	0	0
ASV_990	573873087bc1921e055b144632ee355f	TRUE	-	Bacteria	Cyanobacteria	Cyanobacteriia	Synechococcales	Cyanobiaceae	Prochlorococcus_MIT9313		1276	0	0	0	0	0	0	0	0	0	0	0	0	0	0	0	0	0	0	0	0	0	0	0	0	0	0	0	0	0	0	0	0	0	0	0	0	0	0
ASV_1074	6eeba35c391a375f1b0be855107d624f	TRUE	-	Bacteria	Cyanobacteria	Cyanobacteriia	Synechococcales	Cyanobiaceae	Prochlorococcus_MIT9313		1137	0	0	0	0	0	0	0	0	0	0	0	0	0	0	0	0	0	0	0	0	0	0	0	0	0	0	0	0	0	0	0	0	0	0	0	0	0	0
ASV_1081	aa95e4ea51b5ad7a92244c059c12b4ed	TRUE	-	Bacteria	Bacteroidota	Bacteroidia	Flavobacteriales	Flavobacteriaceae	NS4_marine_group		1132	0	0	0	0	0	0	0	0	0	0	0	0	0	0	0	0	0	0	0	0	0	0	0	0	0	0	0	0	0	0	0	0	0	0	0	0	0	0
ASV_1082	c58bdcf78810d4022cb80848b79aa5ed	TRUE	-	Bacteria	Actinobacteriota	Acidimicrobiia	Actinomarinales	Actinomarinaceae	Candidatus_Actinomarina		1131	0	0	0	0	0	0	0	0	0	0	0	0	0	0	0	0	0	0	0	0	0	0	0	0	0	0	0	0	0	0	0	0	0	0	0	0	0	0
ASV_1109	7ad816780a7deb0562f31ccd0546269f	TRUE	-	Bacteria	Proteobacteria	Gammaproteobacteria	SAR86_clade	SAR86_clade	SAR86_clade	unidentified_marine	1100	0	0	0	0	0	0	0	0	0	0	0	0	0	0	0	0	0	0	0	0	0	0	0	0	0	0	0	0	0	0	0	0	0	0	0	0	0	0
ASV_1123	cef5ee839d45f9c174e028753bcf7fc7	TRUE	-	Bacteria	Proteobacteria	Gammaproteobacteria	Cellvibrionales	Spongiibacteraceae			1082	0	0	0	0	0	0	0	0	0	0	0	0	0	0	0	0	0	0	0	0	0	0	0	0	0	0	0	0	0	0	0	0	0	0	0	0	0	0
ASV_1142	a80990b47c1abbffbdbadc14194162e0	TRUE	-	Bacteria	NB1-j	NB1-j	NB1-j	NB1-j	NB1-j		1058	0	0	0	0	0	0	0	0	0	0	0	0	0	0	0	0	0	0	0	0	0	0	0	0	0	0	0	0	0	0	0	0	0	0	0	0	0	0
ASV_1174	86bdbfb3842f232a4e0d90ed7960a118	TRUE	-	Bacteria	Cyanobacteria	Cyanobacteriia	Synechococcales	Cyanobiaceae	Prochlorococcus_MIT9313		1023	0	0	0	0	0	0	0	0	0	0	0	0	0	0	0	0	0	0	0	0	0	0	0	0	0	0	0	0	0	0	0	0	0	0	0	0	0	0
ASV_1269	71e475ac127343cfbe51c86181a2590b	TRUE	-	Bacteria	Proteobacteria	Gammaproteobacteria	SAR86_clade	SAR86_clade	SAR86_clade	uncultured_bacterium	916	0	0	0	0	0	0	0	0	0	0	0	0	0	0	0	0	0	0	0	0	0	0	0	0	0	0	0	0	0	0	0	0	0	0	0	0	0	0
ASV_1302	5d36fd068411124ca6b2e4e648dbfd1a	TRUE	-	Bacteria	Bacteroidota	Bacteroidia	Flavobacteriales	Crocinitomicaceae	Fluviicola		901	0	0	0	0	0	0	0	0	0	0	0	0	0	0	0	0	0	0	0	0	0	0	0	0	0	0	0	0	0	0	0	0	0	0	0	0	0	0
ASV_1304	d3f479bdd1b45d9f408824c4971b7417	TRUE	-	Bacteria	Dependentiae	Babeliae	Babeliales				900	0	0	0	0	0	0	0	0	0	0	0	0	0	0	0	0	0	0	0	27	25	0	0	0	0	0	19	0	0	0	0	0	0	0	0	0	0	0
ASV_1334	47b9b5aaf3fb157cea06b791bf0c4509	TRUE	-	Bacteria	Proteobacteria	Alphaproteobacteria	Sphingomonadales	Sphingomonadaceae	Novosphingobium		871	0	0	0	0	0	0	0	0	0	0	0	0	0	0	0	0	0	0	0	0	0	0	0	0	0	0	0	0	0	0	0	0	0	0	0	0	0	0
ASV_1342	eb04f04aaffd13dc5fcc2a461b69b9cf	TRUE	-	Bacteria	Proteobacteria	Gammaproteobacteria	Cellvibrionales	Halieaceae	Halioglobus		864	0	0	0	0	0	0	0	0	0	0	0	0	0	0	0	0	0	0	0	0	0	0	0	0	0	0	15	0	0	0	0	0	0	0	0	0	0	0
ASV_1419	6e546f7c7f8000883c8a75303389a722	TRUE	-	Bacteria	Proteobacteria	Gammaproteobacteria	UBA4486	UBA4486	UBA4486	uncultured_gamma	808	0	0	0	0	0	0	0	0	0	0	0	0	0	0	0	0	0	0	0	0	0	0	0	0	0	0	0	0	0	0	0	0	0	0	0	0	0	0
ASV_1429	0146045c433e6da144f5611de75828ab	TRUE	-	Bacteria	Actinobacteriota	Acidimicrobiia	Actinomarinales	Actinomarinaceae	Candidatus_Actinomarina		804	0	0	0	0	0	0	0	0	0	0	0	0	0	0	0	0	0	0	0	0	0	0	0	0	0	0	0	0	0	0	0	0	0	0	0	0	0	0
ASV_1436	426acc439e8490b7ec552971b8eebe1d	TRUE	-	Bacteria	Proteobacteria	Alphaproteobacteria	Kordiimonadales	Kordiimonadaceae	Kordiimonas	uncultured_bacterium	798	0	0	0	0	0	0	0	0	0	0	0	0	0	0	0	0	0	0	0	0	0	793	0	0	0	0	0	0	0	0	0	0	0	0	0	0	0	0
ASV_1459	c59ae258be5c0deb6380ff7124d6bba0	TRUE	-	Bacteria	Bacteroidota	Bacteroidia	Flavobacteriales	Flavobacteriaceae	NS5_marine_group		786	0	0	0	0	0	0	0	0	0	0	0	0	0	0	0	0	0	0	0	0	0	0	0	0	0	0	0	0	0	0	0	0	0	0	0	0	0	0
ASV_1479	f40d2ce65b6b12f6cb137e9b8aacf724	TRUE	-	Bacteria	Proteobacteria	Gammaproteobacteria	UBA4486	UBA4486	UBA4486		773	0	0	0	0	0	0	0	0	0	0	0	5	0	0	0	0	0	0	0	19	35	0	602	0	0	0	0	0	9	0	0	0	0	0	0	0	0	0
ASV_1504	796d39e7c55d4f611efbf3b38d7a4b16	TRUE	-	Bacteria	Proteobacteria	Alphaproteobacteria	Kordiimonadales	Kordiimonadaceae	Kordiimonas	uncultured_bacterium	757	0	0	0	0	0	0	0	0	0	0	0	0	0	0	0	0	0	0	0	0	7	613	14	5	51	0	0	3	0	0	0	0	0	3	0	0	0	0
ASV_1513	5099162251a88cec8f37dfe20e46413d	TRUE	-	Bacteria	Bacteroidota	Bacteroidia	Flavobacteriales	NS9_marine_group	NS9_marine_group		749	0	0	0	0	0	0	0	0	0	0	0	0	0	0	0	0	0	0	0	0	0	0	0	0	0	0	0	0	0	0	0	0	0	0	0	0	0	0
ASV_1565	8bbbe03234e0d4d48c181e3ab5449bca	TRUE	-	Bacteria	Verrucomicrobiota	Verrucomicrobiae	Verrucomicrobiales	Rubritaleaceae	Roseibacillus	uncultured_deep-sea	719	0	0	0	0	0	0	0	0	0	0	0	0	0	0	0	0	0	0	0	0	0	0	0	0	0	0	0	0	0	0	0	0	0	0	0	0	0	0
ASV_1581	edb820a8dfbb79bff3e86b0def91cada	TRUE	-	Bacteria	Proteobacteria	Gammaproteobacteria	Xanthomonadales	Xanthomonadaceae	Stenotrophomonas		710	0	0	0	0	0	0	0	0	0	0	0	0	0	0	0	0	0	0	0	0	0	0	0	0	0	0	0	0	0	0	0	0	0	0	0	0	0	0
ASV_1598	c18e98a5833166549dcf00e905c71d87	TRUE	-	Bacteria	Acidobacteriota	Blastocatellia	Blastocatellales	Blastocatellaceae	Blastocatella	uncultured_marine	701	0	0	0	0	0	0	0	0	0	0	0	0	0	0	0	0	0	0	0	0	0	0	0	0	0	0	0	0	0	0	0	0	0	0	0	0	0	0
ASV_1853	3ce701ffff50d7c8339b833bb4f3dfb6	TRUE	-	Bacteria	Proteobacteria	Gammaproteobacteria	Pseudomonadales	Moraxellaceae	Acinetobacter		560	0	0	0	0	0	0	0	0	0	0	0	0	0	0	0	0	0	0	0	0	0	0	0	0	0	0	0	0	0	0	0	0	0	0	0	0	0	0
ASV_21	dba3451d82898c30bf47fe8dbac22b41	FALSE	sediment	Bacteria	Proteobacteria	Gammaproteobacteria	MBMPE27	MBMPE27	MBMPE27		31379	378	359	349	467	406	429	289	316	351	153	470	313	341	358	382	405	402	392	390	0	22	103	0	11	0	5	5	15	403	428	380	397	398	409	381	364	384	525
ASV_25	9f1859026d8118f946568eed9bfd6c35	FALSE	sediment	Bacteria	Nitrospirota	Nitrospiria	Nitrospirales	Nitrospiraceae	Nitrospira		29276	394	415	411	398	371	398	294	404	212	125	228	215	362	367	347	383	286	292	311	76	117	396	104	127	100	100	53	85	314	354	344	291	312	330	271	273	238	396
ASV_42	e187c1b235bb7729c1e0f4e5492cc6bc	FALSE	sediment	Bacteria	Proteobacteria	Gammaproteobacteria	JTB23	JTB23	JTB23	uncultured_deep-sea	19345	242	229	236	210	162	200	251	271	240	168	380	327	272	330	353	325	190	181	229	32	16	53	0	40	0	0	24	0	228	262	254	287	265	267	262	227	235	355
ASV_44	328c6b862e32d02a26349f27e86e240d	FALSE	-	Bacteria	Proteobacteria	Alphaproteobacteria	Kiloniellales	Kiloniellaceae	uncultured	uncultured_Rhodospirillaceae	19215	224	226	249	192	200	198	203	198	186	182	280	341	164	189	177	198	171	177	207	0	33	173	60	40	0	0	0	23	250	294	273	344	290	282	321	298	317	184
ASV_45	4db5edc1048672549e3a164f489fd2f9	FALSE	sediment	Bacteria	Proteobacteria	Alphaproteobacteria	Kiloniellales	Kiloniellaceae	uncultured		18636	202	199	140	215	211	195	272	303	233	107	211	201	275	214	229	254	272	284	387	44	50	179	51	0	0	0	0	25	194	213	165	247	245	251	238	242	249	192
ASV_47	8f01ae76dd7c3f8cae2f08078a6a007b	FALSE	-	Bacteria	Chloroflexi	Dehalococcoidia	SAR202_clade	SAR202_clade	SAR202_clade	SAR202_cluster	18353	276	297	298	282	287	254	234	227	222	138	190	157	225	180	248	233	196	185	226	47	51	61	0	21	0	0	0	0	184	201	220	221	211	191	189	189	191	258
ASV_49	122c40456ab6da9bf8bd49f4862f7e75	FALSE	-	Bacteria	Actinobacteriota	Acidimicrobiia	Actinomarinales	uncultured	uncultured	uncultured_Actinomycetales	18168	269	284	261	175	127	255	266	267	121	0	78	0	291	283	270	324	233	195	214	0	31	10	17	21	0	8	14	12	193	196	201	317	284	280	386	433	486	414
ASV_50	e4b823d5a2d2fba66d11d5bbad4cbb0c	FALSE	sediment	Bacteria	Proteobacteria	Gammaproteobacteria	Steroidobacterales	Woeseiaceae	Woeseia		18036	260	238	220	194	169	237	237	239	255	0	291	171	271	302	270	286	232	195	209	0	0	65	0	0	0	0	0	0	154	178	161	190	192	180	155	165	169	225
ASV_53	153499852380552e8d800dda1b0dc142	FALSE	sediment	Bacteria	Proteobacteria	Gammaproteobacteria	JTB23	JTB23	JTB23	uncultured_deep-sea	17729	195	191	207	215	145	214	191	242	237	313	317	245	248	243	259	272	194	212	198	0	0	113	0	0	0	0	0	0	207	222	215	223	183	182	189	166	206	281
ASV_54	742c95189fbf822a4cc65d8cf4cb08b5	FALSE	-	Bacteria	Actinobacteriota	Acidimicrobiia	Actinomarinales	uncultured	uncultured		17464	312	348	297	194	120	220	199	215	0	0	0	0	195	218	239	252	221	253	245	0	0	0	18	0	18	20	0	18	219	241	253	318	326	326	366	387	363	428
ASV_56	dee8b7a4f823c32836f5d00718866788	FALSE	sediment	Bacteria	Chloroflexi	Dehalococcoidia	SAR202_clade	SAR202_clade	SAR202_clade	hydrothermal_vent	16332	205	254	239	296	274	285	291	334	320	0	218	268	273	263	271	298	290	323	286	0	0	48	0	24	0	0	0	0	134	156	125	123	151	170	175	174	177	313
ASV_58	c0552b4ace08fcefae9c3c71e9963add	FALSE	sediment	Archaea	Crenarchaeota	Nitrososphaeria	Nitrosopumilales	Nitrosopumilaceae	Candidatus_Nitrosopumilus	uncultured_crenarchaeote	15272	146	208	190	137	125	139	130	231	341	194	208	253	168	201	190	153	144	110	91	0	24	106	0	35	0	0	0	0	208	279	233	264	247	244	204	228	225	288
ASV_60	aca36bb6cd2b8a29b94c5e8686ce1602	FALSE	-	Bacteria	Dadabacteria	Dadabacteriia	Dadabacteriales	Dadabacteriales	Dadabacteriales	uncultured_deep-sea	15198	131	154	135	124	92	98	117	152	332	138	299	372	124	123	118	106	86	98	95	58	80	188	129	111	112	64	75	71	259	195	199	228	263	206	258	216	267	133
ASV_62	03ec33e1f5034b6b623699612c57007f	FALSE	sediment	Bacteria	Bacteroidota	Bacteroidia	Cytophagales	Cyclobacteriaceae	uncultured	uncultured_bacterium	14942	256	269	211	219	201	262	132	219	459	433	409	325	188	142	127	186	140	141	154	0	37	59	35	69	59	0	0	48	168	227	162	191	181	174	176	190	166	135
ASV_63	40e3bf1cc6fbe125b081b8c7dfa0ebe9	FALSE	sediment	Archaea	Crenarchaeota	Nitrososphaeria	Nitrosopumilales	Nitrosopumilaceae	Nitrosopumilaceae	uncultured_crenarchaeote	14930	148	223	187	364	364	373	267	353	120	30	192	70	271	352	314	295	398	381	400	0	0	30	0	0	0	26	0	0	75	91	75	88	82	108	84	67	67	261
ASV_65	36952edf3e329100bb066bfa20533cca	FALSE	-	Bacteria	Acidobacteriota	Subgroup_21	Subgroup_21	Subgroup_21	Subgroup_21	uncultured_bacterium	14770	190	175	191	0	0	55	107	101	275	335	237	315	88	69	60	56	0	0	0	57	82	69	53	56	60	175	28	79	244	215	240	227	259	250	277	274	299	132
ASV_70	dcc1d2d218143d1a112508fa97d52b43	FALSE	-	Bacteria	Acidobacteriota	Subgroup_21	Subgroup_21	Subgroup_21	Subgroup_21	uncultured_bacterium	14302	190	219	170	105	99	126	125	194	152	191	175	250	144	140	127	123	62	56	80	0	0	118	33	0	0	0	0	101	136	209	159	228	185	213	183	230	231	174
ASV_72	689bbf72941ff8cedaa8d57358a6c65d	FALSE	sediment	Archaea	Crenarchaeota	Nitrososphaeria	Nitrosopumilales	Nitrosopumilaceae	Nitrosopumilaceae	uncultured_Cenarchaeum	14294	215	255	249	251	212	309	290	321	85	42	154	127	325	246	231	218	360	344	344	0	13	71	0	5	5	5	8	0	134	138	105	162	124	171	161	143	142	307
ASV_73	e96abe98ed228d276f37f6b0ae342f88	FALSE	-	Bacteria	Proteobacteria	Alphaproteobacteria	Kordiimonadales	Kordiimonadaceae	Kordiimonas	uncultured_deep-sea	14237	120	129	132	64	35	90	92	96	351	413	369	399	88	65	68	63	51	68	59	241	246	261	263	410	222	163	84	198	128	140	137	96	98	92	101	102	104	123
ASV_74	2729a76545fb385650512dd47b2d96e6	FALSE	-	Bacteria	Nitrospirota	Nitrospiria	Nitrospirales	Nitrospiraceae	Nitrospira	uncultured_Cytophaga	14031	176	193	186	100	104	153	113	110	193	94	192	163	109	114	104	117	74	65	68	70	114	107	105	117	67	126	38	74	241	227	213	226	233	234	207	229	226	136
ASV_83	5bcd3a9d1261864d9ea7ecbf8858d252	FALSE	-	Bacteria							13133	143	155	146	170	134	167	89	104	0	67	125	85	103	164	113	122	126	94	131	104	131	189	151	153	153	92	77	118	110	103	118	107	89	131	84	89	64	152
ASV_84	75b72999ff43710fcefbd2725acc7f49	FALSE	-	Bacteria	Proteobacteria	Alphaproteobacteria	Rhodobacterales	Rhodobacteraceae	Limibaculum	uncultured_bacterium	13098	115	116	122	109	127	125	92	99	0	0	0	0	88	112	99	116	58	67	89	0	11	48	31	27	19	17	0	39	239	241	256	258	212	205	247	228	192	152
ASV_85	85bf9fa5adf90f48d60cc843ccc259f6	FALSE	sediment	Archaea	Crenarchaeota	Nitrososphaeria	Nitrosopumilales	Nitrosopumilaceae	Nitrosopumilaceae		13052	123	209	161	277	219	250	272	304	221	194	298	240	209	204	210	180	350	313	345	0	0	132	0	0	44	0	0	0	80	144	107	106	88	97	114	135	88	141
ASV_86	669dd173f276a61298606b39ce52c27d	FALSE	-	Bacteria	Bacteroidota	Bacteroidia	Cytophagales	Cyclobacteriaceae	uncultured	uncultured_bacterium	12989	153	130	113	153	121	150	157	198	358	251	294	377	133	106	125	135	210	186	159	0	27	160	42	36	55	26	20	64	125	149	107	117	144	107	118	97	107	132
ASV_87	c60fde8293cf13d7527e7a560042c447	FALSE	-	Bacteria	Gemmatimonadota	BD2-11_terrestrial_group	BD2-11_terrestrial_group	BD2-11_terrestrial_group	BD2-11_terrestrial_group	uncultured_deep-sea	12749	143	134	143	122	133	94	104	133	219	0	194	183	107	102	89	102	47	38	106	41	109	136	75	103	85	84	0	129	168	180	164	181	197	198	163	251	161	142
ASV_88	89a301c7e7e8d07a5c028730f0a140e6	FALSE	sediment	Archaea	Crenarchaeota	Nitrososphaeria	Nitrosopumilales	Nitrosopumilaceae	Nitrosopumilaceae		12472	169	228	255	165	153	213	231	210	285	134	346	342	215	180	175	141	145	110	160	0	15	71	11	12	17	10	11	18	144	159	153	213	190	209	220	217	228	245
ASV_90	1aca52dd4b83a28fd97bf7a10f0581fe	FALSE	-	Bacteria	Proteobacteria	Gammaproteobacteria	Arenicellales	Arenicellaceae	uncultured	uncultured_deep-sea	11863	153	160	152	72	66	145	93	134	250	171	207	283	100	98	78	78	55	36	53	0	15	37	14	11	22	17	18	30	275	288	267	250	262	248	211	226	209	179
ASV_92	c21e23b61d04a34dbb5825d4a5d303fb	FALSE	-	Bacteria	Proteobacteria	Gammaproteobacteria	AT-s2-59	AT-s2-59	AT-s2-59	uncultured_bacterium	11611	172	188	217	130	84	157	132	141	176	0	149	0	141	140	146	124	84	92	76	8	25	68	11	13	11	11	2	11	163	156	131	178	167	138	179	180	176	150
ASV_93	702ba3756bb5d3b210378d847c54028c	FALSE	sediment	Bacteria	Proteobacteria	Gammaproteobacteria	MBMPE27	MBMPE27	MBMPE27		11562	141	180	123	264	186	219	137	129	148	0	170	125	128	188	180	181	171	150	146	0	0	0	0	0	0	0	0	0	109	97	108	123	97	110	109	97	98	178
ASV_97	98ee9b873705205d6a06e52466d5a79a	FALSE	-	Bacteria	SAR324_clade(Marine_group_B)	SAR324_clade(Marine_group_B)	SAR324_clade(Marine_group_B)	SAR324_clade(Marine_group_B)	SAR324_clade(Marine_group_B)		11502	97	113	124	131	197	190	152	105	107	0	0	61	110	98	110	123	142	132	109	0	6	101	0	0	0	0	0	0	94	106	108	154	126	162	157	106	125	99
ASV_98	6ebf58137cde1b603f1f39b007a9acad	FALSE	-	Bacteria	Proteobacteria	Alphaproteobacteria	Kiloniellales	Kiloniellaceae	uncultured	uncultured_beta	11499	91	118	114	110	123	106	72	93	123	146	180	142	82	79	56	78	76	82	101	150	104	139	105	109	83	103	81	133	128	150	115	147	146	122	142	143	107	75
ASV_100	91c7582642aa5913cb081c72e642951d	FALSE	-	Bacteria	Actinobacteriota	Acidimicrobiia	Actinomarinales	uncultured	uncultured	uncultured_actinobacterium	11239	114	131	148	93	100	124	116	115	0	0	0	0	110	99	106	153	129	138	99	0	0	150	62	0	0	0	0	47	102	132	146	123	136	158	114	126	122	123
ASV_102	54fd4e919f8c425270c98e4014f10d91	FALSE	-	Bacteria	Proteobacteria	Alphaproteobacteria	Rhodobacterales	Rhodobacteraceae	Limibaculum		11129	92	86	101	245	161	223	218	192	0	0	0	102	266	98	86	109	144	145	159	0	24	0	0	0	0	0	36	0	212	212	198	264	245	230	186	196	175	164
ASV_103	b92f6b6d8e7b4b8e5b896aadea9db0b7	FALSE	-	Bacteria	Proteobacteria	Alphaproteobacteria	Defluviicoccales	uncultured	uncultured		11101	81	89	84	159	468	163	98	116	0	0	0	0	123	92	127	144	197	174	156	0	0	0	0	0	0	0	0	0	92	83	81	120	145	134	110	118	104	147
ASV_105	033103c1c1f94c0257aa8077836e230d	FALSE	sediment	Bacteria	Proteobacteria	Gammaproteobacteria	JTB23	JTB23	JTB23	uncultured_deep-sea	10852	159	155	128	240	175	188	117	117	108	0	133	54	122	147	125	116	82	71	88	0	0	37	14	0	0	0	0	38	54	62	58	43	72	66	42	45	39	97
ASV_108	1ef213840f2eceebdfd49c5924188012	FALSE	sediment	Bacteria	Nitrospirota	Nitrospiria	Nitrospirales	Nitrospiraceae	Nitrospira	uncultured_deep-sea	10421	156	174	144	215	139	188	173	190	125	57	166	108	158	187	189	178	218	205	215	0	0	0	0	0	0	0	0	0	67	79	83	102	87	67	61	72	83	197
ASV_109	d24972426e0b7c7c74ab96a4c4a76ca1	FALSE	sediment	Bacteria	Chloroflexi	Dehalococcoidia	S085	S085	S085	marine_sediment	10376	131	112	101	159	156	111	185	159	83	0	83	0	167	143	116	195	245	229	267	7	25	19	6	4	0	0	4	7	42	60	51	74	88	80	92	101	102	99
ASV_110	d5c314e2309a5f753ab18e6b2ace3785	FALSE	-	Bacteria	Proteobacteria	Gammaproteobacteria	Steroidobacterales	Woeseiaceae	Woeseia		10331	67	93	71	108	91	107	92	96	33	28	44	41	77	107	86	97	89	106	82	57	102	154	217	335	189	217	0	229	54	82	35	62	59	62	59	59	60	83
ASV_111	9cdf53207302c727846688318e667882	FALSE	sediment	Bacteria	Bacteroidota	Bacteroidia	Cytophagales	Cyclobacteriaceae	uncultured	uncultured_deep-sea	10330	171	151	172	98	97	146	165	182	229	189	323	300	171	136	158	164	115	119	121	0	49	38	29	0	21	19	0	0	124	101	116	122	132	117	100	122	105	168
ASV_112	80a2495f8c882e637d0f57bd2ad1f6e9	FALSE	sediment	Bacteria	Proteobacteria	Gammaproteobacteria	MBMPE27	MBMPE27	MBMPE27	uncultured_bacterium	10267	116	149	137	143	112	152	125	147	116	0	126	0	101	117	104	114	153	182	167	0	0	56	0	0	0	0	0	0	66	73	70	73	81	77	72	75	71	95
ASV_115	8dd2e23cde7316c059bc19e29f0b1109	FALSE	-	Bacteria	Proteobacteria	Gammaproteobacteria	JTB23	JTB23	JTB23	uncultured_deep-sea	10122	66	50	51	0	32	27	38	36	141	128	110	193	32	28	42	31	0	0	0	283	354	244	300	275	417	295	455	280	97	107	94	79	62	58	56	77	74	33
ASV_117	a00eb118d16b3afad5345726a9ca5a80	FALSE	sediment	Bacteria	Chloroflexi	Dehalococcoidia	SAR202_clade	SAR202_clade	SAR202_clade	SAR202_cluster	9930	164	174	173	188	154	172	123	110	161	60	198	100	108	129	141	198	116	135	91	0	23	126	7	22	0	0	0	15	118	99	107	91	121	112	118	113	85	166
ASV_118	6fda93ffa64948ca28bfe684a23261d9	FALSE	-	Bacteria	Proteobacteria	Gammaproteobacteria	Steroidobacterales	Woeseiaceae	Woeseia	uncultured_deep-sea	9866	142	152	133	185	146	162	144	185	181	66	117	87	131	124	145	182	219	243	242	0	0	0	0	0	0	0	0	0	35	43	42	40	0	38	25	23	27	63
ASV_119	ec9ff3475cb0d6c8a4e1ff516f472025	FALSE	-	Bacteria	Nitrospinota	Nitrospinia	Nitrospinales	Nitrospinaceae	Nitrospina	uncultured_deep-sea	9860	79	97	110	146	164	147	109	118	0	0	0	145	121	150	114	124	164	122	154	0	10	80	0	0	9	2	0	0	56	90	67	105	89	89	103	77	81	131
ASV_120	ead9e00cf1d88c50b122330e5ce7bc44	FALSE	-	Bacteria	Nitrospirota	Nitrospiria	Nitrospirales	Nitrospiraceae	Nitrospira		9850	130	130	126	302	309	267	128	248	0	0	0	0	157	216	187	216	220	199	234	0	0	0	0	0	0	0	0	0	0	0	0	0	0	0	0	0	0	43
ASV_121	0a1c2581e95ae1c8b0bc206c85e03bb4	FALSE	-	Bacteria	Proteobacteria						9745	79	67	58	0	35	46	0	60	238	398	193	283	34	50	51	39	0	0	0	0	41	73	70	58	46	40	21	39	311	302	326	204	225	192	231	244	235	64
ASV_125	713adb67685cb43bd618f3b53c0c92c9	FALSE	-	Bacteria	Schekmanbacteria	Schekmanbacteria	Schekmanbacteria	Schekmanbacteria	Schekmanbacteria		9439	109	104	124	128	136	156	202	162	0	0	30	27	155	123	180	243	205	205	165	0	0	6	0	0	0	0	0	0	72	78	87	90	108	98	106	108	109	238
ASV_126	d1911517c80d78b9c2e217531b09b5bb	FALSE	-	Bacteria	Proteobacteria	Gammaproteobacteria	Steroidobacterales	Woeseiaceae	Woeseia		9416	156	166	155	119	104	118	149	127	0	0	0	108	145	188	201	197	134	118	111	0	0	0	0	0	0	0	0	0	75	84	91	87	78	69	92	72	74	154
ASV_128	dd743e017a5a1af3d1355b9272c725e5	FALSE	sediment	Bacteria	Nitrospirota	Nitrospiria	Nitrospirales	Nitrospiraceae	Nitrospira		9290	163	194	179	269	256	242	137	146	96	0	116	0	175	164	170	190	179	163	187	0	0	0	0	0	0	0	0	0	43	41	31	31	22	37	26	0	35	82
ASV_129	2af225b9df4095dc0499a86a2fd02ffb	FALSE	sediment	Bacteria	Proteobacteria	Gammaproteobacteria	Burkholderiales	Nitrosomonadaceae			9260	100	99	106	94	95	118	119	123	106	0	118	196	128	119	141	125	121	98	102	0	0	85	0	0	0	0	0	0	136	171	142	179	143	128	145	160	124	154
ASV_130	ac86e6348066b825d12c7c4a5e07b84b	FALSE	-	Bacteria	Proteobacteria	Gammaproteobacteria	Steroidobacterales	Woeseiaceae	Woeseia	uncultured_deep-sea	9230	121	136	112	191	110	122	194	233	0	0	0	0	207	164	185	185	367	328	287	0	0	0	0	0	0	0	0	0	61	75	55	79	75	51	67	73	60	115
ASV_131	7c8d4fa381a351f6ffcbc044969f2096	FALSE	-	Bacteria	SAR324_clade(Marine_group_B)	SAR324_clade(Marine_group_B)	SAR324_clade(Marine_group_B)	SAR324_clade(Marine_group_B)	SAR324_clade(Marine_group_B)		9220	82	76	83	83	125	94	140	138	160	0	0	108	88	104	115	130	93	79	72	53	30	116	0	0	36	0	16	0	94	100	92	135	138	142	140	149	145	91
ASV_132	b8e7df2f34981c7cc6eda045809e5efc	FALSE	nodule	Bacteria	Proteobacteria	Gammaproteobacteria	EPR3968-O8a-Bc78	EPR3968-O8a-Bc78	EPR3968-O8a-Bc78		9157	89	88	84	0	0	0	0	0	72	84	57	36	0	0	0	0	0	0	0	245	267	191	206	305	316	275	195	241	46	0	50	0	0	0	0	48	46	0
ASV_133	b47d3cba5f8850b33c6c0c5262276b54	FALSE	-	Bacteria	Proteobacteria	Alphaproteobacteria	Defluviicoccales	uncultured	uncultured	marine_sediment	9136	91	100	83	122	200	127	153	117	49	0	0	0	126	119	143	120	176	187	165	0	0	0	0	0	0	0	0	0	146	151	125	153	125	130	137	148	154	142
ASV_134	d500aa6b6ac2852e97716cbdf288675a	FALSE	-	Bacteria	Gemmatimonadota	Gemmatimonadetes	Gemmatimonadales	Gemmatimonadaceae	uncultured	marine_sediment	9129	172	158	174	182	187	207	147	152	0	0	0	0	153	138	128	168	220	252	225	0	13	12	0	0	0	0	0	0	64	66	51	64	76	62	55	65	58	99
ASV_135	ced26ace537bc6225fbc8ca93cc38205	FALSE	nodule	Bacteria	Proteobacteria	Alphaproteobacteria	Rhizobiales	Methyloligellaceae	Methyloligellaceae	uncultured_bacterium	9098	33	57	35	0	42	50	50	34	44	33	44	0	29	27	39	43	29	39	35	60	115	117	135	128	132	193	84	181	65	74	101	67	72	78	92	91	78	55
ASV_136	6c4db4e7618a7af89a6a6b147ba77e50	FALSE	-	Bacteria	Bacteroidota	Rhodothermia	Rhodothermales	Rhodothermaceae	uncultured	uncultured_deep-sea	9074	41	51	36	0	0	0	0	0	206	132	159	227	0	0	0	0	0	0	0	401	362	115	366	314	209	295	524	183	112	131	98	56	79	60	116	108	103	0
ASV_137	3da5a8bc38003363d86b5db1c794d7a2	FALSE	sediment	Bacteria	Chloroflexi	Dehalococcoidia	SAR202_clade	SAR202_clade	SAR202_clade		8907	158	122	119	135	96	135	108	134	128	64	111	90	158	140	152	174	161	140	153	0	0	23	0	0	0	0	0	0	88	85	67	94	102	81	112	102	88	124
ASV_138	ee0f6bfe2500dbf9dcbff111a01a1aa0	FALSE	sediment	Bacteria	Myxococcota	Polyangia	Polyangiales	Sandaracinaceae	uncultured		8844	115	130	140	92	109	121	149	116	84	0	62	58	100	107	123	121	133	154	123	0	22	57	13	0	15	15	17	13	90	110	132	135	137	144	222	175	146	131
ASV_139	5808b191793390016fd8729e04532289	FALSE	-	Bacteria	Gemmatimonadota	Gemmatimonadetes	Gemmatimonadales	Gemmatimonadaceae	uncultured	uncultured_deep-sea	8816	138	146	144	176	211	194	164	167	0	0	0	0	139	159	158	167	212	225	212	0	0	0	0	0	0	0	0	0	56	44	43	74	61	64	70	62	51	72
ASV_140	71ba17d859857e6a4d31e0b6c58028bb	FALSE	-	Bacteria	Proteobacteria	Gammaproteobacteria	Steroidobacterales	Woeseiaceae	Woeseia		8790	55	61	62	95	54	49	71	98	62	84	87	89	97	62	75	51	68	79	76	0	43	51	0	0	21	0	40	129	84	82	53	185	290	329	73	76	80	78
ASV_142	7a9fa5333a4b338732d4ac62a0067f20	FALSE	-	Bacteria	Myxococcota	bacteriap25	bacteriap25	bacteriap25	bacteriap25	uncultured_deep-sea	8762	136	159	141	183	171	180	209	166	0	0	44	0	167	164	191	192	384	310	295	0	0	55	0	0	0	0	0	0	16	18	0	28	29	31	29	36	25	87
ASV_143	ab12f4ef974d5f6a3a11d78508bfe1da	FALSE	-	Bacteria	Chloroflexi	Dehalococcoidia	S085	S085	S085	uncultured_bacterium	8510	94	94	101	90	138	85	97	104	110	0	106	111	86	63	64	120	89	124	128	11	25	50	41	36	39	24	8	21	89	81	85	87	94	100	113	134	133	92
ASV_144	56d8173700a7459ad5e87e60adbab0f3	FALSE	-	Bacteria	Proteobacteria	Gammaproteobacteria	JTB23	JTB23	JTB23	uncultured_gamma	8499	108	84	87	89	74	98	65	107	335	316	332	194	77	79	69	51	39	30	30	39	64	49	34	0	36	24	28	0	113	119	95	85	106	83	79	102	74	109
ASV_145	9abf8cd24e414d4bc0be6af937dc5091	FALSE	-	Archaea	Crenarchaeota	Nitrososphaeria	Nitrosopumilales	Nitrosopumilaceae	Candidatus_Nitrosopumilus	uncultured_crenarchaeote	8419	71	117	92	56	0	0	44	90	159	164	111	239	27	99	54	76	0	0	0	107	195	157	133	165	141	160	147	136	162	190	196	174	170	157	153	125	111	66
ASV_148	30a37225daee7f793bd5a5cb51a04a6a	FALSE	-	Bacteria	Proteobacteria	Gammaproteobacteria	Steroidobacterales	Woeseiaceae	Woeseia		8185	148	150	148	174	121	142	164	167	0	0	0	0	204	150	169	147	168	126	144	0	47	0	0	0	0	0	0	0	53	0	52	71	0	61	62	0	54	89
ASV_150	9c4b80ecf2b0409e171257b6318abd9f	FALSE	sediment	Archaea	Crenarchaeota	Nitrososphaeria	Nitrosopumilales	Nitrosopumilaceae	Candidatus_Nitrosopumilus		8027	99	128	125	89	79	130	135	160	147	0	178	136	142	130	102	111	59	71	76	0	0	61	0	0	0	0	0	0	115	157	149	149	148	177	115	130	98	151
ASV_152	a464cbcfe0537c7c01a44f2376212066	FALSE	sediment	Bacteria	Proteobacteria	Gammaproteobacteria	Nitrosococcales	Nitrosococcaceae	Inmirania	uncultured_gamma	7946	108	118	100	208	178	222	71	122	126	59	106	32	90	129	85	132	187	176	170	0	0	67	0	0	0	0	0	0	12	25	17	17	11	15	22	20	24	38
ASV_154	21e538c05b0fe938373189e3ab574c2c	FALSE	-	Bacteria	Proteobacteria	Gammaproteobacteria	Arenicellales	Arenicellaceae	uncultured	uncultured_deep-sea	7913	103	94	91	30	27	47	52	57	313	276	197	363	60	50	51	82	0	0	0	23	25	35	26	43	38	22	42	38	209	139	174	127	115	110	87	106	76	50
ASV_156	af1872e28dc714cf8409fd69c051c9ac	FALSE	-	Bacteria	Proteobacteria	Alphaproteobacteria	Defluviicoccales	uncultured	uncultured		7878	56	63	48	84	101	82	70	42	48	0	86	78	67	79	101	87	97	110	115	42	36	120	10	30	9	21	0	17	78	98	82	109	116	95	92	86	88	111
ASV_157	03d0af4003104bb8eda9c311ac94338d	FALSE	nodule	Bacteria	Proteobacteria	Gammaproteobacteria					7870	31	53	77	55	32	51	50	51	92	84	77	100	58	66	48	43	41	48	47	111	112	96	119	104	168	151	69	81	60	81	62	65	83	67	88	109	51	52
ASV_158	207a388f5bcd40b87b61898ad44a10b5	FALSE	sediment	Archaea	Crenarchaeota	Nitrososphaeria	Nitrosopumilales	Nitrosopumilaceae	Nitrosopumilaceae	uncultured_crenarchaeote	7847	101	103	106	139	150	161	135	130	175	48	118	98	139	157	112	123	142	110	126	0	0	31	0	0	0	0	0	0	54	61	55	75	62	60	54	55	52	142
ASV_159	86dc5c7392a59ad385fb6ee358179a8b	FALSE	-	Bacteria	Proteobacteria	Gammaproteobacteria	Steroidobacterales	Woeseiaceae	Woeseia		7839	83	102	81	66	65	94	81	71	0	0	99	0	61	82	83	82	56	54	58	0	0	83	0	0	0	0	0	0	73	50	78	82	64	68	54	44	55	93
ASV_160	8d5502bf49e1f20b42eba7b179b1e4d3	FALSE	-	Bacteria	Proteobacteria	Gammaproteobacteria	Gammaproteobacteria_Incertae_Sedis	Unknown_Family	uncultured		7787	74	81	77	37	22	40	60	0	260	149	146	229	45	53	66	77	57	27	0	110	106	84	149	94	92	140	90	81	80	73	61	88	45	51	69	88	66	82
ASV_161	cf0ca4b900c038c8901660b59977331b	FALSE	nodule	Bacteria							7778	29	30	35	37	0	33	23	18	0	0	31	0	13	32	30	25	37	34	48	481	384	205	214	230	261	214	243	268	42	0	30	26	23	0	32	30	25	24
ASV_162	a8c54c2d99dbaf70fd1d476e883f7861	FALSE	-	Bacteria	Proteobacteria	Gammaproteobacteria	JTB23	JTB23	JTB23		7771	68	68	56	38	0	36	36	47	129	90	111	160	40	50	36	33	27	0	24	85	187	281	81	115	184	107	126	91	94	71	74	63	75	64	61	66	52	58
ASV_164	6de1b6d5ab069856eaff1feae2acff6e	FALSE	-	Bacteria	Proteobacteria	Gammaproteobacteria	Steroidobacterales	Woeseiaceae	Woeseia		7694	142	141	135	32	44	77	63	65	0	0	166	0	79	42	48	91	0	27	24	0	36	43	20	32	23	0	0	13	110	116	119	114	143	129	97	115	133	85
ASV_165	86aabdf1a38850ba525e32dd59a67167	FALSE	nodule	Bacteria	Gemmatimonadota	Gemmatimonadetes	Gemmatimonadales	Gemmatimonadaceae	Gemmatimonadaceae	uncultured_bacterium	7577	36	38	33	37	54	50	31	28	0	0	0	0	34	38	43	34	40	36	50	312	188	52	136	173	161	126	299	268	53	43	44	63	69	47	32	49	52	43
ASV_168	352cb3a1e4483d80fe5a55b44ad1ec51	FALSE	-	Bacteria	Chloroflexi	Dehalococcoidia	SAR202_clade	SAR202_clade	SAR202_clade		7468	141	147	135	155	138	166	121	103	0	0	0	0	117	135	156	137	145	131	160	0	17	0	0	0	0	0	0	0	39	37	33	48	64	67	51	72	66	117
ASV_169	819051801e886e757a6ef739a01f183f	FALSE	-	Bacteria	Myxococcota	bacteriap25	bacteriap25	bacteriap25	bacteriap25		7452	137	133	157	157	117	176	147	101	0	0	50	14	128	133	148	122	156	131	142	0	0	0	0	0	0	0	0	0	50	80	38	42	49	50	44	45	51	112
ASV_171	ab76cc7e7ad1e76920f891ecb5928025	FALSE	-	Bacteria	Gemmatimonadota	Gemmatimonadetes	Gemmatimonadales	Gemmatimonadaceae	uncultured	uncultured_deep-sea	7366	142	130	125	87	81	106	82	110	0	0	0	0	99	70	100	98	85	98	83	0	24	65	26	30	31	31	0	10	78	89	79	92	84	100	86	99	105	112
ASV_173	c2e701457db6a7dea085d793d4aace38	FALSE	-	Bacteria	Proteobacteria	Gammaproteobacteria	Steroidobacterales	Woeseiaceae	Woeseia		7337	84	83	70	92	57	69	77	95	0	0	0	0	98	77	70	100	89	64	107	0	0	108	0	0	0	0	0	0	88	58	53	93	70	75	73	94	82	108
ASV_174	8ccc1e2c202523aa236867ed01f8de62	FALSE	-	Bacteria	Bacteroidota	Ignavibacteria	Ignavibacteriales	PHOS-HE36	PHOS-HE36	uncultured_bacterium	7334	99	105	79	56	0	54	85	79	440	449	351	325	75	94	85	73	39	57	47	0	0	0	0	17	0	0	0	0	116	111	113	133	111	127	129	124	111	115
ASV_178	5d7e8cdf8aab67342b77b53fa3d98476	FALSE	-	Bacteria	Proteobacteria	Alphaproteobacteria	AT-s3-44	AT-s3-44	AT-s3-44	uncultured_bacterium	7171	64	98	74	94	111	121	78	71	0	0	79	0	74	86	84	104	134	116	92	0	19	229	9	31	25	0	0	11	34	49	32	27	42	42	36	41	29	45
ASV_179	08b50a938384463777976c0fab714d83	FALSE	-	Bacteria	Proteobacteria	Gammaproteobacteria	Steroidobacterales	Woeseiaceae	Woeseia	uncultured_deep-sea	7125	101	119	107	106	77	76	91	140	75	114	81	52	139	128	110	93	36	27	47	72	63	15	51	86	54	35	90	20	52	70	80	70	59	49	49	90	67	54
ASV_180	28de923d497b8e7b1ae2f9dc16f2826c	FALSE	sediment	Bacteria	Proteobacteria	Alphaproteobacteria	Rhodospirillales	Magnetospiraceae	uncultured	uncultured_Alphaproteobacteria	7102	77	79	59	109	139	114	110	100	101	37	143	85	86	128	142	119	144	141	140	0	0	0	0	19	0	0	0	0	70	76	61	82	101	79	59	83	62	104
ASV_181	b1974c064805f95dddb4267b44e3e223	FALSE	sediment	Bacteria	Proteobacteria	Gammaproteobacteria	OM182_clade	OM182_clade	OM182_clade	uncultured_bacterium	7087	81	86	75	90	84	97	138	143	160	40	179	133	132	162	157	181	92	83	86	0	0	0	0	0	0	0	0	0	90	117	64	81	54	98	42	88	98	111
ASV_182	1da2115eec1ef558c26db9d6e4157834	FALSE	-	Bacteria	Proteobacteria	Gammaproteobacteria	JTB23	JTB23	JTB23	uncultured_deep-sea	7080	95	60	81	52	42	64	74	70	145	0	135	117	119	70	58	74	34	49	43	0	0	22	0	0	0	0	0	0	126	122	138	102	106	132	114	113	96	101
ASV_183	50c0ba5edfe2c7c793212efad9b0c546	FALSE	-	Bacteria	Gemmatimonadota	Gemmatimonadetes	Gemmatimonadales	Gemmatimonadaceae	uncultured	uncultured_deep-sea	7047	67	75	81	116	128	117	130	119	0	0	0	0	99	134	119	126	145	119	145	4	13	25	0	0	7	10	0	9	79	103	69	88	94	98	70	76	68	98
ASV_184	1c9a027405a9f7cb1f66a44cae689a40	FALSE	sediment	Bacteria	Proteobacteria	Gammaproteobacteria	JTB23	JTB23	JTB23	uncultured_deep-sea	7018	87	96	81	58	56	41	55	46	96	0	67	38	48	48	57	50	29	36	40	0	0	0	0	0	0	0	0	0	39	50	37	51	45	35	34	21	20	78
ASV_186	97dfb5d5041e6881f2dc839b452dd8de	FALSE	sediment	Bacteria	Chloroflexi	Dehalococcoidia	SAR202_clade	SAR202_clade	SAR202_clade	uncultured_deep-sea	6946	114	117	114	141	135	154	84	100	55	0	44	0	106	118	118	98	102	123	113	15	17	24	0	0	0	0	3	0	32	50	50	53	57	55	42	55	59	116
ASV_188	8cf10e4f9b5d70af99190549ad774f5c	FALSE	-	Bacteria	Chloroflexi	Dehalococcoidia	SAR202_clade	SAR202_clade	SAR202_clade	uncultured_deep-sea	6819	152	101	116	124	91	108	83	113	98	49	0	0	100	101	116	81	60	49	61	0	0	30	0	0	0	0	0	0	96	71	87	82	113	80	97	104	94	132
ASV_189	56142b33100093d50354175841c739c7	FALSE	-	Bacteria	Proteobacteria	Alphaproteobacteria	AT-s3-44	AT-s3-44	AT-s3-44	uncultured_bacterium	6794	87	65	56	88	72	77	64	54	0	35	44	74	68	53	60	86	64	64	83	21	28	79	32	30	45	38	0	20	83	93	102	105	99	104	94	103	112	70
ASV_190	eb1aecf81b5a3eed3e2db63d8a8c32e0	FALSE	nodule	Bacteria	Proteobacteria	Gammaproteobacteria	Steroidobacterales	Woeseiaceae	Woeseia		6754	0	0	0	0	0	0	13	0	68	0	22	0	13	23	12	14	0	0	0	178	194	290	101	132	132	165	248	314	64	55	25	40	33	34	60	49	39	29
ASV_192	0a0b00118c3e07a42d25f046820680cb	FALSE	-	Bacteria	Gemmatimonadota	BD2-11_terrestrial_group	BD2-11_terrestrial_group	BD2-11_terrestrial_group	BD2-11_terrestrial_group	uncultured_deep-sea	6696	80	96	93	0	0	47	57	62	112	0	95	109	48	59	40	39	0	0	0	57	40	23	66	90	53	46	54	61	96	89	83	104	113	79	95	126	95	61
ASV_193	248f196a5958fb2814655e9ff34fbca4	FALSE	sediment	Bacteria							6661	133	121	77	94	124	124	82	72	87	0	117	0	83	107	98	72	68	67	78	40	57	0	0	0	0	0	23	0	75	78	79	71	79	70	66	72	74	97
ASV_195	971745f7e63f3652a081a79916b5d850	FALSE	sediment	Archaea	Crenarchaeota	Nitrososphaeria	Nitrosopumilales	Nitrosopumilaceae	Nitrosopumilaceae		6620	83	93	120	124	111	110	141	142	158	54	146	126	120	116	90	66	149	147	173	0	0	47	0	0	0	0	0	0	84	96	98	95	102	84	113	116	113	139
ASV_197	87b5e9d7e6dc2e88629289dfe1059335	FALSE	-	Bacteria	Proteobacteria	Alphaproteobacteria	Rhodospirillales	Magnetospiraceae	uncultured		6611	123	103	112	113	96	104	101	115	131	0	112	135	111	115	95	110	102	86	98	0	0	21	0	0	41	0	6	0	72	93	47	77	83	95	104	84	73	102
ASV_198	af652e986bfe58c49a4ee33ddf984a29	FALSE	-	Bacteria	Proteobacteria	Alphaproteobacteria	SAR11_clade	Clade_II	Clade_II		6591	0	0	0	0	0	0	0	0	0	0	0	0	0	0	0	0	0	0	0	0	0	0	0	0	0	0	0	0	0	0	0	0	0	0	0	0	0	0
ASV_199	a11bb727dd7023b3763feb315c657d14	FALSE	sediment	Archaea	Crenarchaeota	Nitrososphaeria	Nitrosopumilales	Nitrosopumilaceae	Nitrosopumilaceae	uncultured_crenarchaeote	6520	64	108	81	145	172	146	106	97	75	24	89	45	121	151	116	124	165	144	124	0	0	0	0	0	0	0	0	0	29	35	32	35	16	29	23	23	26	109
ASV_200	3a161cf72f09905a0bf1bf032b98e826	FALSE	-	Bacteria	Proteobacteria	Gammaproteobacteria	Cellvibrionales	BD2-7	BD2-7	uncultured_gamma	6499	140	148	108	51	36	87	53	77	115	0	103	145	75	60	68	48	0	0	9	0	13	0	8	12	10	0	0	9	112	109	113	114	104	125	134	102	106	121
ASV_201	bf03fc476296dd9998c276fc780d40b2	FALSE	-	Archaea	Crenarchaeota	Nitrososphaeria	Nitrosopumilales	Nitrosopumilaceae	Candidatus_Nitrosopumilus	uncultured_crenarchaeote	6470	74	88	95	85	52	80	95	81	148	123	142	126	94	65	44	66	23	23	39	0	0	0	17	27	13	23	0	22	128	123	132	144	94	148	125	107	105	101
ASV_202	a3b3401b0175a9a4dd777976645d6fa3	FALSE	-	Bacteria	Proteobacteria	Gammaproteobacteria	Nitrosococcales	Nitrosococcaceae	AqS1	uncultured_deep-sea	6461	54	70	49	32	60	51	42	45	0	71	82	0	0	48	43	33	0	0	24	0	0	148	101	95	95	99	0	63	70	74	63	76	77	67	52	65	59	36
ASV_203	eb2cedb2712c64e88a194184cd9d97dd	FALSE	-	Archaea	Crenarchaeota	Nitrososphaeria	Nitrosopumilales	Nitrosopumilaceae	Nitrosopumilaceae	uncultured_crenarchaeote	6419	49	94	84	160	135	153	119	160	0	67	52	0	122	140	139	115	252	280	209	10	0	0	0	0	0	0	0	0	21	24	26	13	19	27	15	0	0	49
ASV_204	92797f7533e01efa73f6cf61db950ee1	FALSE	-	Bacteria	Methylomirabilota	Methylomirabilia	Methylomirabilales	Methylomirabilaceae	wb1-A12		6405	110	84	99	195	113	104	59	83	22	0	0	0	67	108	118	99	166	182	121	0	0	0	0	0	0	0	0	0	19	29	16	27	22	24	18	19	25	92
ASV_205	40e6535954099d6d62ad610725321d1b	FALSE	-	Bacteria	Bacteroidota	Bacteroidia	Flavobacteriales	Flavobacteriaceae	Aquibacter		6396	65	121	54	0	26	36	0	0	353	314	348	359	0	0	0	0	0	0	0	94	29	42	28	0	0	40	0	0	163	130	152	130	125	113	112	117	110	110
ASV_206	7330d9f45ffe08a367dfd17a50d57c2e	FALSE	sediment	Archaea	Crenarchaeota	Nitrososphaeria	Nitrosopumilales	Nitrosopumilaceae	Nitrosopumilaceae	uncultured_crenarchaeote	6365	47	74	66	160	168	128	140	160	108	0	67	161	122	168	139	133	171	182	173	0	0	0	0	0	0	0	0	0	31	35	0	50	26	32	30	22	36	98
ASV_207	a28863f23b4551b6016f3ee1bcf5d9f6	FALSE	-	Bacteria	Proteobacteria	Gammaproteobacteria	EPR3968-O8a-Bc78	EPR3968-O8a-Bc78	EPR3968-O8a-Bc78	uncultured_deep-sea	6347	67	59	75	129	67	120	72	79	194	0	124	0	78	81	94	91	71	88	61	0	0	0	0	0	0	0	0	0	0	0	0	0	0	37	0	0	26	32
ASV_208	f86ee9c15be7e78b263cc3210d4854bf	FALSE	sediment	Archaea	Crenarchaeota	Nitrososphaeria	Nitrosopumilales	Nitrosopumilaceae	Nitrosopumilaceae		6347	83	130	95	132	146	118	149	166	77	53	121	80	115	108	91	92	169	157	184	0	0	33	0	0	0	0	0	0	35	20	51	45	46	53	62	60	48	98
ASV_210	6431f684a37111d1df64d2c8adca9064	FALSE	-	Bacteria	Proteobacteria	Gammaproteobacteria	Steroidobacterales	Woeseiaceae	Woeseia		6337	114	122	131	49	44	66	64	55	0	126	0	145	51	57	59	0	0	0	19	0	0	0	26	0	0	0	0	0	120	105	110	113	119	116	121	127	142	83
ASV_211	ef00a62b1578f8c98c1ae3a30c308026	FALSE	-	Bacteria	Zixibacteria	Zixibacteria	Zixibacteria	Zixibacteria	Zixibacteria	uncultured_deep-sea	6316	151	153	173	123	130	105	145	126	133	77	138	156	92	41	49	45	71	69	86	0	0	0	0	0	11	0	0	0	104	156	94	105	105	96	90	82	102	97
ASV_212	31856fdfac0ebec06e97c9fabd77eedf	FALSE	-	Bacteria	Proteobacteria	Gammaproteobacteria	Steroidobacterales	Woeseiaceae	Woeseia		6312	48	59	47	87	71	78	94	89	0	0	0	0	107	111	118	122	96	114	102	0	0	0	0	0	0	0	0	0	55	45	45	34	43	41	50	52	54	117
ASV_213	5da5fb1f628e054db1e3a6ed8da7e36c	FALSE	-	Bacteria	Bacteroidota	Rhodothermia	Rhodothermales	Rhodothermaceae	uncultured		6306	92	100	72	176	174	163	79	111	0	0	0	0	71	106	94	125	116	127	105	0	0	50	0	0	0	0	0	0	49	48	45	52	73	70	69	0	50	99
ASV_214	96c562bc5457c4200ae3bc3a608365bf	FALSE	-	Bacteria	Proteobacteria	Gammaproteobacteria	EPR3968-O8a-Bc78	EPR3968-O8a-Bc78	EPR3968-O8a-Bc78	uncultured_deep-sea	6290	103	106	106	33	0	0	67	68	0	88	195	129	86	45	55	55	0	0	0	0	0	92	0	0	0	0	0	0	165	143	122	124	145	121	132	133	130	84
ASV_219	ed58f50e45f80a361dab5372b3b3e97f	FALSE	nodule_surface	Bacteria	Proteobacteria	Gammaproteobacteria	EPR3968-O8a-Bc78	EPR3968-O8a-Bc78	EPR3968-O8a-Bc78	uncultured_bacterium	6119	41	38	44	0	0	11	26	33	104	203	84	75	9	20	32	31	0	0	0	64	60	43	100	116	113	74	88	124	71	48	71	42	51	61	59	53	49	13
ASV_220	e50f8cbd0b2e3207dc34d3f8a1eb54a6	FALSE	nodule	Bacteria	Actinobacteriota	Acidimicrobiia	Microtrichales	Microtrichaceae	Sva0996_marine_group	unidentified_bacterium	6102	0	0	0	0	0	0	0	0	0	0	0	0	0	0	0	0	0	0	0	186	181	55	333	372	270	371	146	213	15	0	22	0	0	0	0	0	0	0
ASV_221	911b548157f16999f43d558d9361eaa9	FALSE	-	Bacteria	Nitrospinota	Nitrospinia	Nitrospinales	Nitrospinaceae	Nitrospina	uncultured_deep-sea	6089	45	50	53	48	45	34	59	50	121	111	79	120	72	59	46	57	40	26	43	8	15	140	21	18	18	0	0	13	86	119	103	116	130	89	130	78	103	119
ASV_224	63e13aba32002e98cb5417affa1e6710	FALSE	-	Bacteria	Proteobacteria	Alphaproteobacteria	Defluviicoccales	uncultured	uncultured		5997	65	63	58	72	135	94	73	80	0	34	62	0	79	52	63	75	90	90	80	0	0	0	0	0	0	0	0	0	82	79	80	92	92	98	110	122	135	56
ASV_225	c85dda3d9d8ce151b4597ef7ec76932f	FALSE	-	Bacteria	Bacteroidota	Bacteroidia	Flavobacteriales	Flavobacteriaceae	Ulvibacter	uncultured_deep-sea	5966	45	61	53	41	20	40	63	49	300	146	422	304	55	57	69	56	27	36	28	0	0	0	0	0	0	0	0	11	146	138	97	111	99	106	130	171	139	90
ASV_226	3364b104ddfad1a8127cb5bd3cbdd207	FALSE	-	Bacteria	Chloroflexi	JG30-KF-CM66	JG30-KF-CM66	JG30-KF-CM66	JG30-KF-CM66	uncultured_bacterium	5951	40	60	45	36	67	79	101	93	0	0	64	39	63	79	95	126	109	91	85	0	0	0	0	0	0	0	0	0	49	51	74	69	76	61	61	75	64	73
ASV_227	da80d73cbfbe4284cb04ed253e321896	FALSE	-	Bacteria	Gemmatimonadota	BD2-11_terrestrial_group	BD2-11_terrestrial_group	BD2-11_terrestrial_group	BD2-11_terrestrial_group	uncultured_deep-sea	5831	111	127	70	70	82	73	87	73	46	0	75	60	78	67	76	73	43	52	0	0	0	0	0	0	0	0	0	0	110	122	83	122	122	124	106	126	112	85
ASV_228	138d89c08b649c38e10951b1114ff5df	FALSE	sediment	Bacteria	Planctomycetota	Phycisphaerae	Phycisphaerales	Phycisphaeraceae	Urania-1B-19_marine_sediment_group	uncultured_planctomycete	5787	56	62	59	127	209	142	119	97	30	0	22	0	114	134	142	128	101	144	122	0	0	0	0	0	0	0	0	0	59	53	48	50	42	54	41	48	40	68
ASV_230	497d174d1779d23ef0561587a4f2ea55	FALSE	-	Bacteria	Chloroflexi	Anaerolineae	Anaerolineales	Anaerolineaceae	uncultured	uncultured_deep-sea	5748	76	84	86	70	57	70	102	105	0	0	0	0	143	133	111	105	85	124	93	0	10	0	0	0	0	0	0	0	58	72	64	77	85	97	120	126	119	99
ASV_233	14f85417be935b686a27f8f048385e36	FALSE	-	Bacteria	Chloroflexi	Dehalococcoidia	SAR202_clade	SAR202_clade	SAR202_clade		5737	90	126	61	154	117	125	68	88	0	0	50	0	110	96	119	96	120	123	90	0	0	0	0	0	0	0	0	0	28	39	42	0	33	33	0	0	37	100
ASV_234	731df4d52c157fa4f3df6dfdc6e91890	FALSE	nodule	Bacteria	Proteobacteria	Alphaproteobacteria	Parvibaculales	PS1_clade	PS1_clade	uncultured_bacterium	5732	0	0	0	0	0	0	0	0	0	0	0	0	0	0	0	0	0	0	0	219	176	128	289	275	281	249	354	225	0	0	0	0	0	0	0	0	0	0
ASV_237	fb46e0a6dadeb8cf5393e036f79a6416	FALSE	-	Bacteria	Proteobacteria	Alphaproteobacteria	Defluviicoccales	uncultured	uncultured		5632	38	27	46	11	24	22	27	23	0	122	60	0	32	19	25	25	5	0	0	33	52	119	63	47	82	79	14	44	83	81	66	64	72	62	83	87	67	21
ASV_239	12067f11da615b81796490446a9304d5	FALSE	-	Bacteria	Myxococcota	bacteriap25	bacteriap25	bacteriap25	bacteriap25		5594	63	59	59	0	26	46	49	60	0	49	0	0	59	28	31	45	0	0	26	0	58	66	43	32	73	21	12	62	40	45	44	60	35	53	66	54	55	49
ASV_240	1167a70d82e1daeef648bd1a042ad974	FALSE	-	Bacteria	Chloroflexi	Dehalococcoidia	SAR202_clade	SAR202_clade	SAR202_clade		5568	128	152	110	134	114	129	111	153	0	0	0	0	101	129	137	178	100	75	125	0	0	0	0	0	0	0	0	0	64	0	45	65	58	0	72	0	81	122
ASV_241	07359bdde6087bdb831e965ac0bf10c6	FALSE	-	Archaea	Crenarchaeota	Nitrososphaeria	Nitrosopumilales	Nitrosopumilaceae	Candidatus_Nitrosopumilus	uncultured_crenarchaeote	5555	71	92	101	66	49	75	47	71	144	266	122	155	48	62	62	33	0	0	32	0	20	0	25	0	12	0	12	0	111	124	119	113	123	132	103	107	125	96
ASV_242	12aeb2615a0cbf704dce0cba97b56ecf	FALSE	-	Bacteria	Proteobacteria	Gammaproteobacteria	Steroidobacterales	Woeseiaceae	Woeseia	uncultured_deep-sea	5554	80	64	46	48	26	51	57	66	26	31	98	146	73	66	60	49	40	0	43	0	0	32	0	0	0	0	0	0	138	112	101	115	132	114	114	103	102	136
ASV_244	83ad5d30e438889f23a2ef8d78f1dffb	FALSE	-	Bacteria	Proteobacteria	Gammaproteobacteria	Steroidobacterales	Woeseiaceae	Woeseia		5428	92	79	63	56	48	67	68	74	31	21	59	22	64	61	90	82	100	92	84	0	0	65	0	0	0	0	0	0	0	0	0	18	23	0	0	0	0	38
ASV_245	62df161ae3a44db225ce7463cbd763fe	FALSE	-	Bacteria	Proteobacteria	Gammaproteobacteria	Oceanospirillales	Pseudohongiellaceae	Pseudohongiella	uncultured_bacterium	5425	0	0	0	0	0	0	0	0	0	0	0	0	0	0	0	0	0	0	0	0	0	0	0	0	0	0	0	0	0	0	0	0	0	0	0	0	0	0
ASV_246	23b8d3e59e7efbbd25b160326cc7e0ba	FALSE	-	Bacteria	NB1-j	NB1-j	NB1-j	NB1-j	NB1-j	uncultured_gamma	5416	90	88	76	115	164	123	98	98	0	0	0	0	94	68	93	135	136	104	123	0	0	0	0	0	0	0	0	0	48	34	44	65	47	48	50	73	30	45
ASV_247	9706f0d007138db3beeb15b17a8bf7f6	FALSE	sediment	Bacteria	SAR324_clade(Marine_group_B)	SAR324_clade(Marine_group_B)	SAR324_clade(Marine_group_B)	SAR324_clade(Marine_group_B)	SAR324_clade(Marine_group_B)		5411	43	114	66	76	95	75	86	74	52	13	43	0	75	88	86	81	86	86	78	0	0	45	0	18	19	11	11	0	24	62	38	64	66	49	17	50	56	46
ASV_248	fb6c69f2a2b1d133dc0b19bb2a21e27a	FALSE	-	Bacteria	Bacteroidota	Rhodothermia	Rhodothermales	Rhodothermaceae	uncultured	uncultured_deep-sea	5381	36	43	46	42	29	42	58	34	148	0	134	0	47	37	42	55	39	40	27	99	80	228	149	179	80	51	56	56	30	42	49	45	30	52	58	48	45	42
ASV_249	5a4a197e2f78d3d1e5a595a0b45a575e	FALSE	-	Bacteria	Acidobacteriota	Subgroup_21	Subgroup_21	Subgroup_21	Subgroup_21	uncultured_bacterium	5376	72	104	87	163	119	113	66	97	0	0	0	0	74	106	93	104	163	137	134	0	0	0	0	0	0	0	0	0	0	0	0	0	0	0	0	0	0	56
ASV_251	9cbe3b1a83ff47369c61f9d9ef92c005	FALSE	-	Bacteria	Chloroflexi	Anaerolineae	Anaerolineales	Anaerolineaceae	uncultured	uncultured_deep-sea	5317	32	49	58	86	87	88	138	87	34	0	0	0	94	134	154	163	159	166	150	0	0	0	0	0	0	0	0	0	25	21	19	26	33	28	58	54	28	103
ASV_252	ab31beb7bf351cf44ae3b76e4484891a	FALSE	nodule	Bacteria	Dadabacteria	Dadabacteriia	Dadabacteriales	Dadabacteriales	Dadabacteriales	uncultured_organism	5307	57	75	64	0	45	59	40	0	0	0	0	0	57	57	51	0	43	29	0	65	95	105	71	61	69	59	58	60	48	39	43	40	47	36	60	59	48	43
ASV_253	2e2722c053edde09030bd67253816e6a	FALSE	-	Bacteria	Methylomirabilota	Methylomirabilia	Methylomirabilales	Methylomirabilaceae	wb1-A12	candidate_division	5290	17	13	36	28	55	44	21	0	0	0	17	0	17	47	30	37	15	14	24	0	0	4	0	0	0	0	0	0	29	32	23	20	29	31	27	23	24	76
ASV_254	1bee07eb6104fdf3d3dbdcbbf5c69c92	FALSE	-	Bacteria	Proteobacteria	Gammaproteobacteria	Steroidobacterales	Woeseiaceae			5264	73	60	57	34	21	39	46	56	63	32	65	70	62	63	50	63	35	53	63	0	0	22	0	0	11	7	0	0	92	90	89	86	77	96	126	73	103	75
ASV_255	7235ce06ad12b31c58d68a51273efcc4	FALSE	-	Bacteria	Proteobacteria	Gammaproteobacteria	KI89A_clade	KI89A_clade	KI89A_clade	uncultured_deep-sea	5247	39	67	69	0	24	43	24	32	74	106	77	0	0	0	29	20	0	0	0	0	45	71	50	31	79	0	20	42	119	127	98	86	101	97	78	93	95	35
ASV_256	a6af6a794c56cb2bbb627f823819a32e	FALSE	-	Bacteria	Marinimicrobia_(SAR406_clade)	Marinimicrobia_(SAR406_clade)	Marinimicrobia_(SAR406_clade)	Marinimicrobia_(SAR406_clade)	Marinimicrobia_(SAR406_clade)	uncultured_deep-sea	5220	86	112	89	87	70	98	108	131	104	83	109	91	108	77	61	81	92	55	75	0	0	23	0	0	0	0	0	0	42	34	44	42	46	61	26	80	42	67
ASV_257	ca40aa34481e596428c851744f8592dc	FALSE	-	Bacteria	Chloroflexi	JG30-KF-CM66	JG30-KF-CM66	JG30-KF-CM66	JG30-KF-CM66	uncultured_bacterium	5187	57	50	57	91	77	101	124	105	46	0	41	0	120	67	110	94	99	90	81	0	22	0	0	0	0	0	0	0	29	38	27	64	65	42	41	84	40	55
ASV_258	f32a9aaa16393618a7e2d06ce23be45d	FALSE	-	Archaea	Crenarchaeota	Nitrososphaeria	Nitrosopumilales	Nitrosopumilaceae	Nitrosopumilaceae	uncultured_crenarchaeote	5177	55	79	73	84	91	132	107	154	0	0	82	80	114	93	80	81	87	139	96	0	0	31	0	0	0	0	0	0	36	45	44	50	50	40	39	51	56	118
ASV_259	17dc28c11314c75b35cd46477647cf1a	FALSE	nodule	Archaea	Crenarchaeota	Nitrososphaeria	Nitrosopumilales	Nitrosopumilaceae	Nitrosopumilaceae	uncultured_archaeon	5172	0	0	0	0	0	0	0	0	0	0	0	0	0	0	0	0	0	0	0	307	298	113	386	354	318	349	145	216	0	0	0	0	0	0	0	0	0	0
ASV_260	c4e990533dcfdaa8adfc690bb1d43cea	FALSE	sediment	Archaea	Crenarchaeota	Nitrososphaeria	Nitrosopumilales	Nitrosopumilaceae	Candidatus_Nitrosopumilus	uncultured_crenarchaeote	5166	49	78	80	82	63	67	65	60	36	0	108	57	58	75	73	71	47	48	42	0	0	0	0	0	0	0	0	0	58	58	47	51	52	53	33	0	53	96
ASV_261	bc26106cbcdb9ea276401977bdef0493	FALSE	sediment	Bacteria	Acidobacteriota	Subgroup_21	Subgroup_21	Subgroup_21	Subgroup_21	uncultured_bacterium	5128	94	108	130	93	94	106	72	51	63	63	62	34	69	73	75	71	28	41	52	0	0	0	0	0	0	0	0	0	48	0	0	24	23	40	28	45	19	54
ASV_262	1323a6a17eefa561d5e549c002172952	FALSE	-	Bacteria	Myxococcota	bacteriap25	bacteriap25	bacteriap25	bacteriap25		5112	94	92	81	141	105	124	83	104	0	0	0	0	77	93	106	101	77	82	87	0	0	0	0	0	0	0	0	0	46	61	54	57	68	81	71	67	56	135
ASV_263	a51fa2b5a1e3b471e4cbc454709855b9	FALSE	nodule	Bacteria	Proteobacteria	Gammaproteobacteria	pItb-vmat-80	pItb-vmat-80	pItb-vmat-80		5071	25	0	0	0	0	0	0	0	58	30	51	77	0	0	0	0	0	0	0	131	78	81	195	314	230	228	0	317	32	34	36	48	41	30	40	0	43	0
ASV_264	a83a51014882f757f86a1daea61a3d9d	FALSE	sediment	Bacteria	Bacteroidota	Bacteroidia	Cytophagales	Cyclobacteriaceae	uncultured	uncultured_deep-sea	5059	113	108	105	77	75	86	116	101	102	96	146	137	109	85	87	60	65	64	93	0	0	0	0	0	0	0	0	0	35	62	47	69	53	46	61	55	50	78
ASV_265	302e995f4e8c940816d9764c68745fd1	FALSE	-	Bacteria	Proteobacteria	Gammaproteobacteria	JTB23	JTB23	JTB23	uncultured_deep-sea	5048	45	61	48	70	57	64	0	0	0	0	0	0	0	48	43	50	37	30	35	0	0	0	0	0	0	0	0	0	0	0	0	0	27	0	0	0	0	86
ASV_266	1530a17dcae859c845d733c0ffd34e31	FALSE	-	Bacteria	Proteobacteria	Gammaproteobacteria	Gammaproteobacteria_Incertae_Sedis	Unknown_Family	uncultured		5041	63	61	50	36	42	34	56	103	146	107	140	164	46	39	42	0	0	35	60	0	0	42	71	44	24	44	0	60	71	79	61	79	76	78	92	105	91	55
ASV_267	2399fcb9f2191d5fed41d6f9e40472fe	FALSE	-	Bacteria	Myxococcota	bacteriap25	bacteriap25	bacteriap25	bacteriap25	uncultured_deep-sea	5034	57	0	50	50	73	92	0	69	0	0	0	0	82	76	115	86	119	123	122	0	0	0	0	0	0	0	0	0	0	0	0	0	0	0	0	0	0	69
ASV_268	7fe44d83b7cf085cba3557b0e64dd131	FALSE	-	Bacteria	Proteobacteria	Alphaproteobacteria	Defluviicoccales	uncultured	uncultured	uncultured_bacterium	5033	49	60	35	51	79	55	61	84	0	0	0	0	52	43	56	90	0	0	27	0	6	0	0	0	0	0	0	0	76	72	81	92	83	74	88	66	82	45
ASV_269	301e1ba779f083cbe086c4f9cb44fa98	FALSE	-	Bacteria	Bacteroidota	Bacteroidia	Cytophagales	Cyclobacteriaceae	uncultured	uncultured_bacterium	5022	63	0	40	0	0	0	0	0	208	144	295	252	29	0	0	0	0	0	0	32	42	69	37	61	40	11	0	129	83	92	71	77	95	66	98	105	104	0
ASV_270	294c4c37698ad6c5ce761cb807d902e3	FALSE	-	Bacteria	SAR324_clade(Marine_group_B)	SAR324_clade(Marine_group_B)	SAR324_clade(Marine_group_B)	SAR324_clade(Marine_group_B)	SAR324_clade(Marine_group_B)		5005	35	43	48	48	51	50	30	35	0	87	80	129	29	32	26	26	0	15	19	51	37	105	0	0	0	0	0	20	91	81	75	72	74	80	104	98	93	27
ASV_271	ccc93bdaa5bcfeba559127639ffa08b2	FALSE	-	Bacteria	Proteobacteria	Alphaproteobacteria	Kiloniellales	Kiloniellaceae	Pelagibius	uncultured_bacterium	4988	21	36	17	0	15	9	11	13	0	33	0	28	10	27	13	11	2	0	0	318	246	83	250	208	120	136	112	180	52	45	46	36	33	35	50	46	27	24
ASV_272	c3b271cbc7d606d9e0e61212821bd835	FALSE	nodule	Bacteria	Bacteroidota	Ignavibacteria	Ignavibacteriales	PHOS-HE36	PHOS-HE36	uncultured_bacterium	4919	30	41	26	0	16	33	0	0	78	86	72	60	20	0	10	11	0	0	0	208	122	47	242	230	182	233	38	448	21	22	9	0	15	17	20	16	19	19
ASV_273	380799725f48ddfb1f9015b858b02ecf	FALSE	-	Bacteria	Proteobacteria	Gammaproteobacteria	JTB23	JTB23	JTB23	uncultured_deep-sea	4918	76	83	87	45	38	39	35	69	213	182	171	220	51	57	38	40	0	0	0	0	17	0	0	17	0	13	19	13	62	87	79	98	102	87	89	93	56	55
ASV_274	049102e016eff70de68e375aa034696d	FALSE	-	Bacteria	Patescibacteria	Parcubacteria	Candidatus_Yanofskybacteria	Candidatus_Yanofskybacteria	Candidatus_Yanofskybacteria	uncultured_deep-sea	4879	85	73	64	65	57	76	72	52	153	115	184	97	57	80	96	84	38	36	33	0	8	4	0	9	0	0	0	0	52	78	98	65	52	64	75	59	62	108
ASV_275	346273456be436b0961950c3f2bc2db4	FALSE	-	Bacteria	NB1-j	NB1-j	NB1-j	NB1-j	NB1-j		4873	54	59	63	46	112	69	87	86	48	22	0	41	73	52	74	68	82	89	75	0	0	0	0	0	0	0	0	0	55	74	42	73	85	56	65	72	76	38
ASV_276	bc5f9cb7a98edb9fee49fccb199cf41b	FALSE	-	Bacteria	Chloroflexi	Dehalococcoidia	S085	S085	S085		4849	37	59	32	106	107	89	115	98	0	0	0	0	49	71	77	120	105	98	77	0	0	0	0	0	0	0	0	0	13	19	15	20	21	0	40	10	25	33
ASV_278	a019d74e192e441c70d5801c0033ed24	FALSE	-	Bacteria	Chloroflexi	Dehalococcoidia	SAR202_clade	SAR202_clade	SAR202_clade	uncultured_sediment	4837	60	0	0	0	136	99	128	0	0	0	0	0	93	112	93	115	111	105	96	0	0	0	0	0	0	0	0	0	0	0	54	98	0	0	0	0	95	75
ASV_279	7fb4604800573871a3d6f26b0d1a5806	FALSE	sediment	Bacteria	Proteobacteria	Alphaproteobacteria	Defluviicoccales	uncultured	uncultured	uncultured_Rhodospirillaceae	4833	35	41	44	0	24	22	64	51	80	41	74	92	55	48	27	58	38	30	36	0	0	0	0	0	5	0	0	0	120	94	96	127	128	116	154	160	153	80
ASV_280	4d17e4c327cb19b6e4f6005de80e7155	FALSE	sediment	Bacteria	Proteobacteria	Gammaproteobacteria	Nitrosococcales	Nitrosococcaceae	AqS1		4819	61	63	60	46	84	85	60	78	73	0	73	0	56	49	61	64	61	61	48	0	0	0	0	0	0	0	0	0	95	57	79	81	101	76	79	74	82	59
ASV_281	e4e831a8c7b655a2c469d29f7efa34bd	FALSE	-	Bacteria	Actinobacteriota	Acidimicrobiia	Microtrichales	Microtrichaceae	Sva0996_marine_group	unidentified_bacterium	4796	71	81	55	25	35	44	51	40	62	59	0	55	26	59	36	41	11	17	20	46	47	50	97	66	85	84	0	0	46	78	44	73	52	67	65	75	66	58
ASV_282	822709ff43dd434aa1a04e2d895272ce	FALSE	nodule	Bacteria	Actinobacteriota	Acidimicrobiia	Microtrichales	Microtrichaceae	uncultured		4776	4	0	0	0	0	0	0	4	0	0	0	0	0	0	0	0	0	0	0	181	160	189	123	271	234	106	131	58	11	0	8	7	0	10	3	15	8	0
ASV_283	768d685c48d99d64b03782ccb6e04a03	FALSE	-	Bacteria	Proteobacteria	Gammaproteobacteria	KI89A_clade	KI89A_clade	KI89A_clade		4766	56	55	76	32	39	57	37	32	124	60	139	104	28	37	40	31	0	0	0	28	0	16	0	30	38	66	0	20	98	79	99	120	87	104	111	91	89	36
ASV_284	2d477aabd7c4e5e10914d4903d20e547	FALSE	-	Bacteria	Acidobacteriota	Subgroup_21	Subgroup_21	Subgroup_21	Subgroup_21	uncultured_bacterium	4760	57	55	45	124	101	77	51	70	0	0	0	0	68	120	79	111	91	107	97	0	0	0	0	0	0	0	0	0	0	0	0	0	11	12	15	0	15	55
ASV_285	f6a7823a382ddd4259344e0fc64f1411	FALSE	-	Bacteria	Actinobacteriota	Acidimicrobiia	Actinomarinales	uncultured	uncultured		4746	44	70	44	109	118	142	67	59	0	0	0	0	38	59	37	68	114	135	104	0	0	31	0	0	0	0	0	0	0	0	0	0	0	0	0	0	0	38
ASV_287	8b85e28a2f7281445874f6b454234b22	FALSE	nodule	Bacteria	Dadabacteria	Dadabacteriia	Dadabacteriales	Dadabacteriales	Dadabacteriales	uncultured_archaeon	4735	0	0	0	0	0	0	0	0	0	0	0	0	0	16	0	0	0	0	0	70	155	35	122	189	233	201	107	215	0	0	0	0	0	0	0	0	0	0
ASV_288	44631ccc292d56ddb1d901208ccfb304	FALSE	nodule	Bacteria	Proteobacteria	Alphaproteobacteria	Rhizobiales	Methyloligellaceae	Methyloceanibacter	uncultured_bacterium	4720	11	0	13	0	0	0	0	0	0	0	0	0	4	0	16	12	8	0	10	75	117	48	129	95	139	173	66	204	0	15	13	15	15	20	18	16	16	10
ASV_290	baa95780cbbe8de02d51da96f57549b9	FALSE	sediment	Bacteria	Bacteroidota	Ignavibacteria	Ignavibacteriales	PHOS-HE36	PHOS-HE36	uncultured_bacterium	4681	47	51	71	96	82	85	52	59	97	0	119	56	77	81	92	112	77	102	95	0	0	0	0	0	4	0	0	0	23	22	35	33	26	21	24	26	16	67
ASV_291	c2283a89267cbe32f742914274a4fedd	FALSE	-	Bacteria	Planctomycetota	Phycisphaerae	Phycisphaerales	Phycisphaeraceae	Urania-1B-19_marine_sediment_group		4663	49	79	0	0	108	75	87	0	0	0	0	43	58	41	86	58	56	0	56	0	0	0	0	0	0	0	0	0	115	121	98	159	117	109	126	167	103	66
ASV_292	cf4afc97f66cbd55402f68fa36b85169	FALSE	sediment	Bacteria	Bacteroidota	Bacteroidia	Cytophagales	Cyclobacteriaceae	uncultured	uncultured_deep-sea	4641	86	75	88	100	117	103	104	113	74	0	205	0	69	71	75	87	105	108	99	0	0	0	0	0	0	0	0	0	29	28	23	41	50	27	26	26	21	54
ASV_293	a00e9d86383d888c494c8ae0074a5d39	FALSE	-	Bacteria	SAR324_clade(Marine_group_B)	SAR324_clade(Marine_group_B)	SAR324_clade(Marine_group_B)	SAR324_clade(Marine_group_B)	SAR324_clade(Marine_group_B)		4638	49	37	56	25	20	33	33	0	0	0	0	0	38	56	45	32	0	0	0	119	222	0	0	0	48	0	47	0	19	34	0	31	37	33	38	30	32	35
ASV_294	1626c99abad0ca34ad75a4cd186c7c41	FALSE	-	Bacteria	Proteobacteria	Gammaproteobacteria	Burkholderiales	Nitrosomonadaceae	Nitrosospira		4634	49	34	41	29	34	34	60	32	41	60	48	33	33	18	17	51	0	0	0	0	138	47	51	40	82	46	70	76	71	76	79	38	70	50	66	75	59	18
ASV_296	195d0cfa10f53418214e8f664d74ba9f	FALSE	-	Archaea	Crenarchaeota	Nitrososphaeria	Nitrosopumilales	Nitrosopumilaceae	Candidatus_Nitrosopumilus	uncultured_crenarchaeote	4595	40	50	71	39	61	48	66	60	0	0	0	0	80	90	110	79	39	38	42	0	0	0	0	0	0	0	0	0	64	59	41	50	0	53	0	0	38	91
ASV_297	d71097fba478dbe869a5678d4d82da33	FALSE	sediment	Bacteria	Bacteroidota	Bacteroidia	Flavobacteriales	Flavobacteriaceae	uncultured	uncultured_sediment	4579	26	41	29	32	22	41	67	43	246	173	282	285	61	79	60	68	26	21	29	0	0	0	0	0	0	0	0	0	58	60	53	52	72	58	70	77	42	64
ASV_299	a57c06656b74bec9fb8fb7aa4cf494a3	FALSE	-	Archaea	Crenarchaeota	Nitrososphaeria	Nitrosopumilales	Nitrosopumilaceae	Nitrosopumilaceae		4562	65	105	75	131	117	120	81	114	0	0	56	0	54	93	91	87	52	91	95	0	0	0	0	0	0	0	0	0	61	51	42	30	67	71	0	0	0	67
ASV_300	29bb080dedc12b5a372185ee739389f4	FALSE	nodule	Bacteria	NB1-j	NB1-j	NB1-j	NB1-j	NB1-j		4545	27	0	27	0	13	0	0	0	0	0	0	0	0	0	0	0	24	0	0	107	147	75	135	134	139	157	122	128	47	50	39	45	38	50	54	55	54	18
ASV_301	9f71bb3ef558b16ca19ebdfbe36d5e35	FALSE	-	Bacteria	Proteobacteria	Alphaproteobacteria	Rhizobiales	Rhizobiaceae	Cohaesibacter		4523	9	18	23	12	10	16	0	5	28	0	29	0	4	0	0	10	0	0	0	210	114	111	33	59	0	38	286	76	68	60	56	60	74	68	61	63	51	18
ASV_302	85edcd047a5cfe1fbb392bf7dba166ab	FALSE	-	Bacteria	Gemmatimonadota	BD2-11_terrestrial_group	BD2-11_terrestrial_group	BD2-11_terrestrial_group	BD2-11_terrestrial_group	uncultured_deep-sea	4500	67	67	75	56	51	49	64	56	0	0	0	0	54	47	69	50	29	29	45	0	0	23	0	0	10	13	0	0	67	80	71	79	74	89	69	80	61	55
ASV_303	d3477c7390cc20d3e997e59f8f789299	FALSE	-	Bacteria	Proteobacteria	Gammaproteobacteria	BD7-8	BD7-8	BD7-8		4499	60	62	0	0	0	0	0	0	0	0	153	188	0	46	54	34	0	0	0	85	99	0	52	80	70	65	97	0	104	114	131	74	86	79	88	88	76	47
ASV_304	7b4b32d773e629c1534fc70a81b53fb0	FALSE	-	Bacteria	Proteobacteria	Alphaproteobacteria	Rhodobacterales	Rhodobacteraceae	Roseobacter_clade_NAC11-7_lineage		4495	50	41	20	0	0	0	19	15	181	171	76	250	14	27	25	20	0	0	0	49	26	88	53	43	71	43	63	157	122	97	149	35	30	26	46	60	33	8
ASV_307	68310f304f8b44404a616d478ac3a5f2	FALSE	-	Bacteria	Chloroflexi	Dehalococcoidia	SAR202_clade	SAR202_clade	SAR202_clade	uncultured_deep-sea	4477	34	82	91	130	100	139	81	142	32	0	0	0	68	81	77	99	69	55	59	0	0	0	0	0	0	0	0	0	41	0	0	0	101	75	0	0	74	59
ASV_308	8569158418f21d40f34c806945e68c6b	FALSE	-	Bacteria	Proteobacteria	Gammaproteobacteria	KI89A_clade	KI89A_clade	KI89A_clade		4464	56	55	51	35	38	55	40	0	0	47	142	0	47	71	55	71	22	18	0	0	0	41	0	0	16	0	25	0	61	55	55	66	43	51	42	37	47	53
ASV_309	465bd39c99b4720fc1666214d78de50f	FALSE	-	Bacteria	Chloroflexi	Dehalococcoidia	SAR202_clade	SAR202_clade	SAR202_clade	hydrothermal_vent	4457	78	77	62	26	32	39	37	45	103	106	92	99	37	25	40	27	0	0	12	11	27	28	31	39	41	15	0	20	52	59	86	45	62	66	44	44	55	51
ASV_310	6d5d3bd3ab03ba762b3aa32790b4fdd3	FALSE	sediment	Bacteria	Bacteroidota	Bacteroidia	Cytophagales	Cyclobacteriaceae	uncultured		4455	55	64	41	152	125	87	60	80	95	58	107	0	55	69	68	78	100	70	103	0	20	0	0	0	0	0	74	0	15	0	21	14	0	16	17	13	17	45
ASV_313	3f695d9e68b4a05e3cef087f72fea7f1	FALSE	-	Bacteria	Proteobacteria	Gammaproteobacteria	KI89A_clade	KI89A_clade	KI89A_clade	uncultured_deep-sea	4429	67	64	58	50	20	57	34	35	140	124	137	0	39	58	26	0	0	0	0	0	0	83	40	96	41	16	0	33	62	69	55	63	56	73	57	49	53	43
ASV_314	9f4609a6f1df7dd714bbecb876702092	FALSE	-	Bacteria	Proteobacteria	Gammaproteobacteria	Burkholderiales	Nitrosomonadaceae			4429	67	45	61	0	0	0	25	41	58	44	67	89	41	39	0	0	0	0	0	0	0	90	0	31	46	0	0	0	113	111	118	111	102	112	133	131	105	61
ASV_315	ee3f062a4931504b56ebebf81da11edd	FALSE	-	Bacteria	Proteobacteria	Gammaproteobacteria	KI89A_clade	KI89A_clade	KI89A_clade	uncultured_gamma	4396	51	61	55	41	0	28	32	23	150	103	147	113	24	30	30	34	14	11	9	21	21	62	32	60	44	34	28	21	78	72	105	78	74	110	66	80	53	37
ASV_318	c5a0854f69c2fa80487d98f087e8791b	FALSE	sediment	Bacteria	Dadabacteria	Dadabacteriia	Dadabacteriales	Dadabacteriales	Dadabacteriales	uncultured_deep-sea	4351	42	51	61	82	75	78	55	52	69	0	67	0	76	79	80	67	73	99	86	0	0	0	0	0	0	0	0	0	20	28	16	31	35	25	35	41	30	50
ASV_319	6fe13b0194c8cb77b943ec4b4444c004	FALSE	-	Bacteria	Proteobacteria	Gammaproteobacteria	EPR3968-O8a-Bc78	EPR3968-O8a-Bc78	EPR3968-O8a-Bc78	uncultured_deep-sea	4342	79	67	82	82	90	112	117	86	0	0	0	0	120	93	91	91	68	71	88	0	0	11	0	0	0	0	0	0	45	41	54	49	45	57	37	28	42	85
ASV_320	e17a8c5fd556ef94b66fcfeeb03619a1	FALSE	-	Bacteria	Proteobacteria	Alphaproteobacteria	Parvibaculales	PS1_clade	PS1_clade	uncultured_bacterium	4329	32	48	31	28	32	40	22	28	105	56	0	0	23	21	20	36	19	14	23	26	52	152	45	62	74	9	39	38	41	62	51	79	51	66	70	60	66	24
ASV_321	58c40e9e49e6b399227eaf481b3699c0	FALSE	sediment	Bacteria	Proteobacteria						4317	28	47	46	41	54	48	53	53	68	46	87	77	63	38	53	39	32	42	42	0	0	0	0	0	0	0	0	0	97	79	90	111	92	77	88	91	74	60
ASV_322	23fb5ba58cea6a0f82921f29ed11f6ba	FALSE	sediment	Bacteria	Acidobacteriota	Subgroup_21	Subgroup_21	Subgroup_21	Subgroup_21	uncultured_bacterium	4317	89	104	109	108	91	104	72	69	70	0	41	29	79	92	74	80	52	37	49	0	0	0	0	0	0	0	0	0	0	53	50	37	25	0	29	0	26	49
ASV_323	09ef7e7209bec762927b63a37f46befa	FALSE	-	Bacteria	Schekmanbacteria	Schekmanbacteria	Schekmanbacteria	Schekmanbacteria	Schekmanbacteria	uncultured_proteobacterium	4314	27	0	29	101	109	97	85	95	0	0	0	0	45	60	67	67	84	112	100	0	0	0	0	0	0	0	0	0	0	0	0	0	0	0	0	0	0	33
ASV_324	b95dde29fcc25feefe68f301ce6ed607	FALSE	-	Bacteria	Chloroflexi	Dehalococcoidia	SAR202_clade	SAR202_clade	SAR202_clade		4299	60	56	59	73	95	106	92	69	32	0	0	0	70	63	85	81	102	97	85	0	0	0	0	0	0	0	0	0	51	51	62	48	71	61	54	62	67	71
ASV_326	f28c5bed76b3acd6121030f0863417cb	FALSE	-	Bacteria	Planctomycetota	Phycisphaerae	Phycisphaerales	Phycisphaeraceae	Urania-1B-19_marine_sediment_group	uncultured_deep-sea	4284	63	74	66	68	98	80	78	91	0	36	38	0	59	77	80	72	70	83	67	0	0	31	0	13	0	11	0	0	38	40	43	55	61	61	59	29	39	59
ASV_327	42cb8f89bdcd9a64b652abf9c7583fac	FALSE	-	Bacteria	Myxococcota	bacteriap25	bacteriap25	bacteriap25	bacteriap25		4265	80	84	102	95	84	92	93	78	0	0	0	0	106	93	104	107	113	88	109	0	0	0	0	0	0	0	0	0	0	0	37	0	40	0	29	29	34	70
ASV_328	ab2b00dc63745420cc114f6e6ebacf9d	FALSE	-	Bacteria	Nitrospinota	Nitrospinia	Nitrospinales	Nitrospinaceae	Nitrospina		4250	76	57	52	18	0	0	28	0	120	120	154	179	37	37	0	0	0	0	0	0	17	173	0	10	29	5	0	0	85	95	79	123	110	61	54	52	76	43
ASV_329	07d4d8e4c38a96e9404e99bf6282f1da	FALSE	-	Bacteria	Bacteroidota	Bacteroidia	Cytophagales	Cyclobacteriaceae	uncultured	uncultured_sediment	4244	24	21	28	6	4	0	16	30	107	330	39	118	16	21	20	18	0	0	0	126	161	77	111	114	148	92	155	62	54	40	40	14	21	24	28	22	28	10
ASV_330	9873116a6b27194eaa7e5790f59ed725	FALSE	-	Bacteria	Proteobacteria	Gammaproteobacteria	Thiomicrospirales	Thioglobaceae	SUP05_cluster		4244	0	0	0	0	0	0	0	0	0	0	0	0	0	0	0	0	0	0	0	0	0	0	0	0	0	0	0	0	0	0	0	0	0	0	0	0	0	0
ASV_331	f8adb000bed77c875f07b316277c39fa	FALSE	-	Bacteria	Proteobacteria	Alphaproteobacteria					4235	52	50	53	31	47	0	46	0	0	0	83	0	54	47	32	30	0	0	0	0	0	45	0	0	0	0	0	0	95	93	75	97	113	97	116	128	104	64
ASV_332	291a17a12015ba68a5c0635568a424ce	FALSE	-	Bacteria	NB1-j	NB1-j	NB1-j	NB1-j	NB1-j		4229	38	49	53	20	16	27	33	24	0	0	54	0	32	28	29	25	0	11	0	21	51	0	37	55	43	53	31	45	69	84	75	72	80	66	86	72	87	53
ASV_333	ee6ebd1fa3b52534ab5fc32cbf0686ac	FALSE	nodule	Bacteria	Proteobacteria	Alphaproteobacteria	Rhizobiales	Rhizobiaceae	Cohaesibacter		4202	0	0	0	0	0	0	0	0	0	0	0	0	0	0	0	0	0	0	0	421	246	96	177	160	160	212	216	88	0	0	0	0	0	0	0	0	0	0
ASV_334	2db1699569d1420d04cca2c2f4b46b3b	FALSE	-	Bacteria	Proteobacteria	Alphaproteobacteria	SAR11_clade	Clade_I			4197	0	0	0	0	0	0	0	0	0	0	0	0	0	0	0	0	0	0	0	0	0	0	0	0	0	0	0	0	0	0	3	0	0	0	0	0	0	0
ASV_335	88e51316f111381dcb17c29aa316485f	FALSE	-	Bacteria	Proteobacteria	Alphaproteobacteria	Rhodospirillales	Magnetospiraceae	uncultured	uncultured_deep-sea	4184	48	47	55	29	43	49	29	13	154	24	73	71	20	30	18	0	20	18	18	0	6	151	0	0	0	0	0	31	12	12	10	0	13	19	13	6	8	13
ASV_336	a0690223c0d99508434de28526edac07	FALSE	-	Bacteria	Proteobacteria	Gammaproteobacteria	Steroidobacterales	Woeseiaceae	Woeseia		4161	41	0	41	46	46	44	38	0	138	0	113	0	36	37	36	39	0	0	0	0	0	0	0	0	0	0	0	0	46	36	34	28	0	27	0	16	26	42
ASV_337	eb42617ed2e5d5849a105e2adf046990	FALSE	-	Bacteria	Bacteroidota	Bacteroidia	Cytophagales	Cyclobacteriaceae	uncultured	uncultured_Flexibacteraceae	4152	91	49	62	51	39	66	45	35	123	114	123	127	54	54	54	51	18	21	25	0	11	11	9	24	9	11	0	15	61	50	62	89	81	50	54	61	61	68
ASV_338	33d3e7bf318c34b477a96667b90b0324	FALSE	-	Bacteria	Proteobacteria	Alphaproteobacteria	Defluviicoccales	uncultured	uncultured		4144	51	52	39	0	47	30	46	0	103	0	0	0	40	33	0	51	0	20	0	29	24	66	0	0	0	0	20	0	122	92	108	91	96	78	76	92	81	54
ASV_339	93739678c7bce6392bf40ae1bd723317	FALSE	-	Archaea	Crenarchaeota	Nitrososphaeria	Nitrosopumilales	Nitrosopumilaceae	Candidatus_Nitrosopumilus	uncultured_crenarchaeote	4139	55	100	68	57	49	61	43	52	102	171	79	99	41	53	38	27	0	0	16	0	0	0	0	0	0	0	0	0	64	82	76	98	96	89	75	75	58	65
ASV_340	161ac06cb00b726491ee3cc60c7cde3f	FALSE	nodule	Bacteria	Proteobacteria	Alphaproteobacteria					4138	0	0	0	0	0	0	0	0	0	0	0	0	0	0	0	0	0	0	0	325	197	89	217	195	91	370	377	135	0	0	0	0	0	0	0	0	0	0
ASV_341	50212606c644b6d8b5b707dd9045e0a9	FALSE	-	Bacteria	Chloroflexi	Dehalococcoidia	SAR202_clade	SAR202_clade	SAR202_clade	hydrothermal_vent	4112	0	0	0	0	0	0	0	0	0	0	0	0	0	0	0	0	0	0	0	0	0	0	0	0	0	0	0	0	0	0	0	0	0	0	0	0	0	0
ASV_344	935ed1259cddcf781419d1b35cc3457d	FALSE	-	Bacteria	NB1-j	NB1-j	NB1-j	NB1-j	NB1-j		4068	38	59	38	55	39	68	75	99	0	0	0	0	72	65	65	73	91	123	89	0	0	0	0	0	0	0	0	0	47	48	42	47	51	67	75	49	71	34
ASV_345	88bb497ebe664020d2929ab39eef948d	FALSE	-	Bacteria	Proteobacteria	Gammaproteobacteria	Steroidobacterales	Woeseiaceae	Woeseia		4027	33	0	39	83	44	60	50	49	24	36	39	45	60	56	49	51	36	0	44	0	111	0	47	78	51	86	60	0	0	32	0	38	44	35	38	45	50	38
ASV_346	d727ead05161beca86abfc5081bbbb7a	FALSE	-	Bacteria	Proteobacteria	Alphaproteobacteria	SAR11_clade	Clade_II	Clade_II		4026	0	0	0	0	0	0	0	0	0	0	0	0	0	0	0	0	0	0	0	0	0	0	0	0	0	0	0	0	0	0	0	0	0	0	0	0	0	0
ASV_347	664d5a337f8eaeb5d313d20c43b64450	FALSE	-	Bacteria	Chloroflexi	Dehalococcoidia	SAR202_clade	SAR202_clade	SAR202_clade		4024	51	78	86	96	81	99	116	96	138	0	48	0	89	83	81	106	81	67	95	0	0	0	0	0	0	0	0	0	0	0	0	0	0	0	0	0	0	56
ASV_348	3e46f7f479d49065dcdf21885a334922	FALSE	-	Archaea	Crenarchaeota	Nitrososphaeria	Nitrosopumilales	Nitrosopumilaceae	Nitrosopumilaceae		3998	0	0	0	0	0	0	0	0	0	0	0	0	0	0	0	0	0	0	0	0	0	0	0	0	0	0	0	0	0	0	0	0	0	0	0	0	0	0
ASV_349	a8b7c3c5358e26dd3fc325b3b9c97e1f	FALSE	-	Archaea	Crenarchaeota	Nitrososphaeria	Nitrosopumilales	Nitrosopumilaceae	Nitrosopumilaceae	uncultured_crenarchaeote	3997	40	63	58	104	88	92	77	113	0	0	78	43	112	86	75	69	101	103	89	0	13	0	0	0	0	0	0	0	43	38	30	38	39	36	40	32	30	74
ASV_350	56b75c3d5a4715639ebea15838af5cef	FALSE	-	Archaea	Crenarchaeota	Nitrososphaeria	Nitrosopumilales	Nitrosopumilaceae	Nitrosopumilaceae	uncultured_crenarchaeote	3997	38	66	43	111	107	124	76	90	0	0	61	0	72	99	93	75	119	142	129	0	0	0	0	0	0	0	0	0	18	0	11	23	21	18	26	0	16	49
ASV_353	5a64349619fddea7ac21048575538687	FALSE	-	Bacteria	Chloroflexi	Dehalococcoidia	SAR202_clade	SAR202_clade	SAR202_clade		3981	55	64	53	92	98	90	102	84	0	0	38	0	56	69	85	86	79	90	82	0	0	0	0	0	0	0	0	0	0	0	0	0	0	15	0	0	0	50
ASV_354	6063515a6a06f486f5338b96fbff44a1	FALSE	nodule	Bacteria	Proteobacteria	Alphaproteobacteria	Rhodospirillales	Magnetospiraceae	uncultured		3949	18	17	20	0	0	0	19	15	0	81	47	0	19	16	16	14	0	0	0	64	89	76	65	56	59	54	25	45	88	65	68	52	65	52	70	59	49	22
ASV_355	85c4b8f3d05d4b563026a57ad209e41f	FALSE	-	Bacteria	Proteobacteria	Gammaproteobacteria					3944	33	27	35	0	12	20	31	39	116	149	59	82	25	31	24	21	0	0	0	30	46	0	40	47	45	23	53	56	77	46	67	36	32	26	23	27	19	17
ASV_357	8c1eb8196ca8b05d9660a9b560c925ee	FALSE	-	Bacteria	Chloroflexi	Dehalococcoidia	SAR202_clade	SAR202_clade	SAR202_clade	SAR202_cluster	3904	55	88	68	84	0	0	115	78	145	0	0	86	79	67	67	77	0	0	0	0	0	0	0	0	0	0	0	0	70	68	80	66	108	68	63	91	74	65
ASV_358	8638b063d315954ed5860bc0fd28ff45	FALSE	-	Bacteria	Proteobacteria	Gammaproteobacteria	MBAE14	MBAE14	MBAE14	uncultured_Marinobacter	3902	41	52	39	10	0	0	19	46	0	163	184	254	26	23	33	45	0	0	0	23	86	17	36	38	87	45	10	33	85	99	59	54	50	61	62	50	72	25
ASV_359	66eadaa846b4656ee32d425c21c1f06b	FALSE	-	Bacteria	Acidobacteriota	Subgroup_21	Subgroup_21	Subgroup_21	Subgroup_21	uncultured_bacterium	3871	54	70	44	32	0	28	71	56	0	0	75	79	74	30	33	29	0	0	0	0	0	68	0	0	0	0	0	0	65	74	70	58	66	61	91	97	85	96
ASV_360	6c35f41f8ac8d4295574f9dbed510d7f	FALSE	-	Bacteria	NB1-j	NB1-j	NB1-j	NB1-j	NB1-j		3848	0	28	33	0	0	0	0	0	67	0	0	56	0	31	51	44	0	0	0	119	105	61	77	90	108	71	92	108	39	58	35	40	50	33	31	65	30	33
ASV_361	86b3921514f8ad6127fac62c0c0ca08b	FALSE	sediment	Archaea	Crenarchaeota	Nitrososphaeria	Nitrosopumilales	Nitrosopumilaceae	Nitrosopumilaceae		3843	45	62	59	62	57	48	53	73	57	50	101	74	66	62	81	65	125	106	114	0	5	0	0	19	0	0	0	0	38	37	31	38	43	37	44	48	59	57
ASV_363	b1bf289587eb624a7e17a9ca0f72488d	FALSE	-	Archaea	Crenarchaeota	Nitrososphaeria	Nitrosopumilales	Nitrosopumilaceae	Nitrosopumilaceae	uncultured_crenarchaeote	3826	38	55	56	97	99	104	99	127	0	0	44	0	83	80	77	78	145	110	115	0	45	90	0	0	0	0	0	0	13	15	17	19	19	22	17	19	16	52
ASV_364	2d04ff371466c71e7a24f8a83eb67b99	FALSE	sediment	Bacteria	Bacteroidota	Bacteroidia	Cytophagales	Cyclobacteriaceae	uncultured	uncultured_bacterium	3824	56	70	58	56	37	39	53	44	195	75	198	157	69	52	47	71	32	48	36	0	2	4	0	0	0	0	0	0	37	58	45	62	59	50	56	57	47	54
ASV_365	402b104d8872abe1276710317b4dfbf8	FALSE	-	Bacteria	Chloroflexi	Dehalococcoidia	SAR202_clade	SAR202_clade	SAR202_clade	SAR202_cluster	3821	91	86	99	105	84	87	65	72	0	0	0	0	49	45	69	52	65	64	60	0	0	0	0	0	0	0	0	0	29	36	38	51	40	33	53	45	38	70
ASV_366	67e311ec1fec107dae113aab012e30ef	FALSE	-	Bacteria	Proteobacteria	Alphaproteobacteria	SAR11_clade	Clade_I			3815	0	0	0	0	0	0	0	0	0	0	0	0	0	0	0	0	0	0	0	0	0	0	0	0	0	0	0	0	0	0	0	0	0	0	0	0	0	0
ASV_367	43278579c740a0284432058908dedabe	FALSE	-	Bacteria	Proteobacteria	Gammaproteobacteria	Arenicellales	Arenicellaceae	uncultured	uncultured_deep-sea	3815	53	50	49	0	0	0	36	44	173	182	147	0	0	34	35	0	0	0	0	0	0	0	29	0	0	0	0	0	118	117	112	73	63	61	67	67	49	40
ASV_368	1c64ff42ebc94a71e66390289c234198	FALSE	-	Bacteria	Proteobacteria	Alphaproteobacteria	Rhodospirillales	Magnetospiraceae	uncultured		3802	0	0	36	21	23	10	13	20	0	0	84	123	0	23	20	0	0	0	0	0	22	37	28	24	16	10	19	50	0	46	29	47	58	31	40	40	41	21
ASV_371	c232abeaae59ee644172c447d7bf6970	FALSE	-	Bacteria	Proteobacteria	Alphaproteobacteria	Rhizobiales	Methyloligellaceae	Methyloligellaceae	uncultured_bacterium	3760	32	0	55	67	41	0	32	34	0	0	0	0	27	32	25	43	36	44	56	65	38	120	30	22	31	37	37	47	0	0	0	30	22	29	35	0	24	0
ASV_372	0579bd0f509728999cc346f8abf0ecf2	FALSE	-	Bacteria	Proteobacteria	Alphaproteobacteria	Kordiimonadales	Kordiimonadaceae	Kordiimonas	uncultured_Alphaproteobacteria	3758	24	44	0	36	15	29	57	55	120	158	186	246	71	60	65	49	6	0	10	0	16	0	12	0	0	0	0	0	46	61	46	63	58	46	61	57	44	71
ASV_373	3d708b656fc758c5eab5f7c5ae3d8c9c	FALSE	-	Bacteria	Planctomycetota	Phycisphaerae	Phycisphaerales	Phycisphaeraceae	Urania-1B-19_marine_sediment_group		3758	39	37	38	35	93	74	72	75	0	0	0	0	32	49	29	40	73	50	57	27	0	12	0	0	0	0	0	34	46	80	52	45	53	74	80	60	56	45
ASV_374	f8ff950e90366c4fde30b25a7b106334	FALSE	-	Bacteria	Proteobacteria	Gammaproteobacteria	OM182_clade	OM182_clade	OM182_clade		3730	76	74	64	37	20	45	51	53	145	181	106	90	39	43	52	59	0	7	22	0	0	0	0	0	0	0	0	0	57	57	59	60	59	54	52	45	54	82
ASV_375	8fd0e4f6ac2d982819437365f6713ae1	FALSE	-	Bacteria	Proteobacteria	Gammaproteobacteria	Cellvibrionales	BD2-7	BD2-7	uncultured_gamma	3702	66	63	61	46	28	48	45	45	76	0	61	123	35	46	31	33	14	18	9	0	0	17	0	0	0	5	0	0	69	72	76	68	64	83	63	54	61	92
ASV_376	1daa55c71ca7fbcf1219fe0e8f7d764c	FALSE	-	Bacteria	Schekmanbacteria	Schekmanbacteria	Schekmanbacteria	Schekmanbacteria	Schekmanbacteria	uncultured_proteobacterium	3689	35	54	46	87	136	65	77	49	0	0	0	0	55	55	68	79	85	96	47	0	0	0	0	0	0	2	0	0	16	14	12	15	13	0	22	0	11	56
ASV_377	a7a4f79a954684cc8bdf52d42ca2b71e	FALSE	-	Bacteria	Gemmatimonadota	BD2-11_terrestrial_group	BD2-11_terrestrial_group	BD2-11_terrestrial_group	BD2-11_terrestrial_group	uncultured_deep-sea	3675	64	69	69	65	69	77	61	74	0	0	0	0	42	43	60	56	43	45	27	0	0	0	0	0	0	0	0	0	29	58	44	70	52	75	49	0	49	47
ASV_378	22caa7c3b16dd3547b6a5071f0e8380e	FALSE	-	Bacteria	Proteobacteria	Gammaproteobacteria	Steroidobacterales	Woeseiaceae	Woeseia	uncultured_Alteromonadales	3668	66	0	64	114	79	84	54	0	0	0	0	0	76	68	73	92	86	92	77	0	0	0	0	0	0	0	0	0	0	0	0	0	0	0	0	0	0	0
ASV_379	0a210140ecca5d3d3058ee2eead195c4	FALSE	-	Bacteria	Bacteroidota	Bacteroidia	Flavobacteriales	Flavobacteriaceae	Aquibacter		3655	49	0	27	0	0	0	0	0	218	278	308	351	0	0	0	0	0	0	0	0	0	30	21	0	0	0	0	0	141	130	128	70	52	55	73	92	84	0
ASV_381	b0df2280d00d33e8fe2f3a1413b6b0a7	FALSE	-	Bacteria	Proteobacteria	Gammaproteobacteria	Burkholderiales	Nitrosomonadaceae	IS-44	uncultured_deep-sea	3638	84	48	58	29	20	21	45	36	0	0	96	0	46	34	46	44	15	9	23	0	11	0	12	0	0	0	0	0	73	56	80	77	56	66	64	73	61	43
ASV_382	12b1699920679ac65d634875b8aaede6	FALSE	-	Bacteria	Proteobacteria	Alphaproteobacteria	Defluviicoccales	uncultured	uncultured		3630	34	21	20	33	43	34	55	52	0	0	49	0	62	41	45	65	46	63	45	0	0	0	0	0	0	0	0	0	34	47	37	70	67	68	53	84	83	47
ASV_383	690567d3979a7e92ca1a60f9f69b2b31	FALSE	-	Bacteria	NB1-j	NB1-j	NB1-j	NB1-j	NB1-j	uncultured_sediment	3613	47	49	64	24	26	45	32	33	0	0	0	0	32	24	32	32	23	18	25	0	0	0	0	0	44	24	0	0	80	96	81	83	80	75	96	77	84	42
ASV_384	87b3f25238b926fee2e5538a6a582728	FALSE	-	Bacteria	Proteobacteria	Alphaproteobacteria	Rhodobacterales	Rhodobacteraceae	Limibaculum	uncultured_bacterium	3610	46	45	53	0	0	0	0	0	0	0	0	0	0	26	25	19	0	0	0	0	0	0	0	0	0	0	0	0	140	130	142	107	109	131	95	78	86	31
ASV_385	1483fd6d71a581dc49f27ab55c6a723b	FALSE	-	Bacteria	Acidobacteriota	Subgroup_22	Subgroup_22	Subgroup_22	Subgroup_22	uncultured_sediment	3604	44	42	23	0	25	0	50	65	0	77	0	110	44	49	45	56	46	32	47	0	0	0	27	30	17	19	0	0	39	62	50	59	53	68	82	63	60	49
ASV_386	5e120cef43ab2d66d0ca5b96d7a0abe9	FALSE	nodule	Bacteria	Proteobacteria	Gammaproteobacteria	KI89A_clade	KI89A_clade	KI89A_clade	uncultured_deep-sea	3602	0	0	0	0	0	0	0	0	0	0	0	0	0	0	0	0	0	0	0	186	115	47	288	240	230	334	83	316	0	0	0	0	0	0	0	0	0	0
ASV_387	ed60c10118509529a6278b66827de1e6	FALSE	-	Bacteria	Bacteroidota	Rhodothermia	Rhodothermales	Rhodothermaceae	uncultured	uncultured_Cytophaga	3596	45	60	69	84	77	73	57	69	0	0	0	0	60	60	53	56	91	108	57	0	0	0	0	0	0	0	0	0	0	0	0	0	0	0	0	0	0	42
ASV_388	a92b662291961d5e65282f1e13ea1e60	FALSE	-	Bacteria	Gemmatimonadota	Gemmatimonadetes	Gemmatimonadales	Gemmatimonadaceae	uncultured	uncultured_deep-sea	3572	48	41	33	53	60	59	58	45	0	0	0	0	47	45	77	72	68	84	57	0	0	0	0	0	0	0	0	0	0	9	26	0	16	29	0	0	17	34
ASV_389	bf8a5b4ee9e55b83da0395d88f9e9893	FALSE	-	Bacteria	Proteobacteria	Gammaproteobacteria	KI89A_clade	KI89A_clade	KI89A_clade	uncultured_deep-sea	3555	53	81	77	71	52	0	65	47	0	0	0	0	57	98	42	89	41	0	32	0	0	0	0	0	0	0	0	0	31	37	0	0	38	0	0	0	0	0
ASV_391	9dc242291ce383261b808cbd16660bd9	FALSE	-	Bacteria	Proteobacteria	Gammaproteobacteria	Ga0077536	Ga0077536	Ga0077536	uncultured_bacterium	3544	49	41	30	42	38	36	28	35	0	0	0	0	58	41	41	42	49	40	39	67	49	22	24	33	13	19	25	16	40	28	31	46	45	36	41	46	38	42
ASV_392	734d93505c3fe7ed031123286a17c99f	FALSE	-	Bacteria	Proteobacteria	Gammaproteobacteria	UBA10353_marine_group	UBA10353_marine_group	UBA10353_marine_group	uncultured_marine	3543	0	0	0	0	0	0	0	0	0	0	0	0	0	0	0	0	0	0	0	0	0	0	0	0	0	0	0	0	0	0	0	0	0	0	0	0	0	0
ASV_393	1b91f1fbfaab3189b2ea7f3c6f8707f7	FALSE	-	Bacteria	NB1-j	NB1-j	NB1-j	NB1-j	NB1-j		3534	56	40	51	42	107	63	33	42	0	0	0	0	30	36	44	56	66	63	66	0	0	0	0	0	0	0	0	0	38	52	31	38	50	55	54	49	48	30
ASV_394	8bf335a64b9bbc7f6db7ecd7d47572ed	FALSE	nodule	Bacteria	Proteobacteria	Alphaproteobacteria	Rhizobiales	Methyloligellaceae	uncultured		3529	0	0	0	0	0	0	0	0	0	0	0	0	0	0	0	0	0	0	0	103	120	77	170	182	178	199	102	178	0	0	0	0	0	0	0	0	0	0
ASV_395	46526b6d9ca42768be038add958ce594	FALSE	-	Bacteria	SAR324_clade(Marine_group_B)	SAR324_clade(Marine_group_B)	SAR324_clade(Marine_group_B)	SAR324_clade(Marine_group_B)	SAR324_clade(Marine_group_B)		3523	118	127	127	122	146	159	69	65	30	0	0	0	100	61	59	79	44	47	52	0	0	10	0	0	0	0	0	0	0	43	28	28	38	33	39	37	43	70
ASV_396	3cde994c22268484ae99f703a1110891	FALSE	-	Bacteria	Proteobacteria	Alphaproteobacteria	Rhodobacterales	Rhodobacteraceae	Limibaculum	uncultured_bacterium	3514	12	21	18	19	23	19	29	29	0	0	0	28	31	10	13	14	3	6	8	69	65	0	69	85	82	35	98	0	51	56	54	69	69	82	55	57	53	31
ASV_398	f7c909360c4c23c481465bb13c14c38f	FALSE	-	Bacteria	Proteobacteria	Alphaproteobacteria	Kiloniellales	Kiloniellaceae	uncultured	uncultured_Rhodospirillaceae	3496	40	0	0	48	51	54	31	35	0	0	0	0	36	48	35	48	68	80	60	0	0	0	0	0	0	0	0	0	24	22	25	23	25	0	0	0	0	39
ASV_399	0fc9411b37e6e0a8c68f77bc7b2ce996	FALSE	-	Bacteria	Chloroflexi	Dehalococcoidia	SAR202_clade	SAR202_clade	SAR202_clade	uncultured_deep-sea	3478	36	36	46	77	72	70	73	94	0	0	0	0	80	53	51	56	62	83	75	0	0	0	0	0	0	0	0	0	13	16	18	20	28	26	21	21	24	91
ASV_400	d41e6efc0ecc88aa37deba05f403119c	FALSE	-	Bacteria	Proteobacteria	Alphaproteobacteria	Kiloniellales	Kiloniellaceae	uncultured	uncultured_organism	3466	0	47	29	0	13	18	0	0	0	0	0	94	19	27	20	0	3	0	0	0	51	51	76	107	64	79	54	51	0	49	26	35	25	38	42	34	41	24
ASV_401	be36aeb61f3efe9ecdc718b4a9b97833	FALSE	-	Bacteria	Proteobacteria	Alphaproteobacteria	SAR11_clade	Clade_II	Clade_II		3457	0	0	0	0	0	0	0	0	0	0	0	0	0	0	0	0	0	0	0	0	0	0	0	0	0	0	0	0	0	0	0	0	0	0	0	0	0	0
ASV_402	00b53519ddf331b003f9556dd87b4377	FALSE	-	Bacteria	Proteobacteria	Alphaproteobacteria	Defluviicoccales	uncultured	uncultured		3453	52	43	52	46	70	0	41	29	46	0	0	0	41	40	0	0	0	0	33	0	0	33	0	0	0	0	0	0	94	89	64	90	96	100	87	98	74	42
ASV_403	6424806b602a4a6dd63e219050649d0b	FALSE	-	Bacteria	Proteobacteria	Alphaproteobacteria	Defluviicoccales	uncultured	uncultured	uncultured_Phyllobacteriaceae	3451	68	49	49	51	55	44	73	74	0	0	0	0	59	60	51	78	54	33	48	0	0	0	0	0	0	0	0	0	36	0	0	54	56	42	49	46	63	49
ASV_404	30c9759c98956e39d2e3e3b44194472f	FALSE	-	Bacteria	Proteobacteria	Gammaproteobacteria	Burkholderiales	Nitrosomonadaceae	Nitrosospira		3449	21	0	0	0	0	0	0	0	65	0	0	58	0	0	0	0	0	0	0	104	93	40	58	85	66	133	68	125	49	56	65	47	40	38	53	56	63	0
ASV_405	bc1c09ad401de788a69d92e9e6ee463d	FALSE	-	Bacteria	Proteobacteria	Gammaproteobacteria					3444	60	80	71	0	0	33	0	54	41	48	73	86	0	37	55	38	0	0	0	18	32	14	0	20	0	23	0	14	91	67	78	84	91	68	76	62	80	24
ASV_406	61b8f22b684868625d81cb271ad04af3	FALSE	-	Bacteria	Bacteroidota	Bacteroidia	Cytophagales	Cyclobacteriaceae	uncultured	uncultured_bacterium	3428	33	19	16	6	0	6	15	14	93	148	103	58	9	10	13	8	0	0	0	78	138	46	90	71	72	82	54	84	54	36	43	33	34	16	28	29	34	7
ASV_407	59569009b460992b1b7d68a577a809e6	FALSE	nodule	Bacteria	Proteobacteria	Alphaproteobacteria					3423	33	0	0	0	0	0	0	0	0	0	0	0	0	0	0	0	0	0	0	151	136	48	146	150	129	192	64	140	49	0	26	36	37	35	39	39	35	0
ASV_412	82fc66f7481b33eaafb773b1f4f66c68	FALSE	-	Bacteria	Chloroflexi	Anaerolineae	Anaerolineales	Anaerolineaceae	uncultured	uncultured_deep-sea	3405	49	52	64	97	106	82	54	56	0	0	0	0	64	61	62	71	47	40	51	0	0	0	0	0	0	0	0	0	0	0	0	0	0	0	0	0	11	14
ASV_416	485c5b35e9bdade9e8e4cb3d1e400bb5	FALSE	-	Bacteria	Proteobacteria	Gammaproteobacteria	Steroidobacterales	Woeseiaceae			3390	52	43	38	32	23	34	29	45	38	0	55	41	34	47	68	64	43	46	0	0	0	0	0	0	0	0	0	0	56	51	52	51	70	52	54	48	54	67
ASV_417	27eff7ac6c53bd015e93b472a261ce09	FALSE	-	Bacteria	Proteobacteria	Alphaproteobacteria	Defluviicoccales	uncultured	uncultured		3386	14	17	19	21	38	33	36	24	0	0	0	0	26	29	40	37	27	24	19	0	0	0	0	0	0	0	0	0	26	31	23	43	32	32	55	44	33	43
ASV_418	c94356783aea1112d5eedf604fcf5ac9	FALSE	-	Bacteria	Nitrospirota	Nitrospiria	Nitrospirales	Nitrospiraceae	Nitrospira		3376	59	67	46	58	50	77	63	70	0	0	0	0	71	79	67	65	51	52	72	0	0	0	0	0	0	0	0	0	43	53	32	58	45	62	41	43	44	111
ASV_419	40ca969771334b8fb5a2d875976aa83e	FALSE	-	Bacteria	Proteobacteria	Alphaproteobacteria	Defluviicoccales	uncultured	uncultured		3368	34	0	0	0	62	0	38	0	0	0	0	0	0	0	0	0	30	32	0	0	0	49	3	0	0	0	0	0	38	47	62	66	90	77	78	81	89	42
ASV_420	d95cc7d6c8f297eb2e4eb86f6952481d	FALSE	-	Bacteria	SAR324_clade(Marine_group_B)	SAR324_clade(Marine_group_B)	SAR324_clade(Marine_group_B)	SAR324_clade(Marine_group_B)	SAR324_clade(Marine_group_B)	uncultured_SAR324	3364	0	0	0	0	0	0	0	0	0	0	0	0	0	0	0	0	0	0	0	0	0	0	0	0	0	0	0	0	0	0	0	0	0	0	0	0	0	0
ASV_421	c05876e1e6cde12708c1be05d1ea3eae	FALSE	-	Bacteria	Bacteroidota	Bacteroidia	Cytophagales	Cyclobacteriaceae	uncultured		3360	34	33	21	0	0	0	0	21	98	40	63	84	13	12	20	14	0	0	0	224	116	0	42	66	33	93	135	66	43	46	46	29	25	25	34	33	36	20
ASV_422	387aa1a835d9cb99687967770ce5fcf7	FALSE	sediment	Bacteria	Chloroflexi	Dehalococcoidia	SAR202_clade	SAR202_clade	SAR202_clade		3354	40	52	50	76	59	57	67	66	39	47	107	84	72	69	70	77	57	62	88	0	0	0	0	0	0	0	0	0	19	0	18	18	21	27	30	19	24	66
ASV_424	8c8a6d4c8843d5a2242b3b783b497e54	FALSE	-	Bacteria	Proteobacteria	Alphaproteobacteria	SAR11_clade	Clade_II	Clade_II		3340	0	0	0	0	0	0	0	0	0	0	0	0	0	0	0	0	0	0	0	0	0	0	0	0	0	0	0	0	0	0	0	0	0	0	0	0	0	0
ASV_425	252b784e17f036e34023275ac8e137c9	FALSE	-	Bacteria	Bacteroidota	Rhodothermia	Rhodothermales	Rhodothermaceae	uncultured		3339	52	47	44	39	22	41	42	68	141	39	151	96	37	63	43	45	26	27	36	0	0	0	0	0	0	0	0	0	55	79	42	58	67	60	77	55	51	52
ASV_426	a29cae69306a11b152c8437d4132003b	FALSE	-	Bacteria	Proteobacteria	Alphaproteobacteria	Rhodobacterales	Rhodobacteraceae			3338	0	88	31	50	38	67	84	62	123	0	73	73	30	78	80	62	0	33	34	0	0	0	0	0	0	0	0	0	32	66	33	31	56	85	91	77	71	46
ASV_427	71cdbd85ac36088c3aae19cfde18c37f	FALSE	sediment	Bacteria	Bacteroidota	Kryptonia	Kryptoniales	BSV26	BSV26	uncultured_Bacteroidetes	3337	68	68	54	92	80	91	45	40	87	23	63	23	44	81	58	70	55	52	54	0	0	2	0	0	0	0	0	0	18	22	16	0	16	11	16	0	14	49
ASV_428	45f05336ba71d01bd436fdab1023d97c	FALSE	nodule	Bacteria	Proteobacteria	Gammaproteobacteria	Steroidobacterales	Woeseiaceae	Woeseia		3334	0	0	0	0	0	0	0	0	0	0	0	0	0	0	0	0	0	0	0	47	128	42	34	32	128	99	203	334	0	0	0	0	0	0	0	0	0	0
ASV_429	1be86ed3bf549d54f6ad2df0caeef74f	FALSE	-	Bacteria	Proteobacteria	Alphaproteobacteria	Defluviicoccales	uncultured	uncultured		3326	43	54	62	44	59	45	50	65	0	0	0	0	62	54	41	54	37	24	0	0	12	23	0	14	0	0	0	0	54	48	49	63	54	72	56	43	49	47
ASV_430	7fbf142f1e9981ecb90e611f651cac8c	FALSE	-	Bacteria	NB1-j	NB1-j	NB1-j	NB1-j	NB1-j	uncultured_organism	3317	42	70	42	70	45	42	53	59	0	0	0	0	31	34	30	44	37	39	49	0	27	0	0	0	0	0	0	0	55	44	39	46	43	37	61	42	43	37
ASV_432	74c88a1ae3e87cff0339b08ccec4c174	FALSE	-	Bacteria	Proteobacteria	Alphaproteobacteria	Kordiimonadales	Kordiimonadaceae	Kordiimonas	uncultured_bacterium	3312	40	43	43	55	56	51	76	78	0	0	31	0	86	60	74	87	119	152	127	0	0	0	0	0	0	0	0	0	0	18	0	0	20	17	0	0	13	56
ASV_433	74ca1065275bbbce32d7972f1b4282df	FALSE	-	Bacteria	Acidobacteriota	Subgroup_22	Subgroup_22	Subgroup_22	Subgroup_22	uncultured_bacterium	3308	27	44	37	39	45	50	56	53	19	0	0	0	55	42	43	49	76	81	76	0	0	4	0	0	0	0	0	0	30	22	28	32	46	25	41	28	35	38
ASV_434	ac5071b67c98f0f2db2c9738f6862379	FALSE	-	Bacteria	Acidobacteriota	Acidobacteriae	Subgroup_13	Subgroup_13	Subgroup_13	uncultured_Acidobacteria	3304	87	72	80	92	51	97	50	62	0	0	0	0	41	68	42	0	47	52	0	0	0	0	0	0	0	0	0	0	57	56	54	58	45	59	52	40	42	38
ASV_435	c76540c6ecf2b41a0cef9e2dc25ccac8	FALSE	sediment	Bacteria							3276	46	49	37	58	55	68	39	31	47	0	66	0	41	46	47	45	46	49	46	0	0	0	0	0	0	0	0	0	37	27	37	39	36	29	31	28	27	46
ASV_436	2cc689d8c9a8765ebddf9ff812645f26	FALSE	-	Bacteria	Chloroflexi	Dehalococcoidia					3258	61	56	58	44	41	57	45	0	89	51	62	95	44	57	41	0	35	41	31	0	0	0	0	0	0	5	0	0	34	38	34	33	35	32	46	56	48	71
ASV_438	b892164b7b6a5d52045d7e078b886b5f	FALSE	-	Bacteria	Chloroflexi	Dehalococcoidia	S085	S085	S085	uncultured_bacterium	3242	41	70	62	53	37	82	38	59	0	0	0	0	35	78	56	78	45	55	46	0	0	0	0	0	0	0	0	0	18	31	30	42	32	36	39	58	40	46
ASV_439	b03277cac7498cf36ecfb135863c8e55	FALSE	-	Bacteria	Planctomycetota	Phycisphaerae	Phycisphaerales	Phycisphaeraceae	Urania-1B-19_marine_sediment_group		3222	38	47	37	41	107	56	51	59	0	0	0	0	44	59	67	56	51	54	73	0	0	18	0	0	0	0	0	0	39	37	0	45	38	33	0	0	0	50
ASV_440	b7ef4d49910dcefc45932cf89b4f1606	FALSE	-	Bacteria	Acidobacteriota	Vicinamibacteria	Vicinamibacterales	uncultured	uncultured		3197	46	37	0	70	114	75	60	64	0	0	0	0	73	67	77	99	70	69	70	0	0	0	0	0	0	0	0	0	0	0	21	0	0	0	0	12	16	39
ASV_441	3dd28fc0ffea039e11b17ce10d599307	FALSE	nodule	Bacteria	SAR324_clade(Marine_group_B)	SAR324_clade(Marine_group_B)	SAR324_clade(Marine_group_B)	SAR324_clade(Marine_group_B)	SAR324_clade(Marine_group_B)		3180	16	20	18	15	12	20	18	24	40	0	20	0	29	23	38	23	20	11	14	87	82	72	111	107	82	32	18	19	13	22	21	0	20	25	8	15	10	23
ASV_443	9753b9c28064339ad6c7a9a4fce2e060	FALSE	-	Bacteria	Proteobacteria	Alphaproteobacteria	Defluviicoccales	uncultured	uncultured		3162	41	38	50	67	67	47	63	67	0	0	0	53	55	27	36	0	78	32	67	0	0	0	0	38	0	0	0	15	61	84	59	62	57	81	80	78	61	31
ASV_444	dd5034b6dda81e59f5382e35dc140746	FALSE	-	Bacteria	Chloroflexi						3160	25	19	31	32	110	39	24	33	0	0	0	0	21	16	29	35	13	15	28	0	0	8	0	0	0	0	4	0	76	73	48	92	83	95	78	65	64	26
ASV_446	64f495976472db746dbc8557aaac0893	FALSE	-	Bacteria	Marinimicrobia_(SAR406_clade)	Marinimicrobia_(SAR406_clade)	Marinimicrobia_(SAR406_clade)	Marinimicrobia_(SAR406_clade)	Marinimicrobia_(SAR406_clade)	uncultured_bacterium	3146	0	0	0	0	0	0	0	0	0	0	0	0	0	0	0	0	0	0	0	0	0	0	0	0	0	0	0	0	0	0	0	0	0	0	0	0	0	0
ASV_447	17d93a319d975ae8064154c812210464	FALSE	-	Bacteria	Marinimicrobia_(SAR406_clade)	Marinimicrobia_(SAR406_clade)	Marinimicrobia_(SAR406_clade)	Marinimicrobia_(SAR406_clade)	Marinimicrobia_(SAR406_clade)	uncultured_deep-sea	3134	60	52	60	63	42	79	81	105	0	0	0	0	93	63	79	73	73	70	65	0	0	0	0	0	0	0	0	3	25	0	22	38	0	42	27	0	26	45
ASV_448	573f8e29c7080f0ca759fc2ecd7182c0	FALSE	nodule	Bacteria	Actinobacteriota	Acidimicrobiia	Actinomarinales	uncultured	uncultured	uncultured_actinobacterium	3117	0	0	0	0	0	0	0	0	0	0	0	0	0	0	0	0	0	0	0	271	205	0	75	54	69	218	164	110	0	0	0	0	0	0	0	0	0	0
ASV_449	e9276c9bf5bd20b4a59f92408bff4c03	FALSE	sediment	Bacteria	Proteobacteria	Alphaproteobacteria	Kiloniellales	Kiloniellaceae	uncultured	uncultured_beta	3116	45	49	64	58	91	65	36	45	67	33	47	35	48	49	37	52	70	63	61	0	0	0	0	0	0	0	0	0	38	0	33	60	42	61	35	33	39	47
ASV_452	66caf8ae1948a73b3cc73ddfb1eba311	FALSE	-	Archaea	Crenarchaeota	Nitrososphaeria	Nitrosopumilales	Nitrosopumilaceae	Candidatus_Nitrosopumilus		3100	57	78	62	51	41	60	52	47	54	0	0	0	47	76	66	66	34	25	43	0	0	0	0	0	0	0	0	0	46	42	55	45	41	43	0	49	0	61
ASV_453	c909194af33425175a3339f604dd5f01	FALSE	-	Archaea	Crenarchaeota	Nitrososphaeria	Nitrosopumilales	Nitrosopumilaceae	Nitrosopumilaceae	uncultured_sediment	3098	0	0	0	70	81	96	58	101	0	0	78	68	63	79	87	92	64	74	62	0	0	55	10	0	0	0	0	0	0	0	21	0	0	0	39	0	0	56
ASV_454	930e6de411699dbb7a27f3cbbe151fe8	FALSE	-	Bacteria	Marinimicrobia_(SAR406_clade)	Marinimicrobia_(SAR406_clade)	Marinimicrobia_(SAR406_clade)	Marinimicrobia_(SAR406_clade)	Marinimicrobia_(SAR406_clade)	uncultured_bacterium	3071	0	0	0	0	0	0	0	0	0	0	0	0	0	0	0	0	0	0	0	0	0	0	0	0	0	0	0	0	0	0	0	0	0	0	0	0	0	0
ASV_455	13f97d98cc24361956b6495897a42737	FALSE	-	Bacteria	Proteobacteria	Gammaproteobacteria					3062	15	17	28	0	0	0	17	28	68	32	48	111	19	30	21	9	0	0	0	0	34	44	43	26	33	0	22	25	87	93	78	51	55	41	74	53	51	24
ASV_457	8e50911192175d304dcf2492990a2223	FALSE	-	Bacteria							3052	31	38	42	4	12	6	15	15	0	0	68	89	17	17	13	15	0	0	5	119	73	54	61	53	67	54	74	42	55	41	39	18	28	19	22	30	30	17
ASV_459	290f9c33b577c528605b48adce0d92cf	FALSE	-	Bacteria	Proteobacteria	Alphaproteobacteria	Defluviicoccales	uncultured	uncultured		3033	64	57	68	78	56	54	24	41	0	0	0	0	33	56	40	36	0	26	39	0	0	34	0	0	0	0	0	0	35	41	41	54	61	85	53	54	38	30
ASV_460	bbd2562c3534b84c7c0a722b1211c478	FALSE	-	Archaea	Crenarchaeota	Nitrososphaeria	Nitrosopumilales	Nitrosopumilaceae	Candidatus_Nitrosopumilus	uncultured_crenarchaeote	3017	39	48	57	0	0	48	36	0	139	90	71	125	47	55	44	39	0	0	23	0	0	0	0	0	0	0	0	0	64	72	62	64	70	73	74	81	69	50
ASV_461	bbb8470b817701aae8ecc10606597a4c	FALSE	-	Bacteria	Proteobacteria	Gammaproteobacteria	Cellvibrionales	Halieaceae	OM60(NOR5)_clade	uncultured_deep-sea	3013	62	60	53	40	0	41	37	33	0	0	0	57	39	36	41	49	0	0	0	0	0	0	0	0	0	0	0	0	46	68	37	39	53	44	48	35	53	53
ASV_463	62154a44a869f66fbe0feaa518e0910d	FALSE	nodule	Bacteria	Proteobacteria	Gammaproteobacteria	UBA4486	UBA4486	UBA4486	uncultured_gamma	2983	0	0	0	0	0	0	0	0	0	0	0	0	0	0	0	0	0	0	0	97	143	171	165	88	219	43	166	83	23	34	44	0	0	0	41	34	23	0
ASV_464	128f6e033571b6e46224e191aa74daab	FALSE	-	Bacteria	Bacteroidota	Ignavibacteria	Ignavibacteriales	PHOS-HE36	PHOS-HE36	uncultured_bacterium	2977	53	55	53	61	55	55	60	61	0	0	86	0	60	58	58	47	80	87	88	0	0	0	0	0	0	0	0	0	0	25	18	0	29	22	0	24	18	32
ASV_465	ab9cffabc1d7a0fddd97366d31df891a	FALSE	-	Bacteria	Nitrospinota	P9X2b3D02	P9X2b3D02	P9X2b3D02	P9X2b3D02	uncultured_bacterium	2975	0	38	38	0	22	0	0	0	0	47	48	72	0	0	0	0	0	0	0	5	5	21	0	0	0	0	0	0	67	69	93	85	98	68	85	89	88	53
ASV_466	2d188f848e6a917d75b53697012e3dcd	FALSE	-	Archaea	Crenarchaeota	Nitrososphaeria	Nitrosopumilales	Nitrosopumilaceae	Nitrosopumilaceae	uncultured_crenarchaeote	2974	45	53	47	92	71	78	69	99	0	0	94	0	47	63	54	62	77	84	82	0	0	0	0	0	0	0	0	0	0	0	26	0	31	43	0	0	37	77
ASV_467	68fb0279c776951468941a8f12132520	FALSE	-	Bacteria	NB1-j	NB1-j	NB1-j	NB1-j	NB1-j		2972	36	66	35	68	64	55	57	80	0	0	0	0	63	78	60	92	67	69	54	0	0	0	22	0	0	0	0	0	23	26	15	16	30	33	23	8	23	22
ASV_468	4b03cca9eb40963e9e5d5f5364921c4f	FALSE	nodule	Bacteria	Proteobacteria	Gammaproteobacteria	Steroidobacterales	Woeseiaceae	Woeseia		2972	0	0	0	0	0	0	0	0	0	0	0	0	0	0	0	0	0	0	0	42	60	201	88	112	93	101	0	177	0	0	0	0	0	0	0	0	0	0
ASV_469	ca9a4afd1bf4264a87a5eb98b490f5fb	FALSE	-	Bacteria	Proteobacteria	Alphaproteobacteria	Kordiimonadales	Kordiimonadaceae	Kordiimonas	uncultured_bacterium	2970	32	33	30	0	0	0	20	31	0	69	50	88	24	18	17	24	0	0	0	20	21	45	19	21	0	8	0	97	42	55	66	72	43	43	56	45	51	44
ASV_470	b84f6942f5aa7eae55f41a3221a8b04c	FALSE	-	Bacteria	Proteobacteria	Alphaproteobacteria	Rhizobiales	KF-JG30-B3	KF-JG30-B3	uncultured_bacterium	2962	31	40	29	0	22	0	19	23	0	0	37	0	18	22	20	13	12	15	16	17	19	48	52	15	22	28	0	40	38	41	52	39	29	31	44	43	31	26
ASV_472	d9a000c3e6ec82024a681f85db9d0d52	FALSE	-	Bacteria	NB1-j	NB1-j	NB1-j	NB1-j	NB1-j	uncultured_deep-sea	2920	27	26	40	16	46	33	43	22	0	0	0	0	33	30	31	29	28	30	30	0	11	0	7	0	3	0	0	0	75	68	52	75	72	68	71	81	82	29
ASV_473	8b206d7362e41563bd70ba69c523191f	FALSE	-	Bacteria	Myxococcota	bacteriap25	bacteriap25	bacteriap25	bacteriap25		2918	53	52	57	62	44	59	45	47	0	0	25	24	58	59	62	52	56	51	54	0	0	86	0	0	0	0	0	0	0	0	17	20	29	27	23	0	25	37
ASV_474	3e58bd48c07eb8aed539dd58927d4008	FALSE	-	Bacteria	Nitrospirota	Nitrospiria	Nitrospirales	Nitrospiraceae	Nitrospira		2914	18	0	0	0	0	0	10	0	0	0	0	0	0	0	0	0	0	0	0	150	149	83	142	130	103	155	72	177	48	33	33	25	0	20	0	29	16	9
ASV_475	004b87bcdd9ddc3972b079638d7ff4ba	FALSE	-	Bacteria	Acidobacteriota	Subgroup_21	Subgroup_21	Subgroup_21	Subgroup_21	uncultured_bacterium	2886	68	77	84	61	63	75	56	0	0	0	0	0	58	58	42	0	48	36	0	0	0	0	0	0	0	0	0	0	31	0	27	0	0	31	0	0	27	68
ASV_476	8e547b571f5bb7f057725fe2e8bfc389	FALSE	nodule	Bacteria	Proteobacteria	Alphaproteobacteria	Rhodospirillales	Magnetospiraceae	uncultured		2886	27	29	32	22	21	16	18	28	60	0	36	61	0	0	27	14	35	48	35	0	9	61	0	0	0	0	0	12	29	42	17	39	28	26	37	31	21	38
ASV_477	e105f6d88b930a159a7ce8bcf2eb702c	FALSE	-	Bacteria	Proteobacteria	Alphaproteobacteria	Rhodospirillales	AEGEAN-169_marine_group	AEGEAN-169_marine_group		2879	0	0	0	0	0	0	0	0	0	0	0	0	0	0	0	0	0	0	0	0	0	0	0	0	0	0	0	0	0	0	0	0	0	0	0	0	0	0
ASV_478	ab496ae6b378480238dcebea35d8e7b9	FALSE	-	Bacteria	Proteobacteria	Gammaproteobacteria	JTB23	JTB23	JTB23	uncultured_deep-sea	2878	62	59	57	0	0	0	0	0	90	94	123	202	0	33	24	0	0	0	0	0	0	25	0	0	0	0	28	20	102	86	81	88	68	86	77	68	81	35
ASV_480	aa90d92bd50f70e49493cf4b287b7d75	FALSE	-	Bacteria	Proteobacteria	Alphaproteobacteria	Rhodospirillales	Magnetospiraceae	uncultured	uncultured_Alphaproteobacteria	2867	21	24	45	60	64	44	70	46	75	45	73	66	42	41	23	57	22	35	36	0	0	0	0	0	0	0	0	0	67	68	49	67	52	61	51	46	57	34
ASV_481	067af4bd890482e107416b933e841ea5	FALSE	-	Archaea	Crenarchaeota	Nitrososphaeria	Nitrosopumilales	Nitrosopumilaceae	Candidatus_Nitrosopumilus	uncultured_crenarchaeote	2865	58	78	46	51	0	29	59	0	60	0	79	106	34	39	70	61	0	27	0	0	0	0	0	0	0	10	0	0	76	97	56	76	68	108	91	0	75	48
ASV_482	c381df00b7a71cefea8549cc1bdfc0c2	FALSE	-	Bacteria	Gemmatimonadota	Gemmatimonadetes	Gemmatimonadales	Gemmatimonadaceae	Gemmatimonadaceae	uncultured_bacterium	2859	27	39	24	21	52	28	36	13	0	0	0	0	20	25	19	32	19	0	0	32	25	0	18	30	24	24	0	33	64	70	51	63	68	67	65	55	60	21
ASV_483	89727d0d2b5a708957bb747a7393047d	FALSE	nodule	Bacteria	Bacteroidota	Bacteroidia	Flavobacteriales	Flavobacteriaceae			2857	0	0	0	0	0	0	0	0	0	0	0	0	0	0	0	0	0	0	0	96	118	38	239	332	101	119	153	199	0	0	0	0	0	0	0	0	0	0
ASV_485	8e1d5aa8b1cafd2e65e1d5b8f2f99435	FALSE	-	Bacteria	Chloroflexi	Dehalococcoidia	SAR202_clade	SAR202_clade	SAR202_clade		2856	18	40	43	34	54	54	47	72	0	0	35	0	34	34	47	29	45	57	64	0	20	0	0	0	0	0	0	0	36	0	0	32	22	31	37	0	0	32
ASV_486	6081065e29d9118ef9dd7c04cf5ebaac	FALSE	-	Bacteria	Proteobacteria	Alphaproteobacteria	SAR11_clade				2851	0	0	0	0	0	0	0	0	0	0	0	0	0	0	0	0	0	0	0	0	0	0	0	0	0	0	0	0	0	0	0	0	0	0	0	0	0	0
ASV_487	28c1dec9abdd0aab06508fd08b79f5de	FALSE	-	Bacteria	Proteobacteria	Alphaproteobacteria	SAR11_clade	Clade_I			2843	0	0	0	0	0	0	0	0	0	0	0	0	0	0	0	0	0	0	0	0	0	0	0	0	0	0	0	0	0	0	0	0	0	0	0	0	0	0
ASV_488	c90ba4930bdf797e839a33bf5ca8bc73	FALSE	-	Archaea	Crenarchaeota	Nitrososphaeria	Nitrosopumilales	Nitrosopumilaceae	Nitrosopumilaceae	uncultured_marine	2833	0	0	0	0	0	0	0	0	0	0	0	0	0	0	0	0	0	0	0	0	0	0	0	0	0	0	0	0	0	0	0	0	0	0	0	0	0	0
ASV_489	d2d70f4fb54dd145f05716ec4f50bde4	FALSE	nodule	Bacteria	Proteobacteria	Gammaproteobacteria	Steroidobacterales	Woeseiaceae	Woeseia		2832	0	0	0	0	0	0	0	0	0	0	0	0	0	0	0	0	0	0	0	104	97	115	176	190	134	120	118	95	0	0	0	0	0	0	0	0	0	0
ASV_490	c98ad0b4ad7a8c048a0a61e4dc95f6f0	FALSE	nodule	Bacteria	Proteobacteria	Gammaproteobacteria	Arenicellales	Arenicellaceae	uncultured	uncultured_deep-sea	2817	0	0	0	0	0	0	0	0	0	0	0	0	0	0	0	0	0	0	0	155	112	43	183	173	141	203	141	85	0	0	0	0	0	0	0	0	0	0
ASV_491	da24f2a5c837c1e6d3437bf5845786fe	FALSE	-	Bacteria	NB1-j	NB1-j	NB1-j	NB1-j	NB1-j	uncultured_sediment	2808	38	54	27	42	38	46	39	34	40	0	0	0	29	24	35	43	33	40	0	0	16	0	16	20	26	13	17	18	53	26	41	28	50	43	51	56	24	30
ASV_494	4e23416c2e152895fa5ea3f196c55b80	FALSE	nodule_surface	Bacteria	Proteobacteria	Gammaproteobacteria	Steroidobacterales	Woeseiaceae	Woeseia		2782	35	42	25	23	15	22	46	33	0	0	0	0	51	46	32	33	19	0	23	0	0	0	33	24	18	11	0	0	35	52	44	42	43	35	34	41	41	34
ASV_497	67b3939750a400262bfb732971cdcf96	FALSE	-	Bacteria	Chloroflexi	Dehalococcoidia	SAR202_clade	SAR202_clade	SAR202_clade	hydrothermal_vent	2768	52	64	60	86	56	0	90	103	0	0	0	0	93	90	93	92	116	106	113	0	0	0	0	0	0	0	0	0	0	0	0	0	0	0	0	0	0	70
ASV_498	ddba19c9c026aca6f2115c0fa1869874	FALSE	-	Bacteria	Chloroflexi	Dehalococcoidia	SAR202_clade	SAR202_clade	SAR202_clade		2767	58	58	61	0	0	27	34	54	88	66	91	77	39	33	32	30	52	52	52	0	0	0	0	0	0	0	0	0	40	32	43	45	38	36	30	47	32	56
ASV_499	fa3daac4c99b10d707baa73d549ce3cc	FALSE	-	Bacteria	Bacteroidota	Bacteroidia	Cytophagales	Cyclobacteriaceae	Fulvivirga	uncultured_bacterium	2764	22	25	33	17	14	0	0	0	162	59	49	101	25	36	30	26	18	5	15	38	52	36	26	67	26	0	23	50	65	74	46	44	54	50	27	49	37	37
ASV_500	baa9ccb9b0064e000f65331fc82291de	FALSE	-	Bacteria	Proteobacteria	Gammaproteobacteria	Steroidobacterales	Woeseiaceae	Woeseia		2748	50	53	52	34	0	36	57	50	31	0	0	41	58	47	33	66	45	52	65	0	0	0	10	0	0	0	0	0	50	58	39	38	32	61	52	46	44	60
ASV_501	cb8eaf511bbcf9f36fa8e8488452d86a	FALSE	-	Bacteria	Proteobacteria	Gammaproteobacteria	Steroidobacterales	Woeseiaceae	Woeseia		2729	0	0	0	0	0	0	0	0	83	14	51	72	23	35	33	54	27	0	0	0	0	0	0	0	0	0	0	0	0	0	0	46	32	49	44	39	40	41
ASV_503	c643c232f898be9da1f1f351d6a3c0be	FALSE	nodule	Bacteria	Acidobacteriota	Thermoanaerobaculia	Thermoanaerobaculales	Thermoanaerobaculaceae	Subgroup_10	uncultured_Acidobacteriaceae	2723	20	0	0	0	0	21	0	13	0	0	0	0	11	0	0	0	22	14	11	127	72	123	133	167	68	84	122	56	0	0	0	0	0	15	0	0	0	0
ASV_504	b6689df0fe19ac00c6d2facba8e9403d	FALSE	-	Bacteria	NB1-j	NB1-j	NB1-j	NB1-j	NB1-j	uncultured_deep-sea	2719	31	49	36	25	44	36	38	32	0	0	0	0	21	23	31	35	39	39	40	10	17	21	17	27	14	16	0	0	54	47	39	39	42	42	32	61	49	34
ASV_505	c5628730e8d8c0258fa98d55c933a328	FALSE	nodule	Bacteria	Dadabacteria	Dadabacteriia	Dadabacteriales	Dadabacteriales	Dadabacteriales	uncultured_archaeon	2718	0	0	0	0	0	0	0	0	0	0	0	18	0	0	0	0	0	0	0	38	57	57	63	99	77	187	75	220	0	0	0	0	0	0	0	0	0	0
ASV_506	07983ec870690ee56af6d968d6c67652	FALSE	-	Archaea	Crenarchaeota	Nitrososphaeria	Nitrosopumilales	Nitrosopumilaceae	Nitrosopumilaceae	uncultured_marine	2715	0	0	0	0	0	0	0	0	0	0	0	0	0	0	0	0	0	0	0	0	0	0	0	0	0	0	0	0	0	0	0	0	0	0	0	0	0	0
ASV_507	2bd23efb0391d9a08a3baae025ef4142	FALSE	-	Bacteria	NB1-j	NB1-j	NB1-j	NB1-j	NB1-j		2710	33	0	62	0	0	0	0	0	0	0	0	0	0	32	0	31	0	0	0	0	0	33	0	0	0	0	0	0	66	55	63	62	59	78	40	68	69	30
ASV_508	ee31a18685eaa76b160a6ec35334fd04	FALSE	-	Bacteria	Proteobacteria	Gammaproteobacteria	Burkholderiales	Nitrosomonadaceae	IS-44	uncultured_deep-sea	2710	57	44	51	0	13	37	25	23	0	0	66	0	22	29	29	24	0	0	0	4	0	5	0	10	13	4	7	0	72	56	79	57	56	71	57	42	58	27
ASV_509	ff3003b33be6b1f0948952f7f18e77e0	FALSE	-	Bacteria	Actinobacteriota	Acidimicrobiia	Actinomarinales	uncultured	uncultured		2709	51	35	29	0	0	16	32	19	24	0	0	39	23	29	20	21	0	0	0	10	10	0	24	24	11	0	0	17	47	45	47	66	48	38	92	78	94	36
ASV_510	cc5db6645d3495f322be1c0fd65090a7	FALSE	-	Bacteria	Proteobacteria	Gammaproteobacteria	UBA10353_marine_group	UBA10353_marine_group	UBA10353_marine_group		2695	0	0	0	0	0	0	0	0	0	0	0	0	0	0	0	0	0	0	0	0	0	0	0	0	0	0	0	0	0	0	0	0	0	0	0	0	0	0
ASV_512	af4006213d148a9bf79f6465d1150e44	FALSE	-	Bacteria	Planctomycetota	Phycisphaerae	Phycisphaerales	Phycisphaeraceae	Urania-1B-19_marine_sediment_group	uncultured_deep-sea	2682	43	93	48	68	77	81	68	123	0	0	0	0	76	166	149	121	111	131	112	0	0	0	0	0	0	0	0	0	0	40	49	54	0	0	26	51	0	35
ASV_513	72ddd74a725c47f6d4fd4cee3cc08fe7	FALSE	-	Bacteria	Zixibacteria	Zixibacteria	Zixibacteria	Zixibacteria	Zixibacteria	uncultured_Nitrospinaceae	2681	35	32	29	24	19	24	28	29	0	0	0	0	29	41	38	38	33	11	29	0	20	11	32	20	33	22	6	53	49	34	48	49	29	46	39	39	30	24
ASV_514	3ec5106aa7d512d8d7c94a6f6b0ed9e2	FALSE	-	Bacteria	Marinimicrobia_(SAR406_clade)	Marinimicrobia_(SAR406_clade)	Marinimicrobia_(SAR406_clade)	Marinimicrobia_(SAR406_clade)	Marinimicrobia_(SAR406_clade)		2680	0	0	0	0	0	0	0	0	0	0	0	0	0	0	0	0	0	0	0	0	0	0	0	0	0	0	0	0	0	0	0	0	0	0	0	0	0	0
ASV_515	1cff9deba9eee2b2f0baedb2a1e7113e	FALSE	-	Bacteria	Nitrospirota	Nitrospiria	Nitrospirales	Nitrospiraceae	Nitrospira		2674	40	0	30	89	63	78	70	78	0	0	21	0	53	61	64	77	130	97	118	0	0	0	0	0	0	0	0	0	0	0	0	0	0	0	0	0	0	26
ASV_516	f0690d62eed84f270749b0df58c4cf5b	FALSE	-	Bacteria	Proteobacteria	Alphaproteobacteria	SAR11_clade	Clade_I			2673	0	0	0	0	0	0	0	0	0	0	0	0	0	0	0	0	0	0	0	0	0	0	0	0	0	0	0	0	0	0	0	0	0	0	0	0	0	0
ASV_517	438f51b002f69cb41b4358c5b30cbc6d	FALSE	nodule	Bacteria	Proteobacteria	Alphaproteobacteria	Rhizobiales	Methyloligellaceae	Methyloligellaceae	uncultured_bacterium	2669	0	0	0	0	0	0	0	0	0	0	0	0	0	0	0	0	0	0	0	0	41	120	51	66	65	92	0	95	0	0	0	0	0	0	0	0	0	0
ASV_518	35c97bdd4288824ac7e91f84cdb48ec2	FALSE	-	Bacteria	Proteobacteria	Gammaproteobacteria	Steroidobacterales	Woeseiaceae	Woeseia		2663	15	22	37	0	0	0	0	0	0	91	0	81	35	29	31	27	0	0	0	38	56	32	49	41	59	43	47	46	32	25	26	14	40	30	43	52	25	30
ASV_521	c4dedf3ab2949736c6e59d2817aed983	FALSE	nodule	Bacteria	Proteobacteria	Alphaproteobacteria	Rhizobiales	Methyloligellaceae	Methyloceanibacter	uncultured_bacterium	2650	0	0	0	0	0	0	0	0	0	0	0	0	0	0	0	0	0	0	0	62	63	35	65	46	84	143	51	107	0	0	0	0	0	0	0	0	0	0
ASV_522	cf936dedae813736f87adde18030b860	FALSE	-	Archaea	Crenarchaeota	Nitrososphaeria	Nitrosopumilales	Nitrosopumilaceae	Nitrosopumilaceae	uncultured_crenarchaeote	2639	34	46	44	86	87	63	79	111	0	0	0	0	72	68	81	59	78	117	60	0	0	0	0	0	0	0	0	0	0	0	0	0	0	0	0	0	0	64
ASV_523	d1bf761c0653a6f537037cf7fd663cd1	FALSE	-	Bacteria	Proteobacteria	Gammaproteobacteria	UBA10353_marine_group	UBA10353_marine_group	UBA10353_marine_group	uncultured_deep-sea	2638	20	16	18	0	0	0	27	20	113	232	53	93	16	15	17	22	0	0	0	53	28	0	45	32	34	26	24	26	34	37	37	24	21	19	23	29	20	0
ASV_524	ad4641a41fe2308736ff0a9811e9ecce	FALSE	-	Bacteria	Proteobacteria	Alphaproteobacteria	Defluviicoccales	uncultured	uncultured		2634	0	0	30	42	55	0	29	24	79	0	0	0	27	0	0	0	0	18	18	0	0	0	0	0	0	0	0	0	0	54	46	50	29	43	40	54	35	31
ASV_525	e92a4458e8928838284ee5e2262444ee	FALSE	nodule	Bacteria	Proteobacteria	Gammaproteobacteria	KI89A_clade	KI89A_clade	KI89A_clade	uncultured_deep-sea	2628	10	8	4	0	0	0	11	8	19	55	0	28	0	10	8	6	0	0	0	111	114	18	139	108	131	93	87	101	8	11	15	0	0	0	6	5	3	0
ASV_526	1afa71e5b896dd130f606e3d230d0307	FALSE	-	Bacteria	Proteobacteria	Alphaproteobacteria	SAR11_clade	Clade_IV	Clade_IV	uncultured_bacterium	2621	0	0	0	0	0	0	0	0	0	0	0	0	0	0	0	0	0	0	0	0	0	0	0	0	0	0	0	0	0	0	0	0	0	0	0	0	0	0
ASV_527	d78e2af538ddc507258a5663d32bc5a2	FALSE	-	Archaea	Crenarchaeota	Nitrososphaeria	Nitrosopumilales	Nitrosopumilaceae	Nitrosopumilaceae		2620	35	0	30	81	75	79	44	50	0	0	0	0	47	71	59	59	63	66	61	0	0	0	0	0	0	0	0	0	0	0	0	0	0	0	0	0	0	0
ASV_528	02c198df105493e41381cffe1eddbd0e	FALSE	-	Bacteria	Proteobacteria	Gammaproteobacteria	Steroidobacterales	Woeseiaceae	Woeseia		2619	38	35	44	0	0	0	0	22	44	103	28	19	18	29	0	0	0	0	0	0	28	13	55	62	25	0	25	27	38	22	28	36	18	21	43	34	34	20
ASV_529	d2c1f2b1eb33ee0754be85f8dee50eac	FALSE	-	Bacteria	Proteobacteria	Alphaproteobacteria	SAR11_clade	Clade_II	Clade_II		2616	0	0	0	0	0	0	0	0	0	0	0	0	0	0	0	0	0	0	0	0	0	0	0	0	0	0	0	0	0	0	0	0	0	0	0	0	0	0
ASV_530	b65c55911a6eec2ada89058cb55a7c22	FALSE	-	Bacteria	Bacteroidota	Bacteroidia	Cytophagales	Cyclobacteriaceae	uncultured	uncultured_bacterium	2598	46	48	48	16	23	23	33	24	84	50	110	129	23	22	30	15	16	12	23	37	16	0	21	31	43	11	0	29	37	42	34	31	39	41	38	42	34	27
ASV_532	8f2237e26c7ef5b8b0b575c874fc81d2	FALSE	-	Bacteria	Planctomycetota	Phycisphaerae	Phycisphaerales	Phycisphaeraceae	Urania-1B-19_marine_sediment_group	uncultured_Planctomycetales	2573	51	53	38	48	42	50	44	34	0	0	0	0	52	42	30	29	49	57	43	0	0	10	0	0	0	0	0	0	27	50	27	39	33	33	40	37	43	31
ASV_533	34113ea95df5e6891c827c820323a44c	FALSE	-	Bacteria	Actinobacteriota	Acidimicrobiia	Actinomarinales	uncultured	uncultured		2569	23	50	36	78	91	77	35	29	0	0	0	0	24	38	53	58	57	62	54	0	0	7	0	0	0	0	0	0	0	0	10	0	11	14	0	0	8	16
ASV_534	e50a561151d7bf933c883830eecc2837	FALSE	-	Bacteria	Proteobacteria	Alphaproteobacteria	Kiloniellales	Kiloniellaceae	uncultured		2568	32	0	0	0	21	28	0	0	0	0	78	0	0	38	27	0	0	0	0	0	0	11	0	0	0	0	0	0	79	92	83	76	79	54	75	75	76	0
ASV_535	b351103db29712cd1344dcf1dce2dcfd	FALSE	-	Bacteria	Proteobacteria	Alphaproteobacteria	Kiloniellales	Kiloniellaceae	uncultured	uncultured_Rhodospirillaceae	2561	29	41	0	47	49	53	0	0	0	0	0	0	42	45	42	39	51	65	62	0	0	0	0	0	0	0	0	0	0	0	0	0	0	0	0	0	0	32
ASV_537	52fa473836dc051049ef68b317693443	FALSE	-	Bacteria	Marinimicrobia_(SAR406_clade)	Marinimicrobia_(SAR406_clade)	Marinimicrobia_(SAR406_clade)	Marinimicrobia_(SAR406_clade)	Marinimicrobia_(SAR406_clade)	uncultured_bacterium	2537	0	0	0	0	0	0	0	0	0	0	0	0	0	0	0	0	0	0	0	0	0	0	0	0	0	0	0	0	0	0	0	0	0	0	0	0	0	0
ASV_538	8278eb0336ad1f157f6e29ce18e22fde	FALSE	nodule	Bacteria	Bacteroidota	Bacteroidia	Flavobacteriales	Flavobacteriaceae	uncultured	uncultured_sediment	2535	0	0	0	0	0	0	0	0	0	0	0	0	0	0	0	0	0	0	0	201	129	0	34	135	92	58	71	64	0	0	0	0	0	0	0	0	0	0
ASV_539	3b42ec0b352a8184740178621a595d62	FALSE	-	Bacteria	NB1-j	NB1-j	NB1-j	NB1-j	NB1-j		2531	28	33	21	18	47	26	32	25	0	0	0	0	16	0	21	19	19	17	26	9	5	11	21	27	23	14	0	23	61	56	51	53	79	70	77	73	67	23
ASV_540	5e48961cc57e3508875e4c86b071eb01	FALSE	-	Bacteria	Nitrospirota	Nitrospiria	Nitrospirales	Nitrospiraceae	Nitrospira		2520	41	57	52	0	0	0	0	0	39	25	47	30	29	0	0	0	0	0	0	36	50	95	44	0	44	0	0	44	55	68	46	54	49	51	56	42	52	47
ASV_541	3c9bc82449cda9e28a50cddef59cb012	FALSE	-	Bacteria	Marinimicrobia_(SAR406_clade)	Marinimicrobia_(SAR406_clade)	Marinimicrobia_(SAR406_clade)	Marinimicrobia_(SAR406_clade)	Marinimicrobia_(SAR406_clade)	uncultured_Deferribacteres	2514	0	0	0	0	0	0	0	0	0	0	0	0	0	0	0	0	0	0	0	0	0	0	0	0	0	0	0	0	0	0	0	0	0	0	0	0	0	0
ASV_542	edaf88774805d7d3b4da1a8215986478	FALSE	-	Bacteria	NB1-j	NB1-j	NB1-j	NB1-j	NB1-j		2512	31	21	34	39	62	48	37	40	0	0	0	0	36	30	34	35	32	50	40	0	0	0	0	0	0	0	0	0	54	31	30	56	59	57	39	75	35	21
ASV_543	c2f1bdf93ef40e0d2b864b400fa1d5cd	FALSE	-	Bacteria	Myxococcota	bacteriap25	bacteriap25	bacteriap25	bacteriap25	uncultured_deep-sea	2507	0	0	27	0	50	46	32	38	0	0	0	0	39	38	45	53	34	27	36	0	0	0	0	0	0	0	0	0	0	0	0	0	0	0	0	0	0	24
ASV_544	49d74c3f235ea08ac514ad953c3817c7	FALSE	-	Bacteria	Proteobacteria	Gammaproteobacteria	KI89A_clade	KI89A_clade	KI89A_clade	uncultured_deep-sea	2497	0	0	31	0	35	0	34	30	0	0	0	0	38	0	29	32	30	39	32	0	0	0	0	0	0	0	0	34	47	43	42	42	40	45	41	39	35	0
ASV_545	b1796af63fac02ec7a281f7f82bcee61	FALSE	-	Bacteria	Proteobacteria	Gammaproteobacteria	UBA4486	UBA4486	UBA4486	uncultured_gamma	2484	0	0	0	0	0	0	0	0	0	0	0	0	0	0	0	0	0	0	0	264	171	0	299	189	109	140	174	66	0	0	0	0	0	0	0	0	0	0
ASV_546	9eebeff08982f2430906af5367c1bfd5	FALSE	-	Bacteria	Gemmatimonadota	BD2-11_terrestrial_group	BD2-11_terrestrial_group	BD2-11_terrestrial_group	BD2-11_terrestrial_group	Gemmatimonadetes_bacterium	2474	0	0	0	0	0	0	0	0	0	0	0	0	0	0	0	0	0	0	0	0	0	0	0	0	0	0	0	0	0	0	0	0	0	0	0	0	0	0
ASV_547	39dcb337bb0fb2fc9b2f357ea1fa9389	FALSE	-	Bacteria	Marinimicrobia_(SAR406_clade)	Marinimicrobia_(SAR406_clade)	Marinimicrobia_(SAR406_clade)	Marinimicrobia_(SAR406_clade)	Marinimicrobia_(SAR406_clade)		2466	0	0	0	0	0	0	0	0	0	0	0	0	0	0	0	0	0	0	0	0	0	0	0	0	0	0	0	0	0	0	0	0	0	0	0	0	0	0
ASV_548	3f5570908dcbb34ac572805a187dd6b0	FALSE	nodule	Bacteria	Actinobacteriota	Acidimicrobiia	Microtrichales	Microtrichaceae	Sva0996_marine_group		2461	7	9	7	0	0	0	0	0	0	0	0	0	0	0	5	0	0	0	0	89	81	20	131	150	126	93	80	38	0	17	17	14	5	8	12	6	13	0
ASV_549	de8cf6314a58e5ccce98a1a783b3ef23	FALSE	-	Bacteria	Proteobacteria	Alphaproteobacteria	Kiloniellales	Kiloniellaceae	uncultured		2457	33	37	39	26	23	30	26	19	0	0	37	29	23	22	28	41	17	17	14	0	0	7	0	0	0	0	0	0	49	36	39	54	40	50	44	50	45	34
ASV_550	e2fec218d8fe28ba97fc99f941ee27ce	FALSE	-	Archaea	Crenarchaeota	Nitrososphaeria	Nitrosopumilales	Nitrosopumilaceae	Nitrosopumilaceae		2457	30	37	44	0	0	20	26	32	71	50	86	103	37	40	24	27	22	14	0	0	0	31	0	0	0	0	0	0	45	70	45	76	71	58	80	80	77	62
ASV_551	c319ac474f25ebb611115f29f498dd2c	FALSE	-	Archaea	Crenarchaeota	Nitrososphaeria	Nitrosopumilales	Nitrosopumilaceae	Candidatus_Nitrosopumilus	uncultured_crenarchaeote	2456	24	33	0	61	56	61	65	65	0	0	43	0	45	82	76	55	37	57	61	0	0	0	0	0	0	0	0	0	24	0	32	0	29	0	0	0	27	46
ASV_552	09d189b75452041e548a533fce1c0d73	FALSE	-	Bacteria	Actinobacteriota	Acidimicrobiia	Actinomarinales	uncultured	uncultured	uncultured_Acidimicrobiales	2443	21	51	20	85	72	66	59	56	0	0	0	0	44	44	48	56	81	69	53	0	0	0	0	0	0	0	0	0	0	0	0	0	25	36	0	23	0	43
ASV_553	cad0987b31020729e893a1f786a68add	FALSE	-	Bacteria	SAR324_clade(Marine_group_B)	SAR324_clade(Marine_group_B)	SAR324_clade(Marine_group_B)	SAR324_clade(Marine_group_B)	SAR324_clade(Marine_group_B)	uncultured_SAR324	2443	0	0	0	0	0	0	0	0	0	0	0	0	0	0	0	0	0	0	0	0	0	0	0	0	0	0	0	0	0	0	0	0	0	0	0	0	0	0
ASV_555	5a4200ddd9443444119ee1bb1e70a0b0	FALSE	nodule	Bacteria	Acidobacteriota	Blastocatellia	Blastocatellales	Blastocatellaceae	Blastocatella	uncultured_marine	2423	0	0	0	0	0	0	0	0	0	0	0	0	0	0	0	0	0	0	0	147	65	45	194	211	201	137	0	202	0	0	0	0	0	0	0	0	0	0
ASV_556	8f86354df4b7cdef01e6c9075b49feb0	FALSE	-	Bacteria	Bacteroidota	Rhodothermia	Rhodothermales	Rhodothermaceae	uncultured	uncultured_Rhodothermaceae	2419	19	25	16	13	16	16	31	0	0	0	17	0	16	14	16	32	9	6	20	98	51	13	61	56	53	40	44	9	27	0	35	27	34	44	31	38	29	28
ASV_557	bb83a7a5750edc2cb3dffc419a30db83	FALSE	-	Bacteria	Proteobacteria	Alphaproteobacteria	Defluviicoccales	uncultured	uncultured		2419	44	38	0	0	48	0	50	32	0	0	0	0	24	44	43	25	30	30	38	0	0	0	0	0	0	0	0	0	22	13	27	29	16	22	19	0	18	43
ASV_558	ae6d14f2ad49a457a239b729f583a625	FALSE	-	Bacteria	Proteobacteria	Alphaproteobacteria	Defluviicoccales	uncultured	uncultured	uncultured_Rhodospirillaceae	2410	0	0	0	27	34	26	34	0	0	0	0	0	26	31	39	39	24	34	26	0	0	0	0	0	0	0	0	0	36	37	39	47	30	41	35	36	38	30
ASV_559	bbd7b76aa3d082194a6a0448d8183df1	FALSE	-	Bacteria	Schekmanbacteria	Schekmanbacteria	Schekmanbacteria	Schekmanbacteria	Schekmanbacteria	uncultured_proteobacterium	2401	23	28	28	58	62	79	46	58	0	0	0	0	37	52	60	54	56	52	53	0	0	0	0	0	0	0	0	0	6	0	0	0	0	0	0	0	0	36
ASV_560	32622e7710c8e2db6b270d2324b7975a	FALSE	sediment	Archaea	Crenarchaeota	Nitrososphaeria	Nitrosopumilales	Nitrosopumilaceae	Nitrosopumilaceae	uncultured_crenarchaeote	2396	21	38	41	72	63	71	48	67	33	0	47	0	74	52	50	34	95	96	92	0	0	0	0	0	0	0	0	0	0	0	16	13	0	0	3	0	14	28
ASV_562	c4a7c98be5eced49a3f59e272e46df3c	FALSE	-	Archaea	Crenarchaeota	Nitrososphaeria	Nitrosopumilales	Nitrosopumilaceae	Nitrosopumilaceae		2389	0	0	28	0	0	0	0	0	116	58	67	123	0	0	0	0	0	0	0	0	0	90	0	0	0	0	0	0	50	53	48	50	42	47	79	39	64	38
ASV_563	01d78ffcf5673ed548bedbd7e99d1590	FALSE	nodule	Bacteria	Proteobacteria	Gammaproteobacteria					2387	20	28	0	0	0	0	0	0	0	0	0	0	8	0	0	0	0	0	0	53	81	14	45	61	40	85	42	82	20	21	21	17	16	18	21	14	0	0
ASV_564	f3689615b43c7a193d5146be4656a8f4	FALSE	-	Bacteria	Marinimicrobia_(SAR406_clade)	Marinimicrobia_(SAR406_clade)	Marinimicrobia_(SAR406_clade)	Marinimicrobia_(SAR406_clade)	Marinimicrobia_(SAR406_clade)	hydrothermal_vent	2378	0	0	0	0	0	0	0	0	0	0	0	0	0	0	0	0	0	0	0	0	0	0	0	0	0	0	0	0	0	0	0	0	0	0	0	0	0	0
ASV_565	680af4ede87f796e3f8fc1944bf7f82b	FALSE	-	Bacteria	Nitrospinota	Nitrospinia	Nitrospinales	Nitrospinaceae	LS-NOB		2368	0	0	0	0	0	0	0	0	0	37	0	0	0	0	0	0	0	0	0	27	0	0	16	16	0	0	0	0	0	0	0	0	0	0	0	0	0	0
ASV_566	a2ea6c7660021611c10e1115a0487c48	FALSE	-	Bacteria	Proteobacteria	Gammaproteobacteria	KI89A_clade	KI89A_clade	KI89A_clade	uncultured_bacterium	2368	0	0	0	0	0	0	0	0	0	0	0	0	0	0	0	0	0	0	0	0	0	0	0	0	0	0	0	0	0	0	0	0	0	0	0	0	0	0
ASV_567	608b85bf6d7894e857d81433cc25de8d	FALSE	-	Archaea	Crenarchaeota	Nitrososphaeria	Nitrosopumilales	Nitrosopumilaceae	Nitrosopumilaceae	uncultured_marine	2362	0	0	0	0	0	0	0	0	0	0	0	0	0	0	0	0	0	0	0	0	0	0	0	0	0	0	0	0	0	0	0	0	0	0	0	0	0	0
ASV_568	9fb3c15491d502a628cd50a518f04ed7	FALSE	-	Bacteria	Proteobacteria	Alphaproteobacteria	Kiloniellales	Kiloniellaceae	uncultured		2361	37	44	40	39	52	39	21	40	36	0	40	15	35	37	40	50	39	56	34	63	29	18	7	7	0	0	0	0	13	0	13	12	15	10	13	0	8	9
ASV_569	d2014b0b9c137aae1390c8dcfe8a6cf0	FALSE	-	Archaea	Crenarchaeota	Nitrososphaeria	Marine_Benthic_Group_A	Marine_Benthic_Group_A	Marine_Benthic_Group_A	uncultured_Nitrosopumilales	2359	28	24	34	40	53	67	56	64	0	0	0	0	66	68	74	80	61	49	55	0	0	0	0	0	0	0	0	0	15	14	10	16	17	12	18	14	23	46
ASV_570	9c64cdcf7e900ecf70bf4f8bfb03712a	FALSE	-	Bacteria	Proteobacteria	Alphaproteobacteria	SAR11_clade	Clade_I			2352	0	0	0	0	0	0	0	0	0	0	0	0	0	0	0	0	0	0	0	0	0	0	0	0	0	0	0	0	0	0	0	0	0	0	0	0	0	0
ASV_571	1aaffd31c2f2b942eaea0634385bb7fe	FALSE	-	Bacteria	Gemmatimonadota	Gemmatimonadetes	Gemmatimonadales	Gemmatimonadaceae	uncultured	uncultured_deep-sea	2349	41	40	44	65	70	70	49	41	0	0	0	0	36	36	46	54	52	69	41	0	0	0	0	0	0	0	0	0	0	0	30	0	29	0	0	0	0	35
ASV_573	b643b8e08f57542e84836d827a9c8ad9	FALSE	-	Bacteria	Proteobacteria	Gammaproteobacteria	MBAE14	MBAE14	MBAE14	uncultured_Marinobacter	2335	17	0	0	0	0	0	13	0	0	34	34	91	0	18	16	0	0	0	0	108	76	443	87	47	30	31	15	47	29	36	44	19	11	17	20	18	18	0
ASV_574	432a49805a8e3eb37737ab516f3003bc	FALSE	-	Bacteria	Bacteroidota	Rhodothermia	Rhodothermales	Rhodothermaceae	uncultured	uncultured_Bacteroidetes	2330	28	15	15	0	0	0	22	0	39	44	49	28	15	9	14	0	0	0	0	106	72	50	148	77	88	28	27	27	35	22	28	25	31	33	37	27	27	23
ASV_575	5c6175b6f4bddd5fed6505ed9168dc13	FALSE	-	Bacteria	Chloroflexi	Dehalococcoidia	SAR202_clade	SAR202_clade	SAR202_clade	hydrothermal_vent	2330	49	56	48	0	0	0	27	0	60	84	98	87	20	24	18	24	0	0	0	0	0	0	0	0	0	0	8	0	46	46	37	41	48	33	46	41	35	36
ASV_576	ddc078735cbaf902d9200a1cdffce877	FALSE	-	Bacteria	Chloroflexi	Dehalococcoidia	SAR202_clade	SAR202_clade	SAR202_clade	SAR202_cluster	2323	0	0	0	50	63	69	0	46	0	0	0	0	36	40	56	61	59	59	67	0	0	0	0	0	0	0	0	0	0	0	0	0	0	0	0	0	0	42
ASV_577	9dbcfa7694d5225e41b73018a8e73cde	FALSE	-	Archaea	Nanoarchaeota	Nanoarchaeia	Woesearchaeales	Woesearchaeales	Woesearchaeales		2314	21	28	22	69	95	59	67	80	0	0	0	0	57	91	81	90	74	90	80	0	0	0	0	0	0	0	0	0	7	12	0	7	14	0	3	0	10	54
ASV_578	ea3260b3ecfbe349fa69fc0a4d9bc8f4	FALSE	-	Bacteria	Gemmatimonadota	PAUC43f_marine_benthic_group	PAUC43f_marine_benthic_group	PAUC43f_marine_benthic_group	PAUC43f_marine_benthic_group	uncultured_bacterium	2307	26	30	27	0	38	41	57	47	0	0	0	0	35	34	30	67	66	99	64	0	0	0	0	0	0	0	0	0	0	0	0	0	0	0	0	0	0	15
ASV_579	78162e34308fc6f634db5d06e187bbd5	FALSE	-	Bacteria	Chloroflexi	Dehalococcoidia	SAR202_clade	SAR202_clade	SAR202_clade		2300	44	59	68	91	0	77	0	0	0	0	0	0	0	0	0	0	0	40	0	0	0	182	0	52	15	0	23	0	0	0	0	0	0	0	0	0	0	0
ASV_580	c617d0347408e9a745ac802c33f06327	FALSE	-	Bacteria	Proteobacteria	Alphaproteobacteria	Kiloniellales	Kiloniellaceae	uncultured	uncultured_Rhodospirillaceae	2295	0	0	24	0	26	0	21	0	0	0	0	0	0	26	0	23	33	36	24	0	37	64	0	0	0	0	0	0	39	54	43	49	53	56	45	42	62	44
ASV_581	67b3d80a99859588a1a164ba6c953973	FALSE	-	Bacteria	Bacteroidota	Rhodothermia	Rhodothermales	Rhodothermaceae	uncultured	uncultured_Cytophaga	2293	26	30	41	0	0	0	0	36	132	87	123	97	34	33	0	0	0	0	21	0	20	17	26	22	17	21	0	13	28	51	44	70	41	44	43	52	35	35
ASV_583	6187681f4b6d5beb4bf0bfce19e2bee1	FALSE	-	Bacteria	Proteobacteria	Gammaproteobacteria	Cellvibrionales	Halieaceae	Halioglobus		2291	24	0	30	0	0	0	20	0	0	0	0	0	0	0	0	0	0	0	0	0	0	0	68	54	75	28	0	66	49	52	56	37	31	36	45	48	46	0
ASV_585	284ef3d1a72125caf715bc1370b5835e	FALSE	nodule	Bacteria	Nitrospirota	Nitrospiria	Nitrospirales	Nitrospiraceae	Nitrospira	uncultured_Cytophaga	2282	0	0	0	0	0	0	0	0	0	0	0	0	0	0	0	0	0	0	0	141	95	0	86	81	88	115	225	96	0	0	0	0	0	0	0	0	0	0
ASV_586	9f9cefb8ad8320995316a380edc9ad64	FALSE	-	Bacteria	Proteobacteria	Alphaproteobacteria	SAR11_clade				2278	0	0	0	0	0	0	0	0	0	0	0	0	0	0	0	0	0	0	0	0	0	0	0	0	0	0	0	0	0	0	0	0	0	0	0	0	0	0
ASV_587	3ee1e8d27a91d17683e3980e76c67234	FALSE	-	Bacteria	Proteobacteria	Alphaproteobacteria	SAR11_clade	Clade_II	Clade_II		2276	0	0	0	0	0	0	0	0	0	0	0	0	0	0	0	0	0	0	0	0	0	0	0	0	0	0	0	0	0	0	0	0	0	0	0	0	0	0
ASV_588	d5d5a441e3cb614b2843a976d08a3e77	FALSE	-	Bacteria	Bacteroidota	Bacteroidia	Cytophagales	Cyclobacteriaceae	uncultured		2274	37	0	37	0	17	30	19	24	145	131	80	114	30	0	16	22	0	0	0	0	0	0	0	0	0	0	0	0	50	43	37	33	24	24	40	27	31	27
ASV_589	35d7c44df131f46e3c8ca1150af12d5e	FALSE	-	Bacteria	Proteobacteria	Alphaproteobacteria					2268	0	0	0	0	0	0	0	0	0	0	0	0	0	0	0	0	0	0	0	115	124	287	55	134	0	0	0	0	0	0	0	0	0	0	0	0	0	0
ASV_590	2459bd56ee3172f2df0c34367e2fe502	FALSE	-	Bacteria	Nitrospirota	Nitrospiria	Nitrospirales	Nitrospiraceae	Nitrospira		2260	47	27	30	0	0	0	0	26	0	0	0	0	19	19	0	0	0	0	0	0	0	0	12	16	11	0	0	0	69	66	88	80	87	81	73	67	57	23
ASV_591	0d8331e52ab05d00ad9d3c50b5bf27e0	FALSE	-	Bacteria	Proteobacteria	Alphaproteobacteria	Rhizobiales	KF-JG30-B3	KF-JG30-B3	uncultured_bacterium	2259	44	31	34	28	26	43	21	23	51	16	34	0	31	35	36	16	37	37	36	0	0	0	0	0	0	0	0	0	32	31	32	20	35	23	28	31	31	41
ASV_592	f3f4e5ca15439a9f5ec3eb59ec3712ac	FALSE	nodule	Bacteria	Nitrospirota	Nitrospiria	Nitrospirales	Nitrospiraceae	Nitrospira		2253	0	0	0	0	0	0	0	0	0	0	0	0	0	0	0	0	0	0	0	208	122	0	118	170	70	106	212	43	0	0	0	0	0	0	0	0	0	0
ASV_593	cf13509e8250c77abd8180cb14d79d23	FALSE	-	Bacteria	Nitrospinota	Nitrospinia	Nitrospinales	Nitrospinaceae	Nitrospina	uncultured_deep-sea	2251	19	0	21	0	0	0	16	0	35	0	0	0	14	20	15	20	0	0	0	0	48	131	73	62	56	0	0	45	75	59	63	57	43	47	63	47	40	28
ASV_594	e586a2297678a7e9825b814b3e1f3399	FALSE	nodule	Bacteria	Proteobacteria	Alphaproteobacteria	Kiloniellales	Kiloniellaceae	uncultured	uncultured_deep-sea	2250	0	0	0	0	0	0	0	0	0	0	0	0	0	0	0	0	0	0	0	106	100	25	95	81	76	100	80	104	0	0	0	0	0	0	0	0	0	0
ASV_595	5104a86eba4cd1879eff007fc5666656	FALSE	-	Archaea	Thermoplasmatota	Thermoplasmata	Marine_Group_II	Marine_Group_II	Marine_Group_II		2244	0	0	0	0	0	0	0	0	0	0	0	0	0	0	0	0	0	0	0	0	0	0	0	0	0	0	0	0	0	0	0	0	0	0	0	0	0	0
ASV_597	a42682d391f2bd2d89d5bf179baf071f	FALSE	-	Bacteria	Proteobacteria	Alphaproteobacteria	SAR11_clade				2241	0	0	0	0	0	0	0	0	0	0	0	0	0	0	0	0	0	0	0	0	0	0	0	0	0	0	0	0	0	0	0	0	0	0	0	0	0	0
ASV_598	73ef24ea3caed375d6c28c025a2edcef	FALSE	nodule	Bacteria	Nitrospinota	Nitrospinia	Nitrospinales	Nitrospinaceae	Nitrospina		2238	0	0	0	0	0	0	0	0	0	0	0	35	0	0	0	0	0	0	0	137	164	62	70	113	153	46	109	139	0	0	0	0	0	0	0	0	0	0
ASV_599	3e166cdc37bee210fc0c38e151225bd8	FALSE	-	Bacteria	Acidobacteriota	Subgroup_22	Subgroup_22	Subgroup_22	Subgroup_22		2233	23	10	25	15	0	22	21	21	28	0	0	33	26	16	18	15	19	27	20	7	13	16	18	23	0	0	0	7	33	32	42	32	32	41	37	30	36	20
ASV_600	ab807a00b648cce89219291ccab1ec5d	FALSE	-	Bacteria	Proteobacteria	Gammaproteobacteria	EPR3968-O8a-Bc78	EPR3968-O8a-Bc78	EPR3968-O8a-Bc78		2233	75	105	68	41	49	54	39	34	0	0	0	0	0	48	28	39	0	0	0	0	0	0	0	0	0	0	0	0	0	0	43	47	0	49	0	44	0	23
ASV_601	a0ada896b60eec9b9837851c1ac3df91	FALSE	-	Bacteria	Chloroflexi	Dehalococcoidia	SAR202_clade	SAR202_clade	SAR202_clade	uncultured_sediment	2232	0	0	0	25	71	48	31	64	0	0	0	0	48	44	49	53	64	40	41	0	0	0	0	0	0	0	0	0	26	0	0	0	30	0	0	0	0	0
ASV_602	fb24c9db85e48f7c21256afb87101cea	FALSE	-	Archaea	Crenarchaeota	Nitrososphaeria	Nitrosopumilales	Nitrosopumilaceae	Nitrosopumilaceae	uncultured_crenarchaeote	2226	33	57	48	28	23	27	47	40	99	59	83	103	31	21	23	0	20	18	10	0	0	40	0	0	0	0	0	0	27	37	26	61	30	44	43	37	43	33
ASV_603	af71a85313dc70aa06271be361b8b380	FALSE	-	Bacteria	Zixibacteria	Zixibacteria	Zixibacteria	Zixibacteria	Zixibacteria	uncultured_deep-sea	2226	0	0	0	0	0	0	0	0	0	0	0	0	0	46	70	0	0	0	0	0	0	0	0	0	0	0	0	0	64	57	53	63	54	45	64	69	43	57
ASV_604	e20e14df909eff61bb044cb0bc1cf711	FALSE	-	Bacteria	Proteobacteria	Gammaproteobacteria	Steroidobacterales	Woeseiaceae	Woeseia		2224	36	38	45	63	62	52	20	40	0	0	0	0	31	50	40	43	19	10	18	10	0	35	0	0	41	0	0	0	13	0	17	10	0	16	0	0	11	27
ASV_605	c7f1ae9702d6d0fad9a83f2d1d54b00f	FALSE	-	Bacteria	Proteobacteria	Gammaproteobacteria	Steroidobacterales	Woeseiaceae	Woeseia		2221	67	74	41	21	41	30	0	0	0	182	50	63	0	0	0	35	0	0	0	0	0	0	47	0	43	46	0	0	0	0	0	0	0	0	0	0	0	0
ASV_606	61722243aeeb0fac097d304d0e695c62	FALSE	-	Bacteria	Marinimicrobia_(SAR406_clade)	Marinimicrobia_(SAR406_clade)	Marinimicrobia_(SAR406_clade)	Marinimicrobia_(SAR406_clade)	Marinimicrobia_(SAR406_clade)	uncultured_Candidatus	2212	0	0	0	0	0	0	0	0	0	0	0	0	0	0	0	0	0	0	0	0	0	0	0	0	0	0	0	0	0	0	0	0	0	0	0	0	0	0
ASV_607	10e1d866bda1e640606744099f82ba4e	FALSE	-	Bacteria	Proteobacteria	Alphaproteobacteria	SAR11_clade	Clade_II	Clade_II		2210	0	0	0	0	0	0	0	0	0	0	0	0	0	0	0	0	0	0	0	0	0	0	0	0	0	0	0	0	0	0	0	0	0	0	0	0	0	0
ASV_608	6510ec1ff8c45a34205dea1910964b16	FALSE	water	Bacteria	Proteobacteria	Alphaproteobacteria	SAR11_clade	Clade_I			2199	0	0	0	0	0	0	0	0	0	0	0	0	0	0	0	0	0	0	0	0	0	0	0	0	0	0	0	0	0	0	0	0	0	0	0	0	0	0
ASV_609	2da5213567f3384b1e4c770c619cba85	FALSE	-	Bacteria	Proteobacteria	Alphaproteobacteria	Defluviicoccales	uncultured	uncultured	uncultured_proteobacterium	2190	0	0	0	44	29	26	23	29	0	0	0	0	23	28	18	29	49	54	48	27	17	64	4	8	7	0	0	0	0	15	14	0	0	16	0	0	0	0
ASV_610	907aaa67fa45f9fd3395ce467e6d7087	FALSE	-	Bacteria	Acidobacteriota	Acidobacteriae	Subgroup_2	Subgroup_2	Subgroup_2		2186	43	0	0	57	74	52	0	0	0	0	0	0	0	43	0	0	50	67	53	0	0	0	0	0	0	0	0	0	0	0	0	0	0	0	0	0	0	0
ASV_611	2fa9b8cc5668a8ea0b0d22114d39b183	FALSE	-	Archaea	Crenarchaeota	Nitrososphaeria	Nitrosopumilales	Nitrosopumilaceae	Candidatus_Nitrosopumilus	uncultured_crenarchaeote	2184	30	0	0	0	30	27	21	0	69	121	80	95	39	0	33	0	0	0	0	0	0	0	35	0	29	0	24	22	88	83	82	59	58	67	59	50	62	33
ASV_613	f49cdbacc50e89c4a5132eb666e9c77d	FALSE	nodule	Archaea	Crenarchaeota	Nitrososphaeria	Nitrosopumilales	Nitrosopumilaceae	Candidatus_Nitrosopumilus	uncultured_crenarchaeote	2181	0	0	0	0	0	0	0	0	0	45	0	0	0	0	0	0	0	0	0	141	103	109	120	119	137	137	134	153	24	30	19	0	0	21	0	21	0	0
ASV_614	75ab118831804a6463269c27b9100adf	FALSE	-	Bacteria	Proteobacteria	Alphaproteobacteria	Rickettsiales	S25-593	S25-593	marine_metagenome	2177	0	0	0	0	0	0	0	0	0	0	0	0	0	0	0	0	0	0	0	0	0	0	0	0	0	0	0	0	0	0	0	0	0	0	0	0	0	0
ASV_615	f8809543f1cc10257c9f31b5cc18c0a5	FALSE	-	Bacteria	Proteobacteria	Gammaproteobacteria	KI89A_clade	KI89A_clade	KI89A_clade		2176	30	25	29	44	49	41	27	46	27	0	0	26	26	34	46	68	48	53	54	0	0	54	7	6	0	0	0	0	20	0	15	24	24	36	25	20	30	26
ASV_616	5d12e21dea2071833b1ba55b4ccd28aa	FALSE	-	Bacteria	Proteobacteria	Alphaproteobacteria	SAR11_clade	Clade_I	Clade_Ib		2176	0	0	0	0	0	0	0	0	0	0	0	0	0	0	0	0	0	0	0	0	0	0	0	0	0	0	0	0	0	0	0	0	0	0	0	0	0	0
ASV_617	53d747ab11229e974ae91c9694c4eed1	FALSE	nodule	Bacteria	Proteobacteria	Alphaproteobacteria	Rhodobacterales	Rhodobacteraceae	Boseongicola	uncultured_bacterium	2173	0	0	0	0	0	0	0	0	0	0	0	0	0	0	0	0	0	0	0	126	96	0	73	75	100	142	92	59	0	0	0	0	0	0	0	0	0	0
ASV_618	e9fcf7e7ad358e837454497fa7aa3fec	FALSE	-	Bacteria	Proteobacteria	Gammaproteobacteria	Cellvibrionales	Halieaceae	OM60(NOR5)_clade	uncultured_deep-sea	2157	40	39	0	79	0	66	0	0	0	0	0	0	37	59	44	0	49	58	0	0	0	0	0	0	0	0	0	0	0	0	0	0	0	0	0	0	0	0
ASV_619	1d1045816df8243986714bb1cc1840d7	FALSE	-	Archaea	Crenarchaeota	Nitrososphaeria	Nitrosopumilales	Nitrosopumilaceae			2155	0	0	54	0	0	0	0	0	0	118	57	48	34	0	0	0	0	0	0	25	36	85	65	33	68	22	0	63	0	0	57	97	0	0	37	0	53	0
ASV_620	f185f2105f36fffa19d970f93ae84e56	FALSE	-	Bacteria	Acidobacteriota	Subgroup_22	Subgroup_22	Subgroup_22	Subgroup_22	uncultured_bacterium	2147	33	36	25	41	51	33	46	49	0	0	9	0	39	30	31	33	67	59	72	0	0	8	0	0	0	0	0	0	10	0	7	17	17	0	20	21	20	25
ASV_621	d7f80c086b2576db3bb6c6ed0bbb9ae3	FALSE	-	Bacteria	Proteobacteria	Alphaproteobacteria	Rhodospirillales	AEGEAN-169_marine_group	AEGEAN-169_marine_group		2146	0	0	0	0	0	0	0	0	0	0	0	0	0	0	0	0	0	0	0	0	0	0	0	0	0	0	0	0	0	0	0	0	0	0	0	0	0	0
ASV_622	3dede1d1e3c4b0752f95a37fe6aff77a	FALSE	nodule	Bacteria	Proteobacteria	Gammaproteobacteria	Steroidobacterales	Woeseiaceae	Woeseia		2143	0	0	0	0	0	0	0	0	0	0	0	0	0	0	0	0	0	0	0	100	87	115	101	94	46	92	27	319	0	0	0	0	0	0	0	0	0	0
ASV_623	a200513150d9294c86ab06fa80299301	FALSE	-	Bacteria	Verrucomicrobiota	Verrucomicrobiae	Arctic97B-4_marine_group	Arctic97B-4_marine_group	Arctic97B-4_marine_group	uncultured_verrucomicrobium	2141	0	0	0	0	0	0	0	0	0	0	0	0	0	0	0	0	0	0	0	0	0	0	0	0	0	0	0	0	0	0	0	0	0	0	0	0	0	0
ASV_624	d6e8b61ed00c299c3cd0453ec0300327	FALSE	nodule	Bacteria	Proteobacteria	Alphaproteobacteria	Rhizobiales	Rhizobiaceae	Cohaesibacter	uncultured_Alphaproteobacteria	2140	0	0	0	0	0	0	0	0	0	0	0	0	0	0	0	0	0	0	0	150	100	31	41	66	50	121	131	37	0	0	0	0	0	0	0	0	0	0
ASV_625	e16d6b0e7e8e9c6ae7f5b1821df3dd6f	FALSE	-	Bacteria	Marinimicrobia_(SAR406_clade)	Marinimicrobia_(SAR406_clade)	Marinimicrobia_(SAR406_clade)	Marinimicrobia_(SAR406_clade)	Marinimicrobia_(SAR406_clade)		2132	0	0	0	0	0	0	0	0	0	0	0	0	0	0	0	0	0	0	0	0	0	0	0	0	0	0	0	0	0	0	0	0	0	0	0	0	0	0
ASV_626	a485547a75be5fdda148ed8bdc74a7a2	FALSE	-	Bacteria	Proteobacteria	Alphaproteobacteria	SAR11_clade	Clade_I	Clade_Ib		2124	0	0	0	0	0	0	0	0	0	0	0	0	0	0	0	0	0	0	0	0	0	0	0	0	0	0	0	0	0	0	0	0	0	0	0	0	0	0
ASV_627	993b1925ab4b0069c6da4f9f1e87a191	FALSE	-	Bacteria	Proteobacteria	Gammaproteobacteria	UBA10353_marine_group	UBA10353_marine_group	UBA10353_marine_group	uncultured_marine	2119	0	0	0	0	0	0	0	0	0	0	0	0	0	0	0	0	0	0	0	0	0	0	0	0	0	0	0	0	0	0	0	0	0	0	0	0	0	0
ASV_628	bc72394fdccbb586dcc04d7904202c31	FALSE	-	Bacteria	Acidobacteriota	Subgroup_21	Subgroup_21	Subgroup_21	Subgroup_21	uncultured_bacterium	2116	38	44	39	60	54	58	56	141	0	0	31	0	36	67	30	36	32	27	36	0	0	0	0	0	0	0	0	0	0	0	0	21	39	30	0	0	0	25
ASV_629	3d5bad6e76d9ff4c1e1b53aabb9e1127	FALSE	-	Bacteria	Proteobacteria	Gammaproteobacteria	SAR86_clade	SAR86_clade	SAR86_clade		2116	0	0	0	0	0	0	0	0	0	0	0	0	0	0	0	0	0	0	0	0	0	0	0	0	0	0	0	0	0	0	0	0	0	0	0	0	0	0
ASV_630	050a81fa23877a1c662d5df10d83340c	FALSE	-	Bacteria	NB1-j	NB1-j	NB1-j	NB1-j	NB1-j		2116	24	33	35	0	50	35	27	0	0	0	0	0	45	0	15	16	0	0	0	0	0	0	0	0	0	0	0	0	46	48	39	50	69	61	65	58	62	37
ASV_631	2f8816f99b845399c7374b2c3e77e7f1	FALSE	-	Bacteria	Gemmatimonadota	PAUC43f_marine_benthic_group	PAUC43f_marine_benthic_group	PAUC43f_marine_benthic_group	PAUC43f_marine_benthic_group		2110	25	14	29	48	29	36	24	27	0	0	0	0	14	34	27	32	78	67	58	0	0	8	0	0	0	0	0	0	0	0	0	4	9	5	0	0	0	15
ASV_632	a1267074addd6cfa1dd459f7c527e1a9	FALSE	nodule	Bacteria	Gemmatimonadota	PAUC43f_marine_benthic_group	PAUC43f_marine_benthic_group	PAUC43f_marine_benthic_group	PAUC43f_marine_benthic_group	uncultured_bacterium	2099	0	0	0	0	0	0	0	0	0	0	0	0	0	0	0	0	0	0	0	96	57	63	96	111	62	43	176	88	1	0	0	3	4	3	2	3	3	0
ASV_633	4e6d3726149937753b0f557e627f0778	FALSE	-	Bacteria	Proteobacteria	Gammaproteobacteria					2095	19	0	10	0	0	0	0	0	15	25	0	11	0	0	0	0	0	0	0	151	66	0	55	51	63	0	272	29	0	0	8	0	0	0	0	0	0	0
ASV_634	68f53242dd9841789c51ff1d38867bfe	FALSE	-	Bacteria	Proteobacteria	Alphaproteobacteria	SAR11_clade				2089	0	0	0	0	0	0	0	0	0	0	0	0	0	0	0	0	0	0	0	0	0	0	0	0	0	0	0	0	0	0	0	0	0	0	0	0	0	0
ASV_635	0081cb5b4c9100ffa817e26b43ee675d	FALSE	-	Bacteria	Myxococcota	bacteriap25	bacteriap25	bacteriap25	bacteriap25	uncultured_deep-sea	2088	55	79	64	71	61	50	47	51	0	0	18	0	52	31	32	33	21	22	18	0	0	0	0	0	0	0	0	0	14	18	22	33	28	21	25	0	13	64
ASV_636	00b685806b244451c62e13ddc50eaa0a	FALSE	-	Bacteria	Marinimicrobia_(SAR406_clade)	Marinimicrobia_(SAR406_clade)	Marinimicrobia_(SAR406_clade)	Marinimicrobia_(SAR406_clade)	Marinimicrobia_(SAR406_clade)	hydrothermal_vent	2087	0	0	0	0	0	0	0	0	0	0	0	0	0	0	0	0	0	0	0	0	0	0	0	0	0	0	0	0	0	0	0	0	0	0	0	0	0	0
ASV_637	61c14317673665be4f11fd5f65fafdec	FALSE	-	Bacteria	Gemmatimonadota	BD2-11_terrestrial_group	BD2-11_terrestrial_group	BD2-11_terrestrial_group	BD2-11_terrestrial_group	uncultured_proteobacterium	2087	48	53	43	53	29	63	52	48	0	0	0	18	47	35	30	41	0	43	0	0	0	0	0	9	8	0	0	0	15	31	18	29	39	18	21	12	20	35
ASV_638	df18d6360a2420ace461e3fb524accba	FALSE	-	Bacteria	Proteobacteria	Alphaproteobacteria	SAR11_clade				2086	0	0	0	0	0	0	0	0	0	0	0	0	0	0	0	0	0	0	0	0	0	0	0	0	0	0	0	0	0	0	0	0	0	0	0	0	0	0
ASV_639	3817428c351d311381b676fced320833	FALSE	-	Bacteria	Proteobacteria	Alphaproteobacteria	Rhodospirillales	AEGEAN-169_marine_group	AEGEAN-169_marine_group		2085	0	0	0	0	0	0	0	0	0	0	0	0	0	0	0	0	0	0	0	0	0	0	0	0	0	0	0	0	0	0	0	0	0	0	0	0	0	0
ASV_640	86e026729bc2182ee515a2a9309a8827	FALSE	-	Archaea	Crenarchaeota	Nitrososphaeria	Nitrosopumilales	Nitrosopumilaceae	Candidatus_Nitrosopumilus	uncultured_crenarchaeote	2084	41	59	44	58	42	46	50	99	0	0	0	59	54	35	32	0	32	20	31	0	0	21	0	0	0	0	0	0	30	18	35	39	42	27	0	26	30	35
ASV_641	f8418b6ba73be7218c729833f779d59a	FALSE	nodule	Bacteria	Proteobacteria	Alphaproteobacteria					2081	0	0	0	0	0	0	0	0	0	0	0	0	0	0	0	0	0	0	0	114	50	35	142	103	73	135	89	150	0	0	0	0	0	0	0	0	0	0
ASV_642	e16c47bfde45edc642a88ab9c29e8b6b	FALSE	-	Bacteria	Chloroflexi	Dehalococcoidia	SAR202_clade	SAR202_clade	SAR202_clade	uncultured_deep-sea	2077	0	0	0	0	0	0	100	0	0	0	45	0	72	101	67	110	121	77	79	0	0	0	0	0	0	0	0	0	0	0	0	0	0	0	0	0	0	67
ASV_643	0665187436bb64278010f753a8076179	FALSE	-	Bacteria	Gemmatimonadota	BD2-11_terrestrial_group	BD2-11_terrestrial_group	BD2-11_terrestrial_group	BD2-11_terrestrial_group	uncultured_deep-sea	2073	27	0	0	0	0	0	0	0	0	0	0	0	28	19	0	35	0	0	12	0	0	0	0	118	0	0	0	0	38	48	57	47	41	28	32	56	68	42
ASV_644	a7cdb4ac349b5df2189f6ec9b31c140c	FALSE	-	Bacteria	Nitrospinota	Nitrospinia	Nitrospinales	Nitrospinaceae	uncultured	uncultured_deep-sea	2071	32	29	29	0	0	0	13	27	122	106	63	104	0	28	7	0	0	0	0	0	0	0	31	20	0	0	21	0	20	77	52	36	43	50	41	34	45	20
ASV_645	8d29d47a98282b9cfb069de261ae3348	FALSE	sediment	Bacteria	Proteobacteria	Alphaproteobacteria	Kiloniellales	Kiloniellaceae	uncultured		2071	20	44	20	0	21	26	25	28	34	0	58	0	18	22	31	21	19	17	21	0	0	17	0	0	0	0	0	0	28	44	38	31	47	44	37	48	43	26
ASV_646	b3f3c9e6976a6c20d3f17f3e5f6f2118	FALSE	nodule	Bacteria	Proteobacteria	Alphaproteobacteria	Kiloniellales	Kiloniellaceae	uncultured		2068	27	25	35	0	0	0	0	0	0	0	0	0	0	0	0	0	0	0	0	46	60	44	160	171	75	196	19	101	0	0	26	0	0	17	0	0	0	0
ASV_647	87f764f1c0de8ea079fc713e9f53eab9	FALSE	nodule_surface	Bacteria	Proteobacteria	Gammaproteobacteria	Steroidobacterales	Woeseiaceae	Woeseia		2060	18	0	0	0	0	0	0	0	0	0	0	38	0	26	0	0	0	0	0	80	55	61	46	50	54	0	51	31	32	23	25	14	19	16	23	13	21	0
ASV_648	8c55a46ba1544745f431bbbf0b01c6fd	FALSE	-	Archaea	Crenarchaeota	Nitrososphaeria	Nitrosopumilales	Nitrosopumilaceae	Nitrosopumilaceae		2050	87	109	84	0	0	0	23	0	123	56	52	72	23	0	0	0	0	0	23	0	0	0	0	0	0	0	6	0	61	73	19	39	67	0	49	0	91	15
ASV_649	74e208c879e601f4b35a4d300ed4a865	FALSE	-	Bacteria	SAR324_clade(Marine_group_B)	SAR324_clade(Marine_group_B)	SAR324_clade(Marine_group_B)	SAR324_clade(Marine_group_B)	SAR324_clade(Marine_group_B)		2048	0	0	0	0	0	0	0	0	0	0	0	0	0	0	0	0	0	0	0	0	0	0	0	0	0	0	0	0	0	0	0	0	0	0	0	0	0	0
ASV_650	4a82a670d5be13cd7b342263614a9baa	FALSE	nodule	Bacteria	Dadabacteria	Dadabacteriia	Dadabacteriales	Dadabacteriales	Dadabacteriales	uncultured_archaeon	2037	0	0	0	0	0	0	0	0	0	0	0	0	0	0	0	0	0	0	0	86	65	49	79	122	172	97	0	303	0	0	0	0	0	0	0	0	0	0
ASV_651	95f8427515989fd719ccc000898e7e1b	FALSE	-	Bacteria	Chloroflexi	Dehalococcoidia	SAR202_clade	SAR202_clade	SAR202_clade	uncultured_bacterium	2032	56	50	34	55	37	55	50	48	81	0	0	0	61	0	49	31	70	82	63	0	0	0	0	0	0	0	0	0	0	24	0	0	0	16	0	29	0	71
ASV_652	037bc1537ac95ee972f5c791835ac1aa	FALSE	nodule	Bacteria	Actinobacteriota	Acidimicrobiia	Actinomarinales	uncultured	uncultured	uncultured_Gram-positive	2022	0	0	0	0	0	0	0	0	0	0	0	0	0	0	0	0	0	0	0	41	125	4	218	84	54	86	67	260	0	0	0	0	0	0	0	0	0	0
ASV_653	e88badf1ba7850f18cadec815ce608e6	FALSE	-	Bacteria	Bacteroidota	Bacteroidia	Cytophagales	Cyclobacteriaceae	uncultured	uncultured_bacterium	2019	29	0	32	28	22	27	22	0	94	67	90	71	17	17	0	0	0	0	0	0	0	0	0	8	0	0	0	9	34	41	51	39	34	44	34	38	52	0
ASV_654	ab12dc2e7cd23a999a2794fa34691093	FALSE	nodule	Bacteria	Nitrospirota	Nitrospiria	Nitrospirales	Nitrospiraceae	Nitrospira	uncultured_Cytophaga	2019	0	0	0	0	0	0	0	0	0	0	0	0	0	0	0	0	0	0	0	128	106	71	72	82	102	105	269	76	0	0	0	0	0	0	0	0	0	0
ASV_655	56a5624654fe05cc9f86b253c5c2ed77	FALSE	-	Bacteria	Gemmatimonadota	BD2-11_terrestrial_group	BD2-11_terrestrial_group	BD2-11_terrestrial_group	BD2-11_terrestrial_group	uncultured_sediment	2019	63	62	63	0	29	0	0	0	0	0	0	0	30	76	61	65	41	65	0	0	0	0	0	0	0	0	0	0	54	0	0	52	0	48	0	0	0	0
ASV_656	239e490a6a3fd32d7e570124e4f3c6df	FALSE	-	Bacteria	Gemmatimonadota	BD2-11_terrestrial_group	BD2-11_terrestrial_group	BD2-11_terrestrial_group	BD2-11_terrestrial_group	unidentified_bacterium	2015	16	15	17	24	87	24	11	13	0	0	0	0	19	22	16	27	30	32	22	0	0	10	0	0	0	0	0	0	17	18	17	8	11	13	6	17	13	11
ASV_657	142b15cb2cce4b039943aa81923d1af2	FALSE	-	Bacteria	Acidobacteriota	Thermoanaerobaculia	Thermoanaerobaculales	Thermoanaerobaculaceae	Subgroup_10		2014	31	25	31	0	15	25	27	32	44	13	25	35	26	34	0	0	18	21	13	21	29	5	14	19	13	23	0	15	24	20	33	27	17	28	25	26	47	29
ASV_658	287831ef02f920d6dbed042b5ee358c0	FALSE	-	Bacteria							2010	38	50	37	51	22	40	28	19	41	0	0	51	34	15	38	51	27	0	29	0	0	0	0	0	0	0	0	0	40	38	28	52	38	44	52	52	45	25
ASV_659	ae699bbac9049e2f0f31a9ce27ed7718	FALSE	-	Archaea	Thermoplasmatota	Thermoplasmata	Thermoplasmata	Thermoplasmata	Marine_Group_III		2004	0	0	0	0	0	0	0	0	0	0	0	0	0	0	0	0	0	0	0	0	0	0	0	0	0	0	0	0	0	0	0	0	0	0	0	0	0	0
ASV_660	69341e662a4cbe3462d8f766ff455efa	FALSE	-	Bacteria	Gemmatimonadota	BD2-11_terrestrial_group	BD2-11_terrestrial_group	BD2-11_terrestrial_group	BD2-11_terrestrial_group	uncultured_deep-sea	2003	35	34	37	0	0	0	26	0	32	0	27	41	22	24	26	0	0	0	0	0	0	22	0	0	0	0	0	0	68	72	88	62	62	82	59	65	56	34
ASV_661	7f8a987c26d363101c8eeacf84bb5207	FALSE	-	Bacteria	Dadabacteria	Dadabacteriia	Dadabacteriales	Dadabacteriales	Dadabacteriales	uncultured_bacterium	2002	0	40	0	45	61	30	0	0	24	0	37	0	0	23	26	39	33	47	31	0	0	0	0	0	0	0	0	0	3	5	0	0	6	9	0	0	5	20
ASV_662	88ea6adce2185432fef7978102b9ecb9	FALSE	nodule	Bacteria	Proteobacteria	Gammaproteobacteria					2001	0	0	0	0	0	0	0	0	0	0	0	0	0	0	0	0	0	0	0	84	192	0	88	73	170	43	60	25	0	0	0	0	0	0	0	0	0	0
ASV_663	a7affee177c3962159d732350542abb0	FALSE	-	Archaea	Crenarchaeota	Nitrososphaeria	Nitrosopumilales	Nitrosopumilaceae	Nitrosopumilaceae		2000	0	0	0	0	0	0	0	0	0	0	0	0	0	0	0	0	0	0	0	0	0	0	0	0	0	0	0	0	0	0	0	0	0	0	0	0	0	0
ASV_664	52474579bb444f85d394c968e39b1a5c	FALSE	-	Bacteria	Acidobacteriota	Blastocatellia	Blastocatellales	Blastocatellaceae	Blastocatella	uncultured_marine	1998	34	27	27	19	7	25	27	13	25	0	33	0	21	28	22	27	19	14	25	0	0	66	0	0	0	0	0	0	29	42	13	38	24	32	33	55	35	41
ASV_665	9b42112b61405a4bf4115658577cbb7a	FALSE	-	Bacteria	Bacteroidota	Bacteroidia	Cytophagales	Cyclobacteriaceae	uncultured		1997	26	0	36	0	0	0	32	0	111	105	130	114	0	26	0	25	0	0	0	0	22	0	27	0	0	0	0	0	40	33	44	42	49	34	37	23	33	32
ASV_666	2e1b3dba34fb5cb260581d2513dcb974	FALSE	-	Bacteria	Bacteroidota	Bacteroidia	Cytophagales	Cyclobacteriaceae	uncultured	uncultured_deep-sea	1996	16	0	0	0	0	0	0	0	52	110	25	48	17	16	21	21	0	0	0	50	57	9	75	37	47	59	116	57	29	0	26	0	0	0	37	0	0	0
ASV_667	f44eabc06d65a4f70a5b24c62be50e62	FALSE	-	Bacteria	SAR324_clade(Marine_group_B)	SAR324_clade(Marine_group_B)	SAR324_clade(Marine_group_B)	SAR324_clade(Marine_group_B)	SAR324_clade(Marine_group_B)	uncultured_SAR324	1991	0	0	0	0	0	0	0	0	0	0	0	0	0	0	0	0	0	0	0	0	0	0	0	0	0	0	0	0	0	0	0	0	0	0	0	0	0	0
ASV_668	8c68670ebb4798af66bcd69062503305	FALSE	-	Bacteria	Bacteroidota	Bacteroidia	Cytophagales	Cyclobacteriaceae	uncultured	uncultured_Flexibacteraceae	1989	15	12	24	0	0	0	9	15	51	338	37	42	7	13	10	0	0	0	0	46	26	34	38	27	40	32	44	43	17	17	24	0	16	9	11	0	10	0
ASV_669	2caeb5e0a076e52241842cd6ccab8b31	FALSE	-	Bacteria	Proteobacteria	Gammaproteobacteria	Steroidobacterales	Woeseiaceae	Woeseia		1988	33	44	34	0	36	42	37	38	0	0	0	0	39	30	38	0	28	0	29	0	41	0	0	0	0	34	0	0	0	0	0	0	0	0	0	0	0	46
ASV_670	dd9dff97b3a6a420149d6ed74950e988	FALSE	-	Bacteria	Chloroflexi	Dehalococcoidia	SAR202_clade	SAR202_clade	SAR202_clade		1985	51	67	54	51	54	46	20	21	51	0	64	0	21	35	0	0	0	16	0	0	0	68	0	0	0	0	0	0	35	0	26	26	0	32	0	28	34	25
ASV_671	09962ffb844a57a4f7f5310db3d81980	FALSE	-	Bacteria	Proteobacteria	Alphaproteobacteria	SAR11_clade				1984	0	0	0	0	0	0	0	0	0	0	0	0	0	0	0	0	0	0	0	0	0	0	0	0	0	0	0	0	0	0	0	0	0	0	0	0	0	0
ASV_672	314decb5367cf5e7249f0efb4ee1ca79	FALSE	-	Bacteria	Proteobacteria	Gammaproteobacteria	Gammaproteobacteria_Incertae_Sedis	Unknown_Family	uncultured		1980	36	35	18	57	31	37	61	50	0	0	0	25	58	40	50	59	25	26	39	0	0	0	0	0	0	0	0	0	0	0	0	0	26	18	0	33	20	32
ASV_673	73df11816b097a571e48efd8fdce9e54	FALSE	-	Bacteria	Proteobacteria	Gammaproteobacteria	UBA10353_marine_group	UBA10353_marine_group	UBA10353_marine_group		1978	0	0	26	0	0	0	0	0	105	175	71	67	0	21	8	0	0	0	0	0	12	10	21	17	14	14	33	12	34	29	29	22	15	15	29	14	16	0
ASV_674	49d168f3f5ea9f0a0399f36d33878ecf	FALSE	-	Bacteria	SAR324_clade(Marine_group_B)	SAR324_clade(Marine_group_B)	SAR324_clade(Marine_group_B)	SAR324_clade(Marine_group_B)	SAR324_clade(Marine_group_B)		1976	0	0	0	0	0	0	0	0	0	0	0	0	0	0	0	0	0	0	0	0	0	0	0	0	0	0	0	0	0	0	0	0	0	0	0	0	0	0
ASV_675	a7c5ca2cf0f8cb0f90d466b9c0ffd287	FALSE	-	Bacteria	Proteobacteria	Alphaproteobacteria	SAR11_clade	Clade_II	Clade_II		1974	0	0	0	0	0	0	0	0	0	0	0	0	0	0	0	0	0	0	0	0	0	0	0	0	0	0	0	0	0	0	0	0	0	0	0	0	0	0
ASV_676	5491d14d50716e16187bedeceb016cab	FALSE	-	Bacteria	Chloroflexi	Dehalococcoidia	SAR202_clade	SAR202_clade	SAR202_clade		1965	28	35	33	25	27	30	40	46	0	0	0	0	33	30	36	31	25	29	35	0	0	25	0	0	0	0	0	0	24	31	0	25	23	27	29	36	28	33
ASV_677	09a7c902e81a7c654e49ac943f7e0e8f	FALSE	-	Bacteria	Chloroflexi	Dehalococcoidia	SAR202_clade	SAR202_clade	SAR202_clade	uncultured_sediment	1964	31	134	95	34	74	59	27	0	0	0	0	0	0	40	38	32	0	22	30	0	0	14	0	0	0	0	0	0	0	0	0	0	0	0	0	0	0	14
ASV_678	caeb3949a03edf8bdb1faef3c87e4195	FALSE	-	Bacteria	Gemmatimonadota	Gemmatimonadetes	Gemmatimonadales	Gemmatimonadaceae	uncultured	uncultured_deep-sea	1963	0	29	32	47	0	59	39	0	0	0	0	0	37	39	29	49	37	34	36	0	0	0	0	0	0	0	0	0	0	0	0	0	0	0	0	0	0	0
ASV_679	395421c9a0c08fa47a7284f4b36896b3	FALSE	-	Bacteria	Nitrospinota	Nitrospinia	Nitrospinales	Nitrospinaceae	Nitrospina	uncultured_delta	1958	5	10	6	5	0	0	0	0	26	0	30	46	0	0	6	0	0	0	0	107	86	49	94	97	82	49	61	57	26	31	31	13	20	12	13	14	11	0
ASV_680	9381cdf75fde9a213ad6dbf2e4c0e19d	FALSE	-	Bacteria	Chloroflexi	Dehalococcoidia	SAR202_clade	SAR202_clade	SAR202_clade		1957	38	0	31	0	0	0	0	0	0	93	0	0	0	0	0	0	0	0	0	0	31	34	0	0	0	0	0	0	47	59	38	37	33	51	32	0	64	0
ASV_681	175a837c0c0ade1992829c3f575ff734	FALSE	-	Bacteria	Marinimicrobia_(SAR406_clade)	Marinimicrobia_(SAR406_clade)	Marinimicrobia_(SAR406_clade)	Marinimicrobia_(SAR406_clade)	Marinimicrobia_(SAR406_clade)	hydrothermal_vent	1950	0	0	0	0	0	0	0	0	0	0	0	0	0	0	0	0	0	0	0	0	0	0	0	0	0	0	0	0	0	0	0	0	0	0	0	0	0	0
ASV_682	7400e346c8a2e2b1f8db4d564a2bc3f7	FALSE	-	Bacteria	Acidobacteriota	Vicinamibacteria	Vicinamibacterales	Vicinamibacteraceae	Vicinamibacteraceae		1945	29	48	0	40	54	43	36	48	15	0	0	0	16	20	0	24	25	0	0	0	0	0	0	0	0	0	0	0	46	0	29	50	45	48	0	0	39	0
ASV_683	dc84134ff26162bd9739c024482f82bc	FALSE	-	Bacteria	SAR324_clade(Marine_group_B)	SAR324_clade(Marine_group_B)	SAR324_clade(Marine_group_B)	SAR324_clade(Marine_group_B)	SAR324_clade(Marine_group_B)		1941	0	0	31	0	28	20	0	0	0	0	0	0	0	32	0	0	24	0	37	0	67	42	0	30	51	45	0	69	0	0	0	0	0	0	0	0	0	0
ASV_684	cd36fa21c0d7e9214ac8ae76f16c7548	FALSE	-	Bacteria	Acidobacteriota	Vicinamibacteria	Subgroup_9	Subgroup_9	Subgroup_9	uncultured_bacterium	1940	31	39	0	32	46	59	45	29	0	0	35	0	36	22	37	37	37	58	40	0	0	0	0	0	0	0	0	0	0	32	15	28	0	28	16	0	23	26
ASV_685	9e3b39c2a7f7567a053f5b2e0782b7fe	FALSE	nodule	Archaea	Crenarchaeota	Nitrososphaeria	Nitrosopumilales	Nitrosopumilaceae	Candidatus_Nitrosopumilus		1940	0	0	0	0	0	0	0	0	0	0	0	0	0	0	0	0	0	0	0	136	110	64	121	138	118	124	105	130	0	30	23	0	0	0	0	0	25	0
ASV_686	aedc3a991c3707bda21121c0e7ccf96d	FALSE	-	Bacteria							1937	0	17	0	0	0	0	0	44	0	0	0	0	22	0	30	0	44	28	33	0	0	0	0	0	0	0	0	0	0	27	24	0	19	0	0	0	0	0
ASV_687	c40e2844fa96518509968a018a5cf92e	FALSE	-	Bacteria	Proteobacteria	Gammaproteobacteria	UBA10353_marine_group	UBA10353_marine_group	UBA10353_marine_group	hydrothermal_vent	1935	0	0	0	0	0	0	0	0	0	0	0	0	0	0	0	0	0	0	0	0	0	0	0	0	0	0	0	0	0	0	0	0	0	0	0	0	0	0
ASV_688	1cec78faf5c4217890520d26c5e8f190	FALSE	-	Bacteria	Acidobacteriota	Vicinamibacteria	Subgroup_9	Subgroup_9	Subgroup_9	uncultured_bacterium	1935	15	32	27	0	0	0	0	42	0	0	0	0	17	0	32	29	0	24	49	0	0	0	0	0	0	0	0	0	0	0	0	0	0	36	0	0	0	0
ASV_689	f334cd26444a8b2e95f86bc62559c418	FALSE	-	Bacteria	Actinobacteriota	Acidimicrobiia	Microtrichales	Microtrichaceae	uncultured	uncultured_Gram-positive	1935	0	0	0	0	0	0	0	0	0	0	0	0	0	0	0	0	0	0	0	88	41	0	0	0	43	62	68	0	0	10	0	0	0	0	0	0	0	0
ASV_690	26bdfdec82ef47b7740b35396749ebea	FALSE	-	Bacteria	Chloroflexi	Dehalococcoidia	SAR202_clade	SAR202_clade	SAR202_clade		1926	24	28	18	31	30	47	29	38	0	0	0	0	40	40	25	36	13	16	29	0	0	0	0	0	0	0	0	0	10	0	0	17	15	19	16	0	15	43
ASV_691	3292ddd388cd8e039bc3ada99d64003d	FALSE	-	Bacteria	Proteobacteria	Gammaproteobacteria	Thiomicrospirales	Thioglobaceae	SUP05_cluster		1924	0	0	0	0	0	0	0	0	0	0	0	0	0	0	0	0	0	0	0	0	0	0	0	0	0	0	0	0	0	0	0	0	0	0	0	0	0	0
ASV_692	ff7d5e57013b15401c511201dd6f06e9	FALSE	-	Bacteria	Chloroflexi	Dehalococcoidia	SAR202_clade	SAR202_clade	SAR202_clade		1921	38	51	51	0	0	0	0	0	102	54	0	63	0	0	0	0	0	0	0	17	0	0	0	0	0	0	0	0	59	64	44	53	47	44	72	65	47	0
ASV_694	a35a6afa7a582e0b9bc3f95dd610a152	FALSE	-	Bacteria	Marinimicrobia_(SAR406_clade)	Marinimicrobia_(SAR406_clade)	Marinimicrobia_(SAR406_clade)	Marinimicrobia_(SAR406_clade)	Marinimicrobia_(SAR406_clade)		1909	0	0	0	0	0	0	0	0	0	0	0	0	0	0	0	0	0	0	0	0	0	0	0	0	0	0	0	0	0	0	0	0	0	0	0	0	0	0
ASV_695	f61aceb2152a02fb30e27a93cbfebeaa	FALSE	-	Bacteria	Gemmatimonadota	Gemmatimonadetes	Gemmatimonadales	Gemmatimonadaceae	uncultured		1908	0	0	0	0	0	0	45	0	0	0	0	0	0	0	35	36	46	58	44	0	0	0	0	0	0	0	0	0	0	0	0	0	0	0	0	0	0	0
ASV_696	c877a3c0e2fe99e910cef13c42f6f5fd	FALSE	-	Bacteria	Proteobacteria	Alphaproteobacteria					1907	13	0	15	0	0	0	0	0	0	0	65	145	0	0	0	7	0	0	0	0	0	29	10	0	0	0	9	0	82	94	63	72	47	57	0	34	30	12
ASV_698	e6a5f5a5f8533caa24268279a6b70811	FALSE	-	Bacteria	Proteobacteria	Alphaproteobacteria	SAR11_clade	Clade_I	Clade_Ib		1905	0	0	0	0	0	0	0	0	0	0	0	0	0	0	0	0	0	0	0	0	0	0	0	0	0	0	0	0	0	0	0	0	0	0	0	0	0	0
ASV_699	e7ed71b2ad8e605e8fc964ec0128a63d	FALSE	-	Bacteria	Proteobacteria	Alphaproteobacteria	Defluviicoccales	uncultured	uncultured	uncultured_sediment	1898	21	19	8	0	0	0	0	14	36	20	27	0	15	12	7	13	0	0	0	9	13	0	13	15	8	8	0	20	59	50	46	40	36	47	53	38	38	15
ASV_700	a29f285a81c1fc3d9c20c59ee3db2eb2	FALSE	-	Bacteria	Chloroflexi	Dehalococcoidia	SAR202_clade	SAR202_clade	SAR202_clade	uncultured_deep-sea	1895	20	0	30	62	56	70	43	45	0	0	0	0	42	59	53	56	65	88	69	0	0	0	0	0	0	0	0	0	0	0	0	0	0	0	0	0	0	32
ASV_701	6e12efc0d00cc52b0737dddd999f0ec5	FALSE	-	Bacteria	Gemmatimonadota	Gemmatimonadetes	Gemmatimonadales	Gemmatimonadaceae	uncultured		1892	28	34	38	42	52	37	31	18	0	0	0	0	22	34	31	34	45	42	30	0	0	0	0	0	0	0	0	0	13	0	16	0	22	0	0	0	0	28
ASV_702	503c41d53f37ef77f26b45d523401dd5	FALSE	sediment	Bacteria	Proteobacteria	Gammaproteobacteria	Granulosicoccales	uncultured	uncultured	uncultured_bacterium	1872	31	21	32	22	12	21	23	73	45	20	37	68	30	9	28	14	15	20	20	0	0	0	0	0	0	0	0	0	17	27	31	23	33	19	43	34	42	41
ASV_703	04ca2adfbde81de15fdd3596fa31a934	FALSE	-	Bacteria	Chloroflexi	Dehalococcoidia	SAR202_clade	SAR202_clade	SAR202_clade		1871	40	37	40	55	43	43	0	29	0	0	0	44	25	13	17	13	16	22	34	7	20	0	21	21	11	0	0	0	36	30	31	49	31	43	27	22	38	28
ASV_704	f63f7a441535cd4f7106399081aa3553	FALSE	-	Bacteria	Acidobacteriota	Subgroup_22	Subgroup_22	Subgroup_22	Subgroup_22	uncultured_sediment	1871	54	57	36	0	38	0	25	42	0	0	0	0	60	36	25	12	41	31	50	0	0	0	0	0	0	0	0	0	24	18	12	36	20	0	22	0	17	19
ASV_705	b9c041cae38b2d0e7af82033088aba15	FALSE	nodule	Bacteria	Proteobacteria	Gammaproteobacteria	Cellvibrionales	Halieaceae	Halioglobus		1869	0	0	0	0	0	0	0	0	0	0	0	0	0	0	0	0	0	0	0	95	62	21	102	90	42	87	128	116	0	0	0	0	0	0	0	0	0	0
ASV_706	0b42c7fdd396cedb37aa2a38e1c017bf	FALSE	-	Bacteria	Acidobacteriota						1868	15	22	19	0	13	15	17	16	0	0	0	0	16	25	21	22	28	32	14	0	0	0	0	15	10	0	0	0	12	11	18	16	14	15	20	14	18	19
ASV_708	576b06dc09480312c2a200842b9baf33	FALSE	-	Bacteria	Marinimicrobia_(SAR406_clade)	Marinimicrobia_(SAR406_clade)	Marinimicrobia_(SAR406_clade)	Marinimicrobia_(SAR406_clade)	Marinimicrobia_(SAR406_clade)		1866	0	0	0	0	0	0	0	0	0	0	0	0	0	0	0	0	0	0	0	0	0	0	0	0	0	0	0	0	0	0	0	0	0	0	0	0	0	0
ASV_709	f62ed794ab8c6846db596482b31438ef	FALSE	nodule	Bacteria	NB1-j	NB1-j	NB1-j	NB1-j	NB1-j		1862	10	0	0	0	0	0	0	0	0	0	4	0	0	0	0	0	0	0	0	80	68	37	82	73	82	89	88	70	24	0	29	19	15	0	0	0	15	0
ASV_710	7d25990aed33a932db35cd5a2bc1ea49	FALSE	sediment	Archaea	Crenarchaeota	Nitrososphaeria	Nitrosopumilales	Nitrosopumilaceae	Nitrosopumilaceae		1862	24	32	35	50	41	36	43	56	28	0	24	0	53	44	29	26	48	61	73	0	0	0	0	0	0	0	0	0	0	16	0	0	20	17	11	10	18	33
ASV_711	11e27f5a6283b3a4fbd0dac064494472	FALSE	-	Archaea	Thermoplasmatota	Thermoplasmata	Marine_Group_II	Marine_Group_II	Marine_Group_II		1860	0	0	0	0	0	0	0	0	0	0	0	0	0	0	0	0	0	0	0	0	0	0	0	0	0	0	0	0	0	0	0	0	0	0	0	0	0	0
ASV_712	e4ad11dc5d0b1b192433eb32d8659ff5	FALSE	-	Bacteria	Proteobacteria	Alphaproteobacteria	Rhodospirillales	Magnetospiraceae	uncultured		1859	0	0	0	0	0	0	0	0	0	0	0	0	0	0	0	0	0	0	0	0	0	0	0	0	0	0	0	0	0	0	0	0	0	0	0	0	0	0
ASV_713	34f2110cb30ab14fccfe0fe6b01604e4	FALSE	-	Bacteria	Actinobacteriota	Acidimicrobiia	Microtrichales	Microtrichaceae	Sva0996_marine_group		1857	0	0	0	0	0	0	0	0	0	0	0	0	0	0	0	0	0	0	0	0	0	0	0	0	0	0	0	0	0	0	0	0	0	0	0	0	0	0
ASV_714	c8fae9299ef86c06c74a99062995625d	FALSE	-	Bacteria	Gemmatimonadota	Gemmatimonadetes	Gemmatimonadales	Gemmatimonadaceae	uncultured	uncultured_actinobacterium	1856	25	33	35	34	49	31	0	0	0	0	0	0	28	31	28	22	19	30	27	0	0	0	0	0	0	0	0	0	11	21	21	10	0	0	32	0	19	22
ASV_715	cb91c29be2f8188f874bfbea1fc8a02b	FALSE	-	Bacteria	Proteobacteria	Gammaproteobacteria	Steroidobacterales	Woeseiaceae	Woeseia		1852	88	62	62	55	0	0	0	65	0	0	0	0	51	0	0	0	0	0	0	0	0	0	0	0	0	0	0	0	0	0	0	0	0	0	0	0	0	0
ASV_716	1fb96516da8148da5373ffb4508fa684	FALSE	-	Bacteria	Chloroflexi	Dehalococcoidia	SAR202_clade	SAR202_clade	SAR202_clade	uncultured_deep-sea	1851	63	84	0	0	0	0	0	0	74	0	0	79	0	0	0	0	0	0	0	0	0	0	0	0	0	0	0	0	0	47	65	86	0	0	84	93	0	59
ASV_718	5eed04c5c465d8a64929684dd1b68c2b	FALSE	-	Bacteria	Proteobacteria	Gammaproteobacteria	Steroidobacterales	Woeseiaceae	Woeseia		1842	19	47	25	0	27	48	17	52	0	0	0	27	9	26	18	20	0	0	0	7	7	0	16	14	9	0	11	15	27	30	23	21	34	19	18	19	20	13
ASV_719	01a6b70931db16d086c7e2e03e0f39bd	FALSE	nodule	Bacteria	Proteobacteria	Gammaproteobacteria	JTB23	JTB23	JTB23	uncultured_gamma	1841	0	0	0	0	0	0	0	0	0	0	0	68	0	0	0	0	0	0	0	112	63	79	105	108	84	45	45	49	48	0	0	0	0	0	0	0	0	0
ASV_720	6e158e44ac1932955ca3849d2e5c903f	FALSE	nodule	Bacteria	Dadabacteria	Dadabacteriia	Dadabacteriales	Dadabacteriales	Dadabacteriales	uncultured_organism	1831	0	0	0	0	0	0	15	0	0	0	0	0	0	0	0	0	0	0	0	57	49	70	35	54	50	36	0	45	0	0	0	0	16	0	0	0	23	19
ASV_721	bc8cabef040600f115f7b4a33562ca9c	FALSE	-	Bacteria	Chloroflexi	Dehalococcoidia	SAR202_clade	SAR202_clade	SAR202_clade		1830	27	0	32	42	44	45	44	27	0	0	0	0	53	28	27	0	32	27	46	0	0	35	0	9	0	0	0	0	27	24	19	20	16	17	0	29	19	29
ASV_722	a3e05af49acace09410b510bd0c957ea	FALSE	-	Bacteria	NB1-j	NB1-j	NB1-j	NB1-j	NB1-j		1829	29	0	26	0	65	43	27	0	0	0	0	0	0	0	0	0	46	37	36	0	0	0	0	0	0	0	0	0	36	57	41	36	35	33	34	40	34	50
ASV_724	4de9488b23847fca9db3d262168c6e71	FALSE	-	Bacteria	Chloroflexi	Dehalococcoidia	SAR202_clade	SAR202_clade	SAR202_clade		1825	13	20	28	19	42	34	37	18	0	0	0	10	21	22	21	29	25	28	22	0	0	0	0	0	0	0	0	0	14	14	14	17	17	17	21	28	5	28
ASV_725	1f4e6561996eecc2037cd72ee911a6be	FALSE	nodule	Bacteria	Proteobacteria	Gammaproteobacteria	Burkholderiales	Nitrosomonadaceae	Nitrosospira		1817	28	0	24	0	0	0	0	0	0	0	0	0	0	0	0	0	0	0	0	0	72	49	63	0	80	46	0	124	46	0	31	0	27	0	0	28	38	0
ASV_726	761ac7aa965fcb2f104cdfe93d57761f	FALSE	-	Bacteria	Acidobacteriota	Subgroup_22	Subgroup_22	Subgroup_22	Subgroup_22	uncultured_bacterium	1809	30	31	38	40	31	39	19	37	0	0	0	0	23	15	30	36	32	38	44	0	4	35	0	0	0	0	0	0	13	13	11	17	5	10	0	22	17	22
ASV_727	be617c1c88f46534cefe59155cf445dc	FALSE	-	Bacteria	Bacteroidota	Bacteroidia	Flavobacteriales	Flavobacteriaceae	uncultured	uncultured_sediment	1804	0	0	0	0	0	0	0	0	80	168	102	131	0	0	19	0	0	0	0	23	59	0	50	34	37	22	49	0	41	0	40	0	0	0	32	0	0	6
ASV_728	c52b8b3f55d39f44d9ad7c39d15e9db3	FALSE	-	Bacteria	Proteobacteria	Gammaproteobacteria	Burkholderiales	Neisseriaceae	uncultured	uncultured_bacterium	1803	0	0	0	0	0	0	0	0	0	49	0	0	0	0	0	0	0	0	0	0	0	0	0	0	0	0	0	0	0	0	0	0	0	0	0	0	0	0
ASV_729	d8c8b81f559bdf9e55c1fd85cc561fa3	FALSE	nodule	Archaea	Crenarchaeota	Nitrososphaeria	Nitrosopumilales	Nitrosopumilaceae	Candidatus_Nitrosopumilus		1803	0	0	0	0	0	0	0	0	0	0	0	0	0	0	0	0	0	0	0	91	125	28	134	92	104	163	47	106	0	0	0	0	0	0	0	0	0	0
ASV_730	85fb04ba4e5f20ce089863228d19fc92	FALSE	-	Bacteria	Proteobacteria	Gammaproteobacteria	Cellvibrionales	Spongiibacteraceae			1800	10	24	15	15	17	19	13	15	0	0	0	0	25	44	41	60	37	44	35	0	0	0	0	0	0	0	0	0	0	0	4	0	1	0	3	0	0	21
ASV_731	3e9338a390bf6158084f7bf9723640fd	FALSE	-	Bacteria	Marinimicrobia_(SAR406_clade)	Marinimicrobia_(SAR406_clade)	Marinimicrobia_(SAR406_clade)	Marinimicrobia_(SAR406_clade)	Marinimicrobia_(SAR406_clade)		1797	0	0	0	0	0	0	0	0	0	0	0	0	0	0	0	0	0	0	0	0	0	0	0	0	0	0	0	0	0	0	0	0	0	0	0	0	0	0
ASV_732	870c739d78773812d3ea76097ec38a37	FALSE	-	Bacteria	Gemmatimonadota	BD2-11_terrestrial_group	BD2-11_terrestrial_group	BD2-11_terrestrial_group	BD2-11_terrestrial_group	uncultured_actinobacterium	1794	31	48	47	45	33	53	37	0	0	0	0	0	28	39	46	33	38	16	16	0	0	0	0	0	0	0	0	0	27	31	37	0	38	23	0	33	37	0
ASV_733	84a6bd40abdb52e620dea04fe6a02b03	FALSE	-	Bacteria	NB1-j	NB1-j	NB1-j	NB1-j	NB1-j		1794	0	0	0	69	131	0	41	0	0	0	0	0	0	0	64	0	34	30	37	0	0	0	0	0	0	0	0	0	0	0	0	0	0	0	0	0	0	0
ASV_734	ebd5db55f8ca6bfa754a41332aff66fd	FALSE	-	Bacteria	Chloroflexi	Dehalococcoidia	SAR202_clade	SAR202_clade	SAR202_clade		1784	0	0	0	0	0	0	0	0	0	0	0	0	0	0	0	0	0	0	0	0	0	0	0	0	0	0	0	0	0	0	0	0	0	0	0	0	0	0
ASV_735	384e04ef86919e42a499851f028daa18	FALSE	nodule	Bacteria	Proteobacteria	Alphaproteobacteria	uncultured	uncultured	uncultured		1782	23	13	25	12	16	0	7	10	0	0	0	0	9	0	0	0	0	0	10	58	39	57	51	27	34	24	34	51	9	13	14	16	18	16	14	8	17	14
ASV_736	561e786a4f6a6bc377555af38435766f	FALSE	-	Bacteria	Gemmatimonadota	Gemmatimonadetes	Gemmatimonadales	Gemmatimonadaceae	uncultured	uncultured_deep-sea	1779	33	0	35	54	51	36	32	39	0	0	0	0	34	32	33	51	39	59	51	0	0	0	0	0	0	0	0	0	19	0	12	0	0	15	0	20	0	21
ASV_737	2669bfac38cdca49ecf6ac2d385e5dce	FALSE	-	Bacteria	Proteobacteria	Alphaproteobacteria	SAR11_clade	Clade_I			1776	0	0	0	0	0	0	0	0	0	0	0	0	0	0	0	0	0	0	0	0	0	0	0	0	0	0	0	0	0	0	0	0	0	0	0	0	0	0
ASV_738	07085e12bda55379a4639d166f74f1f4	FALSE	-	Bacteria	Proteobacteria	Alphaproteobacteria	SAR11_clade	Clade_I	Clade_Ia		1774	0	0	0	0	0	0	0	0	0	0	0	0	0	0	0	0	0	0	0	0	0	0	0	0	0	0	0	0	0	0	0	0	0	0	0	0	0	0
ASV_739	8ea87213672f34e0e35324fc24590cc7	FALSE	-	Bacteria	Proteobacteria	Gammaproteobacteria	Gammaproteobacteria_Incertae_Sedis	Unknown_Family	uncultured		1771	0	0	0	0	0	0	0	0	0	0	0	0	0	0	0	0	0	0	0	38	34	0	61	66	53	72	41	58	57	74	57	38	38	42	36	60	38	0
ASV_740	9d802d91be5c0d4301eda703c9d3149a	FALSE	-	Bacteria	Chloroflexi	Dehalococcoidia	SAR202_clade	SAR202_clade	SAR202_clade		1770	41	41	0	0	23	0	48	0	63	0	74	66	0	30	38	0	0	0	35	0	0	0	0	0	0	0	0	0	50	26	36	29	20	38	31	30	28	48
ASV_741	e357eda91f32941689a51f35a7d18e97	FALSE	-	Bacteria	Gemmatimonadota	PAUC43f_marine_benthic_group	PAUC43f_marine_benthic_group	PAUC43f_marine_benthic_group	PAUC43f_marine_benthic_group	uncultured_bacterium	1767	22	39	36	18	19	36	32	32	0	0	0	0	20	27	40	42	26	38	41	0	0	152	48	60	0	23	0	0	0	0	0	0	0	0	0	0	0	23
ASV_742	9b03693b56b6b56edebeb71d4e44db53	FALSE	-	Bacteria	Gemmatimonadota	BD2-11_terrestrial_group	BD2-11_terrestrial_group	BD2-11_terrestrial_group	BD2-11_terrestrial_group	Gemmatimonadetes_bacterium	1763	0	0	0	0	0	0	0	0	0	0	0	0	0	0	0	0	0	0	0	0	0	0	0	0	0	0	0	0	0	0	0	0	0	0	0	0	0	0
ASV_743	37f8715a657e5cf023ed02429ef39a4c	FALSE	-	Bacteria	Gemmatimonadota	Gemmatimonadetes	Gemmatimonadales	Gemmatimonadaceae	uncultured	uncultured_bacterium	1758	17	18	18	53	57	50	32	18	0	0	0	0	28	45	34	47	40	30	32	0	0	0	0	0	0	1	0	0	0	0	0	0	0	0	5	0	0	16
ASV_744	70cbbbdfc2a6e8e17091ee139a335689	FALSE	-	Bacteria	Proteobacteria	Alphaproteobacteria	Rhodospirillales	Magnetospiraceae	uncultured		1755	44	0	39	40	40	40	28	48	0	0	0	0	34	0	31	0	0	23	22	0	0	42	0	0	0	0	0	0	0	0	0	0	0	0	0	0	40	19
ASV_745	d584515ead6f3cc01629eb2d7e52f65c	FALSE	-	Bacteria	Proteobacteria	Alphaproteobacteria	Kiloniellales	Kiloniellaceae	uncultured	uncultured_Alphaproteobacteria	1754	0	0	0	24	27	25	0	0	32	35	68	0	0	0	0	0	0	13	20	0	0	0	0	0	0	0	0	0	17	32	20	45	39	28	62	40	46	36
ASV_746	4f54bf34670db0b1749dcb6a6109e1fd	FALSE	-	Bacteria	Proteobacteria	Alphaproteobacteria	SAR11_clade				1753	0	0	0	0	0	0	0	0	0	0	0	0	0	0	0	0	0	0	0	0	0	0	0	0	0	0	0	0	0	0	0	0	0	0	0	0	0	0
ASV_747	ff4d15730e516031c8ec16d11feb291d	FALSE	-	Bacteria	Nitrospirota	Nitrospiria	Nitrospirales	Nitrospiraceae	Nitrospira		1751	37	21	32	0	12	12	11	15	45	35	56	52	8	12	9	10	0	0	0	0	20	4	0	0	16	16	10	0	45	33	33	31	42	24	35	21	28	12
ASV_748	fc5f308ab0003ab00442b67def6c6551	FALSE	-	Bacteria	NB1-j	NB1-j	NB1-j	NB1-j	NB1-j	uncultured_deep-sea	1746	0	0	25	23	0	28	29	34	0	0	0	0	30	28	0	0	0	0	23	0	0	0	0	0	0	0	0	0	57	44	46	57	52	53	66	61	48	26
ASV_749	4fd04f6a26dc8e4066da0507425a7441	FALSE	-	Bacteria	Proteobacteria	Alphaproteobacteria	SAR11_clade	Clade_II	Clade_II		1745	0	0	0	0	0	0	0	0	0	0	0	0	0	0	0	0	0	0	0	0	0	0	0	0	0	0	0	0	0	0	0	0	0	0	0	0	0	0
ASV_750	969c7e379f2330be557bb19c0ad001ba	FALSE	-	Bacteria	Proteobacteria	Gammaproteobacteria	Arenicellales	Arenicellaceae	uncultured	uncultured_deep-sea	1739	0	0	0	0	0	0	0	0	0	0	0	0	0	0	0	0	0	0	0	185	116	0	146	75	137	183	0	0	0	0	0	0	0	0	0	0	0	0
ASV_751	8d57c03b57f1dc5aeefb7ab653adb07b	FALSE	-	Bacteria	Myxococcota	bacteriap25	bacteriap25	bacteriap25	bacteriap25	uncultured_deep-sea	1738	20	0	13	44	21	24	23	0	0	0	0	0	19	27	27	39	39	35	23	0	0	0	0	0	0	0	0	0	0	0	0	0	0	0	0	0	0	0
ASV_752	e6aa81ab07b01027aaa7131b5b49ddc9	FALSE	nodule	Bacteria	Acidobacteriota	Vicinamibacteria	Subgroup_17	Subgroup_17	Subgroup_17	uncultured_bacterium	1735	0	0	0	0	0	0	0	0	0	0	0	0	0	0	0	0	0	0	0	81	75	21	58	69	82	78	40	137	14	0	5	12	0	0	7	7	14	0
ASV_753	e3a48360e2ee4b195b7449b38e8acbce	FALSE	-	Bacteria	NB1-j	NB1-j	NB1-j	NB1-j	NB1-j		1730	0	47	48	31	0	46	0	0	39	0	0	0	0	43	0	0	28	0	0	0	0	0	0	0	0	0	0	0	63	59	40	28	64	32	66	55	55	0
ASV_754	9c456c89da224c0d6c7e1618d1439167	FALSE	-	Bacteria	Proteobacteria	Gammaproteobacteria	Steroidobacterales	Woeseiaceae	Woeseia		1727	0	0	0	0	0	21	38	32	0	0	0	0	34	30	27	29	0	0	12	0	0	0	0	0	0	0	0	0	0	0	0	0	0	0	0	0	0	27
ASV_755	79e07c17a5477c2a519252b4eead2854	FALSE	-	Bacteria	Actinobacteriota	Thermoleophilia	Gaiellales	uncultured	uncultured		1724	19	0	17	17	12	18	0	29	0	18	23	0	21	20	15	10	11	10	3	0	7	0	2	8	0	0	0	0	27	39	32	40	45	37	45	44	43	16
ASV_757	64ba6c13adaff3d9e6e737c882bf33d3	FALSE	-	Bacteria	Proteobacteria	Gammaproteobacteria					1720	20	36	28	22	17	19	20	25	0	0	13	0	19	28	18	28	23	36	28	0	0	0	0	0	0	0	0	0	16	16	16	22	29	15	27	25	28	27
ASV_758	7333b53ac5188f17ec2590a573d55d64	FALSE	-	Bacteria	Marinimicrobia_(SAR406_clade)	Marinimicrobia_(SAR406_clade)	Marinimicrobia_(SAR406_clade)	Marinimicrobia_(SAR406_clade)	Marinimicrobia_(SAR406_clade)		1718	0	0	0	0	0	0	0	0	0	0	0	0	0	0	0	0	0	0	0	0	0	0	0	0	0	0	0	0	0	0	0	0	0	0	0	0	0	0
ASV_759	a70fa80a6450ad3a7c2494264fa6d248	FALSE	-	Bacteria	Nitrospinota	P9X2b3D02	P9X2b3D02	P9X2b3D02	P9X2b3D02	uncultured_bacterium	1717	49	0	0	44	40	57	53	57	0	0	0	0	50	41	49	50	54	56	47	0	0	0	0	0	0	0	0	0	0	0	0	0	0	0	0	0	0	0
ASV_760	06639db7dcc75af9659cd3dad95ebe36	FALSE	-	Bacteria	Proteobacteria	Gammaproteobacteria	Steroidobacterales	Woeseiaceae	Woeseia		1715	21	25	20	13	7	20	30	25	61	85	55	43	20	13	11	7	0	0	10	0	18	0	0	0	0	0	0	0	24	21	15	30	23	23	30	44	37	15
ASV_762	e88a6c82a2c0eda60a67b9c472a9c693	FALSE	-	Bacteria	Gemmatimonadota	Gemmatimonadetes	Gemmatimonadales	Gemmatimonadaceae	uncultured		1710	0	27	0	45	57	50	48	76	0	0	0	0	48	34	39	48	46	43	38	0	0	0	0	0	0	0	0	0	0	0	0	7	0	10	0	11	9	26
ASV_763	9a4fd42aac4a929054b16d7b5a98e740	FALSE	nodule	Bacteria	Proteobacteria	Gammaproteobacteria	Arenicellales	Arenicellaceae	uncultured	uncultured_deep-sea	1693	0	0	0	0	0	0	0	0	0	0	0	0	0	0	0	0	0	0	0	95	93	6	71	43	104	74	0	29	0	0	0	0	0	0	0	0	0	0
ASV_764	c6263595d0f1ee47685cc6e3a72323f5	FALSE	-	Bacteria	Nitrospinota	Nitrospinia	Nitrospinales	Nitrospinaceae	Nitrospina	uncultured_deep-sea	1693	0	22	21	0	0	0	0	0	81	0	35	109	0	0	0	0	0	0	0	0	28	54	34	38	18	0	0	18	42	34	40	21	28	28	26	27	33	34
ASV_766	42d7ca936836d87bf0a6bb7716887672	FALSE	-	Archaea	Crenarchaeota	Nitrososphaeria	Nitrosopumilales	Nitrosopumilaceae	Nitrosopumilaceae	uncultured_marine	1689	0	0	0	0	0	0	0	0	0	0	0	0	0	0	0	0	0	0	0	0	0	0	0	0	0	0	0	0	0	0	0	0	0	0	0	0	0	0
ASV_767	4220e8ab821ffc48a8dc429a87c87631	FALSE	-	Bacteria	Proteobacteria	Alphaproteobacteria	SAR11_clade				1680	0	0	0	0	0	0	0	0	0	0	0	0	0	0	0	0	0	0	0	0	0	0	0	0	0	0	0	0	0	0	0	0	0	0	0	0	0	0
ASV_768	bfb271e51c3e4acfea2515b6053ce7b0	FALSE	-	Bacteria	Bacteroidota	Bacteroidia	Chitinophagales	uncultured	uncultured	uncultured_Bacteroidetes	1678	25	36	20	0	0	0	23	25	111	61	90	117	38	40	35	44	32	23	0	0	0	17	0	0	0	0	0	0	19	39	32	0	29	10	25	27	24	31
ASV_769	d2169a145f13e804f25ef822934689a4	FALSE	-	Bacteria	Bacteroidota	Rhodothermia	Rhodothermales	Rhodothermaceae	uncultured		1677	49	69	0	59	41	45	27	0	0	0	0	0	45	0	43	50	0	0	39	0	0	67	0	0	0	0	0	0	18	0	16	7	22	29	22	14	18	34
ASV_770	001b3f5f77b568826fa0727f8e0c7529	FALSE	-	Bacteria	Acidobacteriota	Subgroup_22	Subgroup_22	Subgroup_22	Subgroup_22		1676	36	38	38	29	35	39	35	0	0	0	0	0	29	0	20	53	32	0	27	0	0	0	0	0	0	0	0	0	0	50	0	57	82	42	29	34	0	39
ASV_771	c0c62e65c32b11520973c9406c6db0d5	FALSE	-	Bacteria	Myxococcota	bacteriap25	bacteriap25	bacteriap25	bacteriap25		1674	49	66	48	76	37	48	43	34	0	0	0	0	37	29	27	19	19	17	0	0	0	22	0	0	0	0	0	0	20	0	21	17	15	13	18	22	24	58
ASV_772	1a8abc8b377c37affed8f72ad6043ff8	FALSE	-	Bacteria	Acidobacteriota						1673	0	56	50	25	27	34	29	28	0	0	0	0	0	26	31	32	18	27	20	0	0	0	0	0	0	0	0	0	23	36	46	30	36	39	60	0	46	29
ASV_773	4c4aab3e1f58c48d6f612004fad1f2a0	FALSE	-	Bacteria	Chloroflexi	Dehalococcoidia	SAR202_clade	SAR202_clade	SAR202_clade		1673	0	0	0	0	0	0	0	0	0	0	0	0	0	0	0	0	0	0	0	139	118	381	0	56	0	0	0	0	0	0	0	0	0	0	0	0	0	0
ASV_774	77ced60e2ce1f28f71c8ccd613cb6184	FALSE	-	Bacteria	Proteobacteria	Gammaproteobacteria	EPR3968-O8a-Bc78	EPR3968-O8a-Bc78	EPR3968-O8a-Bc78		1670	29	0	0	0	0	0	0	0	35	71	32	52	0	0	0	0	0	0	0	0	0	0	0	0	0	0	0	0	64	52	44	0	0	52	72	68	62	0
ASV_775	4e44fb5ad8ce9ebdc686f091b683886f	FALSE	-	Bacteria	Proteobacteria	Alphaproteobacteria	SAR11_clade				1668	0	0	0	0	0	0	0	0	0	0	0	0	0	0	0	0	0	0	0	0	0	0	0	0	0	0	0	0	0	0	0	0	0	0	0	0	0	0
ASV_776	fcef30ff2af30743b6f382fb7900d477	FALSE	-	Bacteria	Chloroflexi	Dehalococcoidia	SAR202_clade	SAR202_clade	SAR202_clade	uncultured_deep-sea	1668	0	18	14	49	43	49	45	0	0	0	0	0	39	35	29	45	45	40	26	0	0	0	0	0	0	0	0	0	0	0	0	0	24	0	0	0	0	0
ASV_777	c36bb975be9ae511625e6b7a22890ba3	FALSE	-	Bacteria	Marinimicrobia_(SAR406_clade)	Marinimicrobia_(SAR406_clade)	Marinimicrobia_(SAR406_clade)	Marinimicrobia_(SAR406_clade)	Marinimicrobia_(SAR406_clade)		1666	0	0	0	0	0	0	0	0	0	0	0	0	0	0	0	0	0	0	0	0	0	0	0	0	0	0	0	0	0	0	0	0	0	0	0	0	0	0
ASV_778	ba62742d1a52510771d0d505dd985843	FALSE	-	Bacteria	Gemmatimonadota	BD2-11_terrestrial_group	BD2-11_terrestrial_group	BD2-11_terrestrial_group	BD2-11_terrestrial_group	uncultured_deep-sea	1666	21	31	35	0	0	0	0	0	0	24	0	0	21	0	0	0	0	0	0	0	15	0	24	32	24	22	0	42	52	47	39	48	66	43	0	0	26	14
ASV_779	2d0bfeb2132f7f34b9c1826ea0b46f51	FALSE	-	Bacteria	Proteobacteria	Alphaproteobacteria	Rhodobacterales	Rhodobacteraceae	Boseongicola	uncultured_bacterium	1665	5	0	9	0	0	0	0	10	23	45	0	0	0	0	3	0	0	0	0	37	72	33	101	68	64	50	28	34	14	16	20	0	7	11	11	10	8	0
ASV_780	bc42b636b72ca45c049425258ea16309	FALSE	sediment	Bacteria	MBNT15	MBNT15	MBNT15	MBNT15	MBNT15	uncultured_sediment	1658	17	34	31	27	34	27	29	27	19	14	18	15	11	10	14	23	26	20	33	0	0	14	0	0	0	0	0	16	21	18	15	17	21	15	32	22	22	24
ASV_781	102cceb827b3e68c7a9242fa9c5913d5	FALSE	-	Archaea	Crenarchaeota	Nitrososphaeria	Nitrosopumilales	Nitrosopumilaceae	Candidatus_Nitrosopumilus	uncultured_crenarchaeote	1654	0	0	0	0	0	0	0	0	0	0	0	0	0	0	53	0	0	0	0	0	47	0	0	0	96	0	0	47	72	0	50	0	0	0	0	0	0	50
ASV_782	e08fba3a5ca43651bda3d5ec4cdb92d1	FALSE	-	Bacteria	Proteobacteria	Alphaproteobacteria	Defluviicoccales	uncultured	uncultured		1652	0	0	13	0	41	0	44	0	0	0	0	0	30	21	30	39	0	25	18	0	0	12	0	0	0	0	0	0	40	31	25	34	40	29	35	0	31	24
ASV_783	a34bc3e770c38bc3a5a74f1edf1ae8c1	FALSE	-	Bacteria	Zixibacteria	Zixibacteria	Zixibacteria	Zixibacteria	Zixibacteria	uncultured_deep-sea	1652	0	0	0	0	0	0	0	0	0	0	0	0	0	71	64	63	0	36	62	0	0	0	0	0	0	0	0	0	0	0	0	0	0	0	0	0	0	49
ASV_784	3576a6129de07b98b33ed83c4acca443	FALSE	-	Bacteria	Proteobacteria	Gammaproteobacteria	JTB23	JTB23	JTB23	uncultured_deep-sea	1651	19	26	40	0	0	0	22	35	80	31	58	68	26	0	12	24	0	0	0	0	0	0	0	0	0	0	0	0	45	26	26	52	43	47	33	31	34	18
ASV_785	bdd5afd6ba55eaf61a744225302827c7	FALSE	-	Bacteria	NB1-j	NB1-j	NB1-j	NB1-j	NB1-j	uncultured_deep-sea	1651	30	15	17	30	30	25	22	30	0	0	0	0	17	17	21	18	25	27	19	0	0	12	0	0	0	0	0	0	16	18	12	27	19	27	31	22	24	14
ASV_786	be50e20365e8980c8f6a3d53877db1f0	FALSE	-	Bacteria	Proteobacteria	Gammaproteobacteria	JTB23	JTB23	JTB23	uncultured_gamma	1650	25	15	11	6	10	13	0	21	0	98	37	0	0	0	13	13	0	0	0	24	42	17	23	32	48	17	19	23	37	16	22	13	0	25	17	0	17	0
ASV_787	c88ef9828204eb06b38789c11a272fe0	FALSE	nodule	Bacteria	Proteobacteria	Alphaproteobacteria	Rhizobiales	Hyphomicrobiaceae			1650	0	0	0	0	0	0	0	0	0	0	0	0	0	0	0	0	0	0	0	90	92	0	36	51	37	58	113	44	0	0	0	0	0	0	0	0	0	0
ASV_788	812874d04e1e2e68fcd790716617d0ef	FALSE	-	Bacteria	Proteobacteria	Gammaproteobacteria	UBA10353_marine_group	UBA10353_marine_group	UBA10353_marine_group	uncultured_marine	1648	0	0	0	0	0	0	0	0	0	0	0	0	0	0	0	0	0	0	0	0	0	0	0	0	0	0	0	0	0	0	0	0	0	0	0	0	0	0
ASV_789	0f1b68683e4468706f8eebfa3eba1113	FALSE	-	Bacteria	Proteobacteria	Alphaproteobacteria	Rhodospirillales	Magnetospiraceae	uncultured		1647	50	43	37	0	27	41	35	0	0	0	35	0	27	37	27	26	0	0	9	0	0	0	0	0	0	0	0	0	50	42	48	49	55	50	54	0	49	16
ASV_790	d93731087e0c372b111ea317f0c412af	FALSE	-	Bacteria	Proteobacteria	Alphaproteobacteria	AT-s3-44	AT-s3-44	AT-s3-44	uncultured_bacterium	1647	16	0	21	0	0	0	0	22	30	24	0	31	0	0	19	0	0	0	0	0	0	0	16	0	0	9	0	15	22	28	26	29	28	25	19	34	25	27
ASV_791	b811781db058d4a524f35d78582217cf	FALSE	-	Bacteria	Proteobacteria	Alphaproteobacteria	Kordiimonadales	Kordiimonadaceae	Kordiimonas	uncultured_Alphaproteobacteria	1645	0	0	0	0	0	0	0	0	238	420	0	0	0	0	0	0	0	0	0	0	0	26	0	8	0	0	0	0	0	0	0	0	0	0	0	0	0	0
ASV_792	d96fce389c2379ce247dcea3a70a3d7e	FALSE	nodule	Bacteria	Dadabacteria	Dadabacteriia	Dadabacteriales	Dadabacteriales	Dadabacteriales	uncultured_bacterium	1644	0	0	0	0	0	0	0	0	0	0	0	0	0	0	0	0	0	0	0	46	44	66	29	49	62	34	0	27	0	0	0	0	0	0	0	0	0	0
ASV_793	835ccc55d629fe672f6b560a80f07381	FALSE	-	Bacteria	Gemmatimonadota	PAUC43f_marine_benthic_group	PAUC43f_marine_benthic_group	PAUC43f_marine_benthic_group	PAUC43f_marine_benthic_group	uncultured_bacterium	1640	0	0	0	0	0	0	0	0	0	0	0	0	0	0	0	0	0	0	0	0	42	0	53	34	56	46	42	61	38	34	17	22	18	13	23	25	26	0
ASV_794	70c2d8e045b1a0f332a05de4ffa10abd	FALSE	-	Bacteria	Acidobacteriota	Vicinamibacteria	Subgroup_9	Subgroup_9	Subgroup_9	uncultured_bacterium	1639	0	0	0	0	0	0	0	0	0	0	0	0	0	0	0	0	0	0	0	0	0	63	26	41	20	0	0	25	0	0	0	0	0	0	0	0	0	0
ASV_795	a41335179252d22999403488673fd9db	FALSE	-	Bacteria	Chloroflexi	Dehalococcoidia	SAR202_clade	SAR202_clade	SAR202_clade		1636	0	0	0	33	20	28	43	0	0	0	0	0	45	52	39	37	23	26	37	0	0	0	0	0	0	0	0	0	0	0	0	0	0	0	0	0	0	0
ASV_796	977cad155ff8d00a0a6e1547e97c6ed3	FALSE	-	Bacteria	Proteobacteria	Alphaproteobacteria	SAR11_clade	Clade_I	Clade_Ib		1635	0	0	0	0	0	0	0	0	0	0	0	0	0	0	0	0	0	0	0	0	0	0	0	0	0	0	0	0	0	0	0	0	0	0	0	0	0	0
ASV_797	d482dbd6ec0a6271aa78e30c7ce898db	FALSE	-	Bacteria	Chloroflexi	Dehalococcoidia	SAR202_clade	SAR202_clade	SAR202_clade		1633	28	26	36	0	24	40	35	32	0	0	0	0	38	25	28	39	27	0	17	0	0	0	0	0	0	0	0	0	21	42	36	32	46	49	68	39	34	43
ASV_798	11370195c663164fe5d945224c9a454b	FALSE	-	Bacteria							1629	23	22	24	0	0	0	24	0	0	0	0	0	16	19	16	0	0	0	0	0	20	18	3	18	0	9	0	29	28	44	40	43	28	29	45	55	63	28
ASV_799	1469c27b328ae07acf84befae7e1fbfd	FALSE	sediment	Bacteria	Acidobacteriota	Subgroup_22	Subgroup_22	Subgroup_22	Subgroup_22	uncultured_bacterium	1626	24	25	24	29	16	34	12	17	23	0	35	0	0	18	19	16	32	22	24	0	0	0	0	0	0	0	0	0	17	19	10	28	7	16	22	27	17	17
ASV_800	66b6b911f70a531ac20af5520e63e904	FALSE	-	Bacteria	Chloroflexi	Dehalococcoidia	SAR202_clade	SAR202_clade	SAR202_clade	uncultured_Chloroflexales	1624	15	37	29	0	12	24	0	17	65	0	31	55	15	24	18	26	12	7	13	0	0	0	0	0	0	0	0	0	19	33	41	29	37	19	30	20	17	19
ASV_801	cfd554eca6a192fefaca71b9798da5ca	FALSE	-	Bacteria	Proteobacteria	Gammaproteobacteria	Nitrosococcales	Nitrosococcaceae	AqS1	uncultured_deep-sea	1623	0	0	0	0	0	0	0	0	0	0	0	0	0	0	0	0	0	0	0	0	0	43	30	0	0	0	0	0	32	68	62	46	32	51	0	51	51	0
ASV_802	27309f644eb3f16f73f7bd10a91ea8ef	FALSE	-	Bacteria	Proteobacteria	Gammaproteobacteria					1618	0	0	0	0	0	0	0	0	0	0	0	0	0	0	0	0	0	0	0	0	0	0	0	0	0	0	0	0	0	0	0	0	0	0	0	0	0	0
ASV_803	1fa1841069f55a16fdc89f5e5652321a	FALSE	-	Bacteria	Chloroflexi	Dehalococcoidia	SAR202_clade	SAR202_clade	SAR202_clade	uncultured_deep-sea	1613	0	82	13	37	39	0	45	28	0	0	0	0	36	0	22	29	31	23	30	0	0	0	0	0	0	0	0	0	0	6	0	0	24	28	0	0	36	18
ASV_804	647265280b1b860dae58ae07a5f6fa49	FALSE	-	Bacteria	Proteobacteria	Gammaproteobacteria	Steroidobacterales	Woeseiaceae	Woeseia		1609	39	41	0	0	0	28	14	34	40	21	39	24	12	0	20	15	0	0	11	0	0	0	0	0	0	0	0	0	20	15	7	12	17	17	15	21	18	8
ASV_805	d16bc9e0bc8d3bb4c391e858ff3c982d	FALSE	nodule	Bacteria	Proteobacteria	Gammaproteobacteria	SZB50	SZB50	SZB50	uncultured_gamma	1606	0	0	0	0	0	0	0	0	0	0	0	0	0	0	0	0	0	0	0	90	39	7	43	19	83	60	141	47	0	0	0	0	0	0	0	0	0	0
ASV_806	e43c778908bd7fe8edd8a671614a1146	FALSE	-	Bacteria	Proteobacteria	Alphaproteobacteria	Puniceispirillales	Puniceispirillales	Puniceispirillales	uncultured_Rhodospirillales	1605	0	5	0	0	0	0	0	0	0	0	0	0	0	0	0	0	0	0	0	0	0	37	12	7	33	17	453	18	20	15	13	0	7	14	11	8	7	0
ASV_807	2931b0bdb75a3156641c0d51fb058d5b	FALSE	-	Archaea	Nanoarchaeota	Nanoarchaeia	Woesearchaeales	SCGC_AAA011-D5	SCGC_AAA011-D5		1602	0	14	18	0	20	29	22	31	0	0	0	0	0	16	17	19	28	0	0	0	66	0	26	44	256	205	0	66	0	0	0	0	0	0	0	0	0	0
ASV_808	46af171d76fb1d379e543998a7d77a5e	FALSE	-	Bacteria	Proteobacteria	Alphaproteobacteria	Defluviicoccales	uncultured	uncultured		1595	32	76	14	0	0	20	0	54	0	0	0	0	26	0	0	0	27	0	0	0	0	0	0	0	0	0	0	0	32	49	35	57	46	43	33	30	43	30
ASV_809	cfea6ff5fa9ac58afc00df0a363a6e5f	FALSE	nodule	Archaea	Crenarchaeota	Nitrososphaeria	Nitrosopumilales	Nitrosopumilaceae	Candidatus_Nitrosopumilus	uncultured_crenarchaeote	1593	0	0	0	0	0	0	0	0	0	0	0	0	0	0	0	0	0	0	0	76	94	369	82	59	115	143	106	134	0	0	0	0	0	0	0	0	0	0
ASV_810	2b99c81c36886bb1959e9e2e20d58a32	FALSE	-	Bacteria	Chloroflexi	Dehalococcoidia	SAR202_clade	SAR202_clade	SAR202_clade	uncultured_deep-sea	1593	0	0	0	0	49	44	47	0	0	0	0	0	0	52	57	0	46	40	46	0	0	0	0	0	0	0	0	0	0	0	0	0	0	0	0	0	0	0
ASV_811	aacb4ab7c68025af7f3f985050c5d7c0	FALSE	-	Bacteria	Proteobacteria	Alphaproteobacteria					1589	0	0	0	0	0	0	0	0	0	0	0	0	0	0	0	0	0	0	0	0	0	56	30	49	0	0	17	28	0	0	0	0	0	0	0	0	0	0
ASV_812	eef75d95dcb03a879ecba3a04b0ded96	FALSE	water	Bacteria	Proteobacteria	Alphaproteobacteria	SAR11_clade				1588	0	0	0	0	0	0	0	0	0	0	0	0	0	0	0	0	0	0	0	0	0	0	0	0	0	0	0	0	0	0	0	0	0	0	0	0	0	0
ASV_813	5855b074304a1540395f90b883c63697	FALSE	-	Bacteria	Proteobacteria	Alphaproteobacteria	SAR11_clade				1586	0	0	0	0	0	0	0	0	0	0	0	0	0	0	0	0	0	0	0	0	0	0	0	0	0	0	0	0	0	0	0	0	0	0	0	0	0	0
ASV_814	9c85498e7f295c5edf88796c3add4779	FALSE	-	Bacteria	Proteobacteria	Alphaproteobacteria	uncultured	uncultured	uncultured	uncultured_proteobacterium	1581	15	17	12	7	18	5	18	14	31	27	30	34	10	9	9	14	14	9	7	0	0	5	7	0	2	0	0	0	38	27	36	41	36	39	32	34	36	16
ASV_815	21589746be99749c545e3ff63c8d5fa5	FALSE	-	Bacteria	Proteobacteria	Alphaproteobacteria	Rhodospirillales	AEGEAN-169_marine_group	AEGEAN-169_marine_group		1581	0	0	0	0	0	0	0	0	0	0	0	0	0	0	0	0	0	0	0	0	0	0	0	0	0	0	0	0	0	0	0	0	0	0	0	0	0	0
ASV_816	5efd57aab1f54cf1215e7318f6093e41	FALSE	-	Bacteria	Actinobacteriota	Acidimicrobiia	Microtrichales	Microtrichaceae	Sva0996_marine_group		1580	0	0	0	0	0	0	0	0	0	0	0	0	0	0	0	0	0	0	0	0	0	0	0	0	0	0	0	0	0	0	0	0	0	0	0	0	0	0
ASV_817	65c56c36601711d87c9df3f6e984bbd7	FALSE	-	Bacteria	Verrucomicrobiota	Verrucomicrobiae	Arctic97B-4_marine_group	Arctic97B-4_marine_group	Arctic97B-4_marine_group	uncultured_marine	1579	0	0	0	0	0	0	0	0	0	0	0	0	0	0	0	0	0	0	0	0	0	0	0	0	0	0	0	0	0	0	0	0	0	0	0	0	0	0
ASV_818	f812337ef7e128ac882bf6c4e59a3bc6	FALSE	-	Bacteria	Proteobacteria	Alphaproteobacteria	SAR11_clade	Clade_II	Clade_II		1578	0	0	0	0	0	0	0	0	0	0	0	0	0	0	0	0	0	0	0	0	0	0	0	0	0	0	0	0	0	0	0	0	0	0	0	0	0	0
ASV_819	b7d9fc4679aa6b3374da171ea4aaeb41	FALSE	-	Bacteria	Dadabacteria	Dadabacteriia	Dadabacteriales	Dadabacteriales	Dadabacteriales	uncultured_bacterium	1576	12	14	14	0	6	0	9	0	0	0	22	30	10	11	10	7	0	0	0	20	0	13	24	24	27	0	30	0	38	28	48	49	36	39	32	46	36	7
ASV_820	4ce61af69462c6947974a7534d87627e	FALSE	-	Bacteria	Proteobacteria	Alphaproteobacteria	Kordiimonadales	Kordiimonadaceae	Kordiimonas	uncultured_bacterium	1575	14	20	21	0	0	19	39	46	0	0	0	0	21	15	0	0	17	30	31	0	0	109	25	40	61	0	0	18	0	0	0	0	0	12	0	0	0	17
ASV_821	f4fc2a42976f3fffe6f57ec6b7cff5f6	FALSE	-	Bacteria	SAR324_clade(Marine_group_B)	SAR324_clade(Marine_group_B)	SAR324_clade(Marine_group_B)	SAR324_clade(Marine_group_B)	SAR324_clade(Marine_group_B)	hydrothermal_vent	1573	0	0	0	0	0	0	0	0	0	0	0	0	0	0	0	0	0	0	0	0	0	0	0	0	0	0	0	0	0	0	0	0	0	0	0	0	0	0
ASV_822	411938bcdfc9284dfc4725866a2dd344	FALSE	-	Bacteria	Actinobacteriota	Acidimicrobiia	Microtrichales	Microtrichaceae	Sva0996_marine_group		1573	0	0	0	0	0	0	0	0	0	0	0	0	0	0	0	0	0	0	0	0	0	0	0	0	0	0	0	0	0	0	0	0	0	0	0	0	0	0
ASV_823	45ddba7938e472e204bf61a24f00b0cd	FALSE	-	Bacteria	Proteobacteria	Alphaproteobacteria	Kordiimonadales	Kordiimonadaceae	Kordiimonas	uncultured_bacterium	1573	46	0	23	64	48	39	54	40	0	0	0	0	30	0	55	67	44	32	37	0	0	0	0	0	0	0	0	0	17	14	21	18	0	0	0	17	0	0
ASV_824	7d9e09f81bf93c0d4af372641a9513f9	FALSE	-	Bacteria	Proteobacteria	Alphaproteobacteria	Rhodobacterales	Rhodobacteraceae			1571	25	35	24	0	0	0	0	20	141	77	91	69	16	18	16	23	0	0	0	0	0	0	0	0	0	0	0	0	36	55	35	17	21	16	30	45	30	19
ASV_825	6d03d95b6dd3185423deaaeddfab56ed	FALSE	nodule	Bacteria	Proteobacteria	Alphaproteobacteria	Kiloniellales	Kiloniellaceae	uncultured	uncultured_organism	1569	0	0	0	0	0	0	0	0	0	0	0	0	0	0	0	0	0	0	0	60	47	0	60	49	56	67	76	122	0	0	0	0	0	0	0	0	0	0
ASV_826	726902acf44b5be42d78eb528ad37992	FALSE	-	Archaea	Crenarchaeota	Nitrososphaeria	Nitrosopumilales	Nitrosopumilaceae	Nitrosopumilaceae	uncultured_crenarchaeote	1568	37	48	35	0	0	0	57	0	0	0	0	0	38	62	61	43	46	47	64	0	0	16	0	0	0	0	0	0	0	0	0	0	35	30	15	0	30	54
ASV_827	1961649ccaccd32eae1273b15c5222ab	FALSE	-	Bacteria	Proteobacteria	Alphaproteobacteria	SAR11_clade	Clade_I	uncultured		1565	0	0	0	0	0	0	0	0	0	0	0	0	0	0	0	0	0	0	0	0	0	0	0	0	0	0	0	0	0	0	0	0	0	0	0	0	0	0
ASV_828	6ce9e33ed81d54f35e4269038642d20a	FALSE	-	Bacteria	Proteobacteria	Alphaproteobacteria	SAR11_clade	Clade_I	Clade_Ib		1565	0	0	0	0	0	0	0	0	0	0	0	0	0	0	0	0	0	0	0	0	0	0	0	0	0	0	0	0	0	0	0	0	0	0	0	0	0	0
ASV_829	f4dd9397854d5b3e781e496d76de01ed	FALSE	-	Bacteria	Zixibacteria	Zixibacteria	Zixibacteria	Zixibacteria	Zixibacteria	uncultured_bacterium	1563	27	17	19	26	22	27	33	29	0	0	25	24	27	23	28	21	29	30	20	0	10	26	0	0	9	0	0	0	13	12	10	25	22	26	17	19	26	38
ASV_830	43e49628b2d14ac510f814d97e7cb545	FALSE	-	Bacteria	Proteobacteria	Gammaproteobacteria	Thiomicrospirales	Thioglobaceae	SUP05_cluster		1559	0	0	0	0	0	0	0	0	0	0	0	0	0	0	0	0	0	0	0	0	0	0	0	0	0	0	0	0	0	0	0	0	0	0	0	0	0	0
ASV_832	ea0ecb6d653566204ec0ac577b3ac4db	FALSE	-	Bacteria	Proteobacteria	Gammaproteobacteria	SAR86_clade	SAR86_clade	SAR86_clade		1557	0	0	0	0	0	0	0	0	0	0	0	0	0	0	0	0	0	0	0	0	0	0	0	0	0	0	0	0	0	0	0	0	0	0	0	0	0	0
ASV_833	f11f9a2f2c796f9056df31284348ffcb	FALSE	-	Bacteria	Marinimicrobia_(SAR406_clade)	Marinimicrobia_(SAR406_clade)	Marinimicrobia_(SAR406_clade)	Marinimicrobia_(SAR406_clade)	Marinimicrobia_(SAR406_clade)	hydrothermal_vent	1555	0	0	0	0	0	0	0	0	0	0	0	0	0	0	0	0	0	0	0	0	0	0	0	0	0	0	0	0	0	0	0	0	0	0	0	0	0	0
ASV_834	5550ad7f8e754edbf103232160c3f222	FALSE	-	Bacteria	Chloroflexi	Dehalococcoidia	SAR202_clade	SAR202_clade	SAR202_clade	hydrothermal_vent	1553	0	43	0	24	29	46	55	41	0	0	0	0	36	42	40	0	30	0	35	0	0	0	0	0	0	0	0	0	0	0	0	0	0	0	0	0	0	24
ASV_835	fd4c84db0c698d92d48700460d1e36fc	FALSE	-	Bacteria	NB1-j	NB1-j	NB1-j	NB1-j	NB1-j	uncultured_Gemmatimonadetes	1552	0	0	0	0	0	0	0	0	0	0	0	0	0	0	0	0	0	0	0	58	60	35	49	0	63	68	67	73	41	58	0	0	0	0	49	0	0	0
ASV_836	520bdc06d348b2adfeeaf93d80cf327b	FALSE	-	Bacteria	SAR324_clade(Marine_group_B)	SAR324_clade(Marine_group_B)	SAR324_clade(Marine_group_B)	SAR324_clade(Marine_group_B)	SAR324_clade(Marine_group_B)	uncultured_deep-sea	1551	38	29	38	34	50	46	54	46	0	0	0	0	48	31	39	40	66	63	46	0	0	0	0	0	0	0	0	0	0	0	11	15	0	0	13	11	8	21
ASV_838	a0c477e12bd2edfc14ad0e47878f679f	FALSE	-	Bacteria	Marinimicrobia_(SAR406_clade)	Marinimicrobia_(SAR406_clade)	Marinimicrobia_(SAR406_clade)	Marinimicrobia_(SAR406_clade)	Marinimicrobia_(SAR406_clade)	hydrothermal_vent	1548	0	0	0	0	0	0	0	0	0	0	0	0	0	0	0	0	0	0	0	0	0	0	0	0	0	0	0	0	0	0	0	0	0	0	0	0	0	0
ASV_839	f65fa50fb4cf7f3bc79940072d03560e	FALSE	-	Bacteria	Proteobacteria	Gammaproteobacteria	Pseudomonadales	Moraxellaceae	Acinetobacter		1542	0	0	0	0	0	0	0	0	0	0	0	0	0	0	0	0	0	0	0	0	0	0	0	0	0	0	0	0	0	0	0	0	0	0	0	0	0	0
ASV_840	c67d7bd08ec5c52fb535e1739571b889	FALSE	-	Bacteria	Bacteroidota	Bacteroidia	Cytophagales	Cyclobacteriaceae	Ekhidna	uncultured_deep-sea	1541	0	0	0	0	0	0	0	0	56	71	46	52	0	0	11	0	0	2	0	43	26	14	24	46	56	43	36	35	19	33	30	0	0	0	0	0	14	23
ASV_841	0512b511924eda977249270963513c96	FALSE	-	Bacteria	Zixibacteria	Zixibacteria	Zixibacteria	Zixibacteria	Zixibacteria	uncultured_bacterium	1540	0	38	31	0	52	25	0	0	0	0	0	0	0	31	22	0	0	34	0	0	0	0	0	0	0	0	0	0	0	26	0	42	30	26	0	0	0	41
ASV_842	39317421c94ccf13a8dd9103e127f1dd	FALSE	-	Bacteria	Proteobacteria	Gammaproteobacteria	Thiomicrospirales	Thioglobaceae	SUP05_cluster		1539	0	0	0	0	0	0	0	0	0	0	0	0	0	0	0	0	0	0	0	0	0	0	0	0	0	0	0	0	0	0	0	0	0	0	0	0	0	0
ASV_843	8f05a63923402e5ad13eafa623c30b85	FALSE	-	Bacteria	Elusimicrobiota	Elusimicrobia	MVP-88	MVP-88	MVP-88		1539	22	31	40	54	42	61	34	43	0	0	0	0	30	29	47	39	25	33	16	0	0	0	0	0	0	0	0	0	21	26	0	26	17	16	9	8	12	26
ASV_844	b3c1fcda0beb3c3217bb81919aa8a18c	FALSE	-	Bacteria	Proteobacteria	Gammaproteobacteria	Gammaproteobacteria_Incertae_Sedis	Unknown_Family	uncultured		1538	0	18	11	0	0	0	11	14	83	69	22	88	8	14	19	0	0	0	0	0	11	0	0	0	17	8	11	0	47	48	47	27	22	25	25	40	29	12
ASV_845	7c4df80817183364f84f103c00a56529	FALSE	-	Bacteria	Proteobacteria	Gammaproteobacteria	MBAE14	MBAE14	MBAE14	uncultured_Marinobacter	1538	0	0	0	0	0	0	0	0	0	0	0	0	0	0	0	0	0	0	0	27	0	81	294	37	54	0	86	47	36	0	34	0	0	0	0	0	0	0
ASV_846	9d629d6d9d5e810319b93404a239e1b8	FALSE	-	Bacteria	Proteobacteria	Gammaproteobacteria					1530	20	0	0	0	0	0	0	0	52	47	35	50	0	0	0	0	0	0	0	0	26	58	45	76	45	68	0	144	28	0	0	36	0	0	0	0	43	0
ASV_847	02486c3aae21b600e937f4939bca98bf	FALSE	-	Bacteria	Proteobacteria	Gammaproteobacteria					1525	23	36	30	74	59	69	41	70	0	0	0	0	107	45	22	31	58	42	51	0	0	0	0	0	0	0	0	0	0	0	0	0	0	0	0	0	0	0
ASV_849	799bab4bf37e71c70e9aaae43e497dd9	FALSE	-	Bacteria	SAR324_clade(Marine_group_B)	SAR324_clade(Marine_group_B)	SAR324_clade(Marine_group_B)	SAR324_clade(Marine_group_B)	SAR324_clade(Marine_group_B)		1519	0	0	0	0	55	0	0	0	0	0	0	0	30	0	17	0	0	0	0	0	0	0	0	0	0	0	0	0	0	0	0	0	0	0	0	0	0	0
ASV_850	fe545b7cc51a69ae8fb85ce8421bd6d6	FALSE	-	Bacteria	Proteobacteria	Gammaproteobacteria	Burkholderiales	Nitrosomonadaceae	Nitrosospira		1517	29	0	29	39	24	0	31	30	0	0	0	0	26	29	30	0	24	0	22	0	0	18	0	0	0	0	0	0	36	33	20	36	29	21	38	18	29	26
ASV_851	098d6a213e063c26a4721cf95adb55df	FALSE	nodule	Bacteria	Proteobacteria	Alphaproteobacteria					1515	0	0	0	0	0	0	0	0	0	0	0	0	0	0	0	0	0	0	0	18	50	23	41	63	100	104	16	103	0	0	0	0	0	0	0	0	0	0
ASV_852	27bc39d22974d57edadba3675ba8f059	FALSE	nodule	Bacteria	Acidobacteriota	Blastocatellia	Blastocatellales	Blastocatellaceae	Blastocatella		1514	0	0	0	0	0	0	0	0	0	0	0	0	0	0	0	0	0	0	0	92	63	0	65	189	61	95	49	53	0	0	0	0	0	0	0	0	0	0
ASV_853	06580b6e66b9b87b9d4572d5b65091ac	FALSE	-	Bacteria	Proteobacteria	Alphaproteobacteria	Rhodospirillales	AEGEAN-169_marine_group	AEGEAN-169_marine_group	unidentified_marine	1514	0	0	0	0	0	0	0	0	0	0	0	0	0	0	0	0	0	0	0	0	0	0	0	0	0	1	0	0	0	0	0	0	0	0	0	0	0	0
ASV_854	41f707aa05a10bdeb2c70021de11dd2a	FALSE	-	Bacteria	Gemmatimonadota	BD2-11_terrestrial_group	BD2-11_terrestrial_group	BD2-11_terrestrial_group	BD2-11_terrestrial_group	uncultured_deep-sea	1513	18	0	22	0	0	0	0	0	21	0	32	15	0	18	0	0	0	0	0	47	42	27	44	10	27	14	0	32	33	26	20	20	31	36	21	25	24	13
ASV_855	fa244899229a196b84977fe3f8d0061b	FALSE	-	Bacteria	Proteobacteria	Alphaproteobacteria	Rhodospirillales	Magnetospiraceae	uncultured		1512	0	0	0	0	0	0	0	0	0	44	0	0	0	0	0	0	0	0	0	0	0	98	0	0	0	0	0	0	0	0	0	0	0	0	0	0	0	0
ASV_856	1eba2c25f406d1eda08c9994eda47b0a	FALSE	-	Bacteria	Proteobacteria	Gammaproteobacteria	Oceanospirillales	Pseudohongiellaceae	Pseudohongiella		1509	37	0	33	0	0	0	0	0	65	0	20	79	0	0	0	0	0	0	0	45	58	9	37	39	43	39	34	34	28	0	30	0	0	0	0	0	0	0
ASV_857	e6c9c8c4d73d4748f2220775599db620	FALSE	-	Bacteria	Planctomycetota	Phycisphaerae	S-70	S-70	S-70	uncultured_bacterium	1508	29	19	25	25	27	32	22	20	0	0	21	16	11	16	15	24	19	19	25	0	0	14	0	17	27	0	0	0	25	19	32	15	21	8	23	21	21	19
ASV_858	67d409d80630d1ad22403ef6e0c82416	FALSE	-	Bacteria	Verrucomicrobiota	Verrucomicrobiae	Arctic97B-4_marine_group	Arctic97B-4_marine_group	Arctic97B-4_marine_group	uncultured_Verrucomicrobia	1506	0	0	0	0	0	0	0	0	0	0	0	0	0	0	0	0	0	0	0	0	0	0	0	0	0	0	0	0	0	0	0	0	0	0	0	0	0	0
ASV_859	f350e6c4b922ad17940ccbf96e9a5508	FALSE	-	Bacteria	Acidobacteriota	Subgroup_21	Subgroup_21	Subgroup_21	Subgroup_21	uncultured_bacterium	1506	31	25	28	32	25	0	41	0	0	0	25	28	30	0	31	0	25	22	16	0	0	0	0	0	0	0	0	0	29	34	19	8	0	20	44	29	29	29
ASV_860	09696c914cb69ab4ca0c4646d78a1a26	FALSE	-	Bacteria	Proteobacteria	Gammaproteobacteria	Steroidobacterales	Woeseiaceae	Woeseia		1505	22	0	23	16	0	13	9	0	17	46	35	23	0	28	0	0	0	0	0	51	30	15	20	0	13	37	33	21	32	35	33	34	39	47	29	25	24	20
ASV_861	842a60d07e2acacaa3fe3ec637af3775	FALSE	-	Bacteria	Proteobacteria	Gammaproteobacteria	AT-s2-59	AT-s2-59	AT-s2-59	uncultured_bacterium	1504	29	0	0	0	0	0	0	0	0	0	0	0	0	32	25	0	0	0	0	53	60	21	60	0	0	0	28	0	0	0	32	0	72	0	0	0	0	31
ASV_862	422409ed7e1b29cc60d67107f2bdda34	FALSE	-	Archaea	Crenarchaeota	Nitrososphaeria	Nitrosopumilales	Nitrosopumilaceae	Candidatus_Nitrosopumilus		1501	0	0	0	0	0	0	0	0	0	0	0	115	0	0	0	0	0	0	0	0	0	52	0	0	0	0	0	0	73	71	58	66	64	52	74	81	95	56
ASV_863	c3ea398ce269c2cc889cd14b8d8b5b8f	FALSE	-	Bacteria	Chloroflexi	Dehalococcoidia	SAR202_clade	SAR202_clade	SAR202_clade		1500	14	0	14	0	27	25	30	37	0	0	0	0	45	61	0	61	49	45	44	0	0	0	0	0	0	0	0	0	13	14	21	0	0	20	21	0	23	37
ASV_864	7ec52f407f86119fb52631aa686e046e	FALSE	-	Bacteria	Proteobacteria	Gammaproteobacteria	KI89A_clade	KI89A_clade	KI89A_clade	uncultured_deep-sea	1500	14	14	28	0	0	0	0	0	0	0	0	23	9	12	8	8	0	0	14	0	0	0	0	0	0	0	0	0	24	23	20	13	30	18	13	21	15	12
ASV_865	b7073374a90a99795d0931f5db7b2031	FALSE	-	Archaea	Crenarchaeota	Nitrososphaeria	Nitrosopumilales	Nitrosopumilaceae	Nitrosopumilaceae		1500	0	0	0	0	0	0	0	0	0	29	31	86	0	19	0	0	0	0	0	0	0	109	0	0	32	0	0	27	0	30	38	37	41	31	34	43	34	27
ASV_866	61cc4cc5ed4aaa6570219ea8cab2754a	FALSE	sediment	Bacteria	Proteobacteria	Gammaproteobacteria	JTB23	JTB23	JTB23		1499	22	27	43	32	40	38	24	29	68	17	28	0	20	37	23	30	35	38	38	0	0	0	0	0	0	0	0	0	10	0	0	8	7	0	4	6	11	18
ASV_867	50c2b97e88ee2e7cd383e9b7472fdc26	FALSE	nodule	Bacteria	Proteobacteria	Alphaproteobacteria	Rhizobiales	Hyphomicrobiaceae	Filomicrobium	uncultured_bacterium	1496	10	7	4	0	0	3	7	0	0	27	0	0	6	3	0	0	0	0	0	44	55	7	57	68	54	54	63	27	7	6	11	12	0	8	0	12	9	5
ASV_868	0a1e557f7e7735f710670aeb44c907c5	FALSE	-	Bacteria	Marinimicrobia_(SAR406_clade)	Marinimicrobia_(SAR406_clade)	Marinimicrobia_(SAR406_clade)	Marinimicrobia_(SAR406_clade)	Marinimicrobia_(SAR406_clade)	marine_metagenome	1491	0	0	0	0	0	0	0	0	0	0	0	0	0	0	0	0	0	0	0	0	0	0	0	0	0	0	0	0	0	0	0	0	0	0	0	0	0	0
ASV_869	78252485bdfa616be9936db1f5700fe8	FALSE	-	Bacteria	Marinimicrobia_(SAR406_clade)	Marinimicrobia_(SAR406_clade)	Marinimicrobia_(SAR406_clade)	Marinimicrobia_(SAR406_clade)	Marinimicrobia_(SAR406_clade)	uncultured_bacterium	1491	0	0	0	0	0	0	0	0	0	0	0	0	0	0	0	0	0	0	0	0	0	0	0	0	0	0	0	0	0	0	0	0	0	0	0	0	0	0
ASV_870	de2f48ca266d3dfcad51f6f95d6a7441	FALSE	-	Bacteria	Chloroflexi	Dehalococcoidia	SAR202_clade	SAR202_clade	SAR202_clade	uncultured_sediment	1488	0	0	31	41	51	49	44	26	0	0	0	0	0	0	0	0	29	36	42	0	0	0	0	0	0	0	0	0	0	0	27	30	0	0	24	22	0	32
ASV_871	2b8d54fb5556bac1db2aecd6e1d86bab	FALSE	-	Bacteria	Proteobacteria	Alphaproteobacteria	Kordiimonadales	Kordiimonadaceae	Kordiimonas	uncultured_bacterium	1487	0	0	0	0	0	0	0	0	0	0	0	0	0	0	0	0	0	0	0	0	39	0	0	0	59	44	25	44	0	0	0	0	0	0	0	0	0	0
ASV_872	5b85e8d6e4048fbe12c11ff100180483	FALSE	-	Bacteria	Chloroflexi	Dehalococcoidia	SAR202_clade	SAR202_clade	SAR202_clade		1484	23	0	12	40	45	29	23	31	29	0	0	0	26	33	41	27	20	24	30	0	0	0	0	0	0	0	0	0	0	0	24	26	35	21	23	0	24	39
ASV_873	1d1729006c74712e7079d615031218df	FALSE	-	Bacteria	Chloroflexi	Dehalococcoidia	SAR202_clade	SAR202_clade	SAR202_clade	uncultured_deep-sea	1482	0	10	26	44	9	42	45	0	0	0	0	0	41	39	48	35	5	36	11	0	0	0	0	0	0	0	0	0	0	0	0	15	18	0	0	0	0	16
ASV_875	8a3e9eae7703c8a729c3e708b8cf3eba	FALSE	-	Bacteria	Chloroflexi	Dehalococcoidia	SAR202_clade	SAR202_clade	SAR202_clade	uncultured_deep-sea	1480	0	0	0	0	0	0	53	54	0	0	0	0	0	52	51	49	91	64	59	0	0	0	0	0	0	0	0	0	0	0	0	0	0	0	0	0	0	0
ASV_876	d42495951e701faeb33cd2ab726d0785	FALSE	-	Bacteria	Proteobacteria	Gammaproteobacteria	KI89A_clade	KI89A_clade	KI89A_clade		1480	24	21	18	4	0	0	12	20	59	0	0	51	22	14	13	0	11	12	14	9	11	20	0	0	0	0	27	0	17	0	8	30	15	30	18	16	15	21
ASV_877	ad0e9a48a7257a293805d307b6aecc8b	FALSE	-	Bacteria	Proteobacteria	Gammaproteobacteria					1478	44	44	32	19	0	0	38	33	53	43	56	0	0	0	26	0	0	0	0	0	0	0	0	0	0	0	0	0	43	36	0	0	42	0	0	41	0	46
ASV_878	82281ee415e4b70271a27b609441672c	FALSE	-	Bacteria	Acidobacteriota	Acidobacteriae	Acidobacteriales				1470	49	49	0	0	42	0	0	0	0	0	30	0	0	0	31	0	29	43	35	0	0	0	0	0	7	0	0	4	27	30	0	0	23	0	0	0	28	39
ASV_879	6af5185b3b8c3e187e36ad28e297a625	FALSE	-	Bacteria	Proteobacteria	Alphaproteobacteria	Rhodobacterales	Rhodobacteraceae	uncultured		1470	0	0	0	0	0	0	0	0	0	0	0	0	0	0	0	0	0	0	0	0	0	0	0	0	0	0	0	0	0	0	0	0	0	0	0	0	0	0
ASV_881	f9dbbccf7b4ccb4758164ca5417cf4fe	FALSE	-	Bacteria	Proteobacteria	Alphaproteobacteria	Rhodobacterales	Rhodobacteraceae			1469	10	0	7	5	0	0	0	0	88	81	57	67	0	12	6	0	0	0	0	12	14	0	22	40	13	18	9	18	34	43	41	36	32	28	21	27	16	0
ASV_883	153e472e2c7aa0a1c7302130482a903c	FALSE	-	Bacteria	Proteobacteria	Gammaproteobacteria	Nitrosococcales	Nitrosococcaceae	SZB85	uncultured_bacterium	1465	22	6	15	0	9	12	7	0	50	21	16	0	8	13	0	21	12	14	11	92	84	12	26	21	22	18	2	2	17	12	13	0	17	22	15	12	14	10
ASV_884	bc4a785df602d5366756021daa0670fb	FALSE	-	Bacteria	Proteobacteria	Gammaproteobacteria	SAR86_clade	SAR86_clade	SAR86_clade		1465	0	0	0	0	0	0	0	0	0	0	0	0	0	0	0	0	0	0	0	0	0	0	0	0	0	0	0	0	0	0	0	0	0	0	0	0	0	0
ASV_885	31b4add5f9ccf3b9501551cf5ce16d57	FALSE	-	Bacteria	Myxococcota	bacteriap25	bacteriap25	bacteriap25	bacteriap25	uncultured_bacterium	1464	22	25	32	22	29	36	25	29	0	0	0	0	22	22	24	24	19	23	22	0	0	0	0	0	0	0	0	0	13	0	17	25	22	20	21	15	13	38
ASV_886	27698f48f688ce259078b250f9d87bee	FALSE	-	Bacteria	NB1-j	NB1-j	NB1-j	NB1-j	NB1-j		1464	57	32	34	0	28	30	40	0	0	0	0	0	39	0	0	0	0	0	0	0	27	0	0	0	0	0	0	0	27	23	23	30	48	25	38	47	24	0
ASV_888	ff97ed9c0ec7db079b30c9ea6b2e8263	FALSE	-	Bacteria	Proteobacteria	Gammaproteobacteria	Steroidobacterales	Woeseiaceae	Woeseia		1463	0	0	0	0	0	0	18	0	0	0	0	94	0	0	0	0	0	0	0	0	0	0	0	0	0	0	0	0	42	41	44	60	40	52	47	43	37	40
ASV_889	c839896fb5f0bc6d9513858570ca4d7a	FALSE	-	Bacteria	Marinimicrobia_(SAR406_clade)	Marinimicrobia_(SAR406_clade)	Marinimicrobia_(SAR406_clade)	Marinimicrobia_(SAR406_clade)	Marinimicrobia_(SAR406_clade)		1461	0	0	0	0	0	0	0	0	0	0	0	0	0	0	0	0	0	0	0	0	0	0	0	0	0	0	0	0	0	0	0	0	0	0	0	0	0	0
ASV_890	d5bb949f7977e9d48984495ea471bf68	FALSE	-	Bacteria	Bacteroidota	Rhodothermia	Rhodothermales	Rhodothermaceae	uncultured	uncultured_deep-sea	1459	0	0	0	0	0	0	0	0	0	0	0	0	0	0	0	0	0	0	0	113	65	0	94	82	81	67	79	104	0	0	0	0	0	0	0	0	0	0
ASV_892	479df08422f34680e10f6f418c775afd	FALSE	-	Bacteria	Proteobacteria	Alphaproteobacteria	Defluviicoccales	uncultured	uncultured		1455	25	0	21	0	0	0	0	0	0	0	0	0	0	0	0	0	0	0	0	0	0	0	10	10	0	5	0	0	46	39	49	51	49	47	46	38	61	10
ASV_893	7da697faa88de80ae616815d41539485	FALSE	-	Bacteria	Proteobacteria	Alphaproteobacteria	Kiloniellales	Kiloniellaceae	uncultured		1447	0	0	0	0	0	0	0	0	0	0	27	0	10	0	0	0	0	0	0	74	57	33	78	84	74	88	0	36	22	23	25	14	24	23	14	24	18	12
ASV_894	1226653b19e47ed6e804eaac44e6d97a	FALSE	-	Bacteria	Verrucomicrobiota	Verrucomicrobiae	Arctic97B-4_marine_group	Arctic97B-4_marine_group	Arctic97B-4_marine_group	uncultured_verrucomicrobium	1446	0	0	0	0	0	0	0	0	0	0	0	0	0	0	0	0	0	0	0	0	0	0	0	0	0	0	0	0	0	0	0	0	0	0	0	0	0	0
ASV_895	91e0fa94aa0f0e140a2a56c48aafbfd9	FALSE	nodule	Bacteria	Proteobacteria	Alphaproteobacteria	Sphingomonadales	Sphingomonadaceae			1436	0	0	0	0	0	0	0	0	0	0	0	0	0	0	0	0	0	0	0	0	24	0	126	174	204	60	193	97	0	0	0	0	0	0	0	0	0	0
ASV_896	6b9f27a91fe21dd5906b48511481a5e0	FALSE	-	Bacteria	Proteobacteria	Alphaproteobacteria	SAR11_clade	Clade_II	Clade_II		1434	0	0	0	0	0	0	0	0	0	0	0	0	0	0	0	0	0	0	0	0	0	0	0	0	0	0	0	0	0	0	0	0	0	0	0	0	0	0
ASV_897	db177a71ef5755abe9df137cc0b7df12	FALSE	-	Bacteria	NB1-j	NB1-j	NB1-j	NB1-j	NB1-j	uncultured_deep-sea	1431	0	0	0	80	52	34	49	55	0	0	0	0	140	51	45	44	53	56	43	0	0	0	0	0	0	0	0	0	0	0	0	0	0	0	0	0	0	0
ASV_898	896a762eef2f52e0d7bca89b81b84333	FALSE	-	Bacteria	Schekmanbacteria	Schekmanbacteria	Schekmanbacteria	Schekmanbacteria	Schekmanbacteria		1431	0	0	27	41	49	46	49	45	0	0	0	0	24	31	39	45	37	41	49	0	0	0	0	0	0	0	0	0	0	0	0	0	0	0	0	0	11	0
ASV_900	e037012fbd690f9ba1cc3b6ebf79edbe	FALSE	-	Bacteria	Bacteroidota	Rhodothermia	Rhodothermales	Rhodothermaceae	uncultured		1427	17	9	18	12	8	3	15	16	44	0	62	49	20	26	19	10	22	15	14	0	0	0	0	0	0	0	0	0	28	26	18	27	20	15	23	19	33	21
ASV_901	ba2a3fb763a43d80ab121909298131ac	FALSE	-	Bacteria	Planctomycetota	Phycisphaerae	CCM11a	CCM11a	CCM11a	uncultured_deep-sea	1426	42	0	0	0	52	0	0	0	0	0	40	0	31	0	43	0	0	0	0	0	0	0	0	0	0	0	0	0	36	34	40	32	40	25	48	0	36	38
ASV_902	44e64c1f19bf3cc8eaf804c035000d9d	FALSE	-	Bacteria	Proteobacteria	Alphaproteobacteria	SAR11_clade				1426	0	0	0	0	0	0	0	0	0	0	0	0	0	0	0	0	0	0	0	0	0	0	0	0	0	0	0	0	0	0	0	0	0	0	0	0	0	0
ASV_903	bd83c60a8abb14986feb41a81ed04ed0	FALSE	sediment	Bacteria	Latescibacterota	Latescibacteria	Latescibacterales	Latescibacteraceae	Latescibacteraceae		1425	13	20	0	16	0	18	26	0	25	30	21	33	20	18	19	11	0	18	19	0	0	0	0	0	0	0	0	0	29	34	11	17	26	19	18	22	28	44
ASV_904	d866226345367e2eeeaf7faefba0c983	FALSE	nodule	Bacteria	Proteobacteria	Alphaproteobacteria	Kiloniellales	Kiloniellaceae	uncultured		1424	0	0	0	0	0	0	0	0	0	0	0	0	0	0	0	0	0	0	0	100	64	16	0	24	11	13	383	29	0	0	0	0	0	0	0	0	0	0
ASV_905	f5ce15d9b1fdec992d55bfc17cad609f	FALSE	-	Bacteria	Proteobacteria	Alphaproteobacteria	Rhodospirillales	Magnetospiraceae	uncultured		1421	24	14	11	24	25	24	35	38	0	0	0	13	21	19	16	29	15	18	22	0	0	5	0	0	0	0	0	0	8	18	9	18	12	19	13	10	14	25
ASV_906	30eb60dd3d422f187485df44ef46dd07	FALSE	-	Bacteria	Chloroflexi	Dehalococcoidia	SAR202_clade	SAR202_clade	SAR202_clade		1419	49	61	68	70	57	46	35	0	84	0	0	0	55	35	0	63	0	0	0	0	0	0	0	0	0	0	0	0	47	0	0	48	0	0	0	0	0	48
ASV_907	90cd797fd440ee4ae4d375f08b942cd9	FALSE	-	Bacteria	Proteobacteria	Alphaproteobacteria	SAR11_clade	Clade_I	Clade_Ib		1419	0	0	0	0	0	0	0	0	0	0	0	0	0	0	0	0	0	0	0	0	0	0	0	0	0	0	0	0	0	0	0	0	0	0	0	0	0	0
ASV_908	859e151ee61616cc93ba4edfc4fa0527	FALSE	-	Bacteria	Gemmatimonadota	BD2-11_terrestrial_group	BD2-11_terrestrial_group	BD2-11_terrestrial_group	BD2-11_terrestrial_group	uncultured_deep-sea	1414	0	0	37	55	47	46	64	40	0	0	0	0	32	26	0	43	33	51	38	0	0	0	0	0	0	0	0	0	0	0	0	0	0	0	0	0	0	0
ASV_909	c488a04e6672bd9354b0ac1e8e5f24c1	FALSE	-	Bacteria	Proteobacteria	Gammaproteobacteria	Steroidobacterales	Woeseiaceae	Woeseia		1412	0	0	0	0	0	0	0	0	0	0	0	0	0	0	0	0	0	0	0	56	0	36	29	75	58	0	0	0	0	0	0	0	0	0	0	0	0	0
ASV_910	0363f05f193609937734a3a3d4a91577	FALSE	-	Bacteria	Proteobacteria	Gammaproteobacteria	KI89A_clade	KI89A_clade	KI89A_clade	uncultured_bacterium	1412	28	20	21	5	9	21	18	8	0	76	57	0	8	0	0	10	0	0	4	6	18	12	16	14	15	15	0	8	20	28	14	20	15	14	18	18	8	4
ASV_911	bef80006d061b79cea4de945530b8c9f	FALSE	-	Bacteria							1411	21	22	19	20	19	23	19	22	0	0	0	0	20	19	21	21	20	21	24	0	0	0	0	0	0	0	0	0	13	17	28	26	16	16	11	17	24	23
ASV_912	bc57f38120732a873942cd9db181b164	FALSE	-	Bacteria	Chloroflexi	Dehalococcoidia	SAR202_clade	SAR202_clade	SAR202_clade	uncultured_deep-sea	1410	27	0	31	0	41	61	0	48	0	0	52	0	28	15	0	0	30	34	63	0	0	0	0	0	0	0	0	0	0	0	18	31	26	18	20	42	0	0
ASV_913	638da2ca01797ac349303502d30d729a	FALSE	-	Bacteria	Dadabacteria	Dadabacteriia	Dadabacteriales	Dadabacteriales	Dadabacteriales	uncultured_deep-sea	1410	0	0	27	0	0	29	0	0	0	0	0	0	0	0	0	0	0	0	0	0	0	0	0	0	0	0	0	25	0	38	30	41	0	40	61	46	56	32
ASV_914	8f6b08095dbfb7d01727b0ceceb77ccb	FALSE	-	Bacteria	Gemmatimonadota	BD2-11_terrestrial_group	BD2-11_terrestrial_group	BD2-11_terrestrial_group	BD2-11_terrestrial_group		1409	0	0	0	0	0	0	0	0	0	0	0	0	0	0	0	0	0	0	0	0	0	0	0	0	0	0	0	0	0	0	0	0	0	0	0	0	0	0
ASV_915	1a13d6ba4d0beec95e8d162eff1f1680	FALSE	-	Bacteria	Proteobacteria	Alphaproteobacteria	SAR11_clade				1404	0	0	0	0	0	0	0	0	0	0	0	0	0	0	0	0	0	0	0	0	0	0	0	0	0	0	0	0	0	0	0	0	0	0	0	0	0	0
ASV_916	52402788cbd4d67fb4726ca5475a5efa	FALSE	-	Bacteria	Chloroflexi	Dehalococcoidia	SAR202_clade	SAR202_clade	SAR202_clade		1403	46	50	41	0	0	0	0	0	0	0	0	0	42	0	0	49	0	0	0	0	0	0	0	0	0	0	0	0	0	23	21	26	18	25	22	17	11	0
ASV_917	ddfb0513fa738ef3260d0ca7994e59f7	FALSE	-	Bacteria	Gemmatimonadota	PAUC43f_marine_benthic_group	PAUC43f_marine_benthic_group	PAUC43f_marine_benthic_group	PAUC43f_marine_benthic_group	uncultured_bacterium	1402	30	36	17	0	0	0	40	40	0	0	0	0	39	41	0	40	0	0	0	0	0	0	0	0	0	0	5	0	15	22	13	17	25	31	31	41	22	18
ASV_918	bf2ddd5996de6557e3b652dcb9585c64	FALSE	-	Bacteria	Proteobacteria	Alphaproteobacteria	SAR11_clade	Clade_I	uncultured		1400	0	0	0	0	0	0	0	0	0	0	0	0	0	0	0	0	0	0	0	0	0	0	0	0	0	0	0	0	0	0	0	0	0	0	0	0	0	0
ASV_920	710a3607ce1eadccc41405caae9ba35e	FALSE	nodule	Bacteria	Proteobacteria	Gammaproteobacteria	Arenicellales	Arenicellaceae	uncultured	uncultured_deep-sea	1398	0	0	0	0	0	0	0	0	0	0	0	0	0	0	0	0	0	0	0	0	134	35	91	48	71	28	0	60	0	0	0	0	0	0	0	0	0	0
ASV_922	61b7fdd2f8fafb38f91b2296125ad99b	FALSE	-	Bacteria	Bdellovibrionota	Bdellovibrionia	Bacteriovoracales	Bacteriovoracaceae	Bacteriovoracaceae	uncultured_bacterium	1391	29	32	19	9	12	25	20	23	37	51	23	44	19	17	23	26	0	7	12	0	0	0	0	0	0	0	0	0	20	16	10	25	17	19	19	10	16	24
ASV_924	5753f1a3f55048375d85ee19e845b705	FALSE	-	Bacteria	Proteobacteria	Gammaproteobacteria	Gammaproteobacteria_Incertae_Sedis	Unknown_Family	uncultured		1385	0	0	0	0	0	0	29	0	86	142	53	87	15	0	0	0	0	0	0	17	14	15	14	25	29	47	20	48	0	0	0	0	0	0	0	0	0	0
ASV_925	ac77ea52076a6f5bd544df20470a7fa0	FALSE	-	Bacteria	Myxococcota	bacteriap25	bacteriap25	bacteriap25	bacteriap25	uncultured_bacterium	1382	15	26	28	32	20	25	29	23	26	0	0	0	31	22	10	34	18	19	21	0	0	47	0	0	0	0	0	0	13	12	16	15	25	0	0	0	23	28
ASV_926	177b79bee9d6a8c2c8a52ff8fafc879b	FALSE	nodule	Bacteria	Proteobacteria	Alphaproteobacteria	Rhodospirillales	Magnetospiraceae	uncultured	uncultured_deep-sea	1381	0	0	0	0	0	0	0	0	0	0	0	0	0	0	11	0	0	0	0	33	32	20	58	49	52	46	20	37	12	9	8	8	0	9	0	0	0	0
ASV_927	51377b6ee3be5e774b0042108f6800e3	FALSE	sediment	Bacteria							1379	18	32	24	27	15	34	19	30	4	0	5	0	30	40	32	50	91	79	78	0	0	0	0	0	0	0	0	0	5	7	6	0	4	15	0	0	10	23
ASV_928	94e7e797d19c526f51123de35fbc7b21	FALSE	-	Bacteria	Proteobacteria	Alphaproteobacteria	Rhodospirillales	AEGEAN-169_marine_group	AEGEAN-169_marine_group		1379	0	0	0	0	0	0	0	0	0	0	0	0	0	0	0	0	0	0	0	0	0	0	0	0	0	0	0	0	0	0	0	0	0	0	0	0	0	0
ASV_929	617fe64ab47b5748c1f0109e5f379e35	FALSE	-	Bacteria	Proteobacteria	Gammaproteobacteria					1376	28	30	34	25	13	16	15	20	87	91	48	30	33	8	10	16	0	0	8	0	0	0	0	0	0	0	0	0	0	0	10	18	10	9	17	27	11	11
ASV_930	9f1a76639d80766fed396e5e08f4a31a	FALSE	-	Bacteria	Acidobacteriota	Subgroup_26	Subgroup_26	Subgroup_26	Subgroup_26	uncultured_Acidobacteriaceae	1376	0	0	0	0	0	0	0	0	0	0	0	0	0	0	0	0	0	0	0	0	0	0	0	0	0	0	0	0	0	0	0	0	0	0	0	0	0	0
ASV_931	a6481b6149720d274d2a47c9c12559a0	FALSE	-	Bacteria	Proteobacteria	Gammaproteobacteria					1376	0	0	0	0	0	0	0	0	34	62	87	69	64	19	0	0	0	0	0	0	0	0	41	0	14	0	37	0	52	52	42	0	0	0	0	0	0	0
ASV_933	bb2c84db98b1ab2e01567117b1e12ef6	FALSE	-	Bacteria	Bacteroidota	Bacteroidia	Flavobacteriales	NS9_marine_group	NS9_marine_group	uncultured_marine	1372	0	0	0	0	0	0	0	0	0	0	0	0	0	0	0	0	0	0	0	0	0	0	0	0	0	0	0	0	0	0	0	0	0	0	0	0	0	0
ASV_934	520550fe59a2de23d73ccfb83d7aed1f	FALSE	nodule_surface	Bacteria	Proteobacteria	Gammaproteobacteria	Alteromonadales	Alteromonadaceae	Alteromonas		1371	0	0	0	0	0	0	0	0	0	0	0	0	0	0	0	0	0	0	0	0	0	0	0	0	0	0	0	0	0	0	0	0	0	0	0	0	0	0
ASV_935	75b3fc521518591466360a1f95ff84db	FALSE	-	Bacteria	Proteobacteria	Gammaproteobacteria	Steroidobacterales	Woeseiaceae	Woeseia		1369	63	44	47	0	0	0	39	0	0	0	0	0	34	0	0	0	0	38	26	0	0	0	0	0	0	0	0	0	30	24	22	36	27	33	45	32	36	0
ASV_936	963a02ce5919f1e697b6a64a9fd13f1e	FALSE	-	Bacteria	Proteobacteria	Gammaproteobacteria	Steroidobacterales	Woeseiaceae	Woeseia		1365	0	34	30	33	28	34	27	0	0	0	0	0	32	54	64	65	0	26	31	0	0	0	0	0	0	0	0	0	0	0	0	0	0	0	0	0	0	48
ASV_937	f39aebfe17bd9e29f4baf286eeeed29d	FALSE	-	Bacteria	Planctomycetota	Phycisphaerae	CCM11a	CCM11a	CCM11a	uncultured_bacterium	1364	37	40	44	14	15	20	6	0	0	0	12	0	12	12	14	11	7	8	0	27	13	21	20	21	19	16	14	16	17	17	0	12	18	19	30	0	12	0
ASV_938	8e9042ba7404b72168f73577a4e7f1e6	FALSE	-	Bacteria							1363	27	24	20	14	8	16	16	16	63	27	0	47	6	8	11	15	7	15	16	0	0	8	0	0	0	0	0	0	23	17	13	22	23	22	15	39	36	15
ASV_939	b87540fbafe471d4f30bfc396f231d8e	FALSE	-	Bacteria	Acidobacteriota	Acidobacteriae	PAUC26f	PAUC26f	PAUC26f	uncultured_Acidobacterium	1362	0	0	29	0	0	31	28	24	41	0	61	0	23	25	0	19	0	0	0	0	34	12	0	0	0	0	0	0	40	25	34	39	27	36	21	33	37	32
ASV_940	00669351a344999e2e27d95aab9472fe	FALSE	-	Bacteria	Marinimicrobia_(SAR406_clade)	Marinimicrobia_(SAR406_clade)	Marinimicrobia_(SAR406_clade)	Marinimicrobia_(SAR406_clade)	Marinimicrobia_(SAR406_clade)	uncultured_bacterium	1362	11	27	17	44	37	38	46	0	0	0	17	12	40	50	41	42	37	36	28	0	0	18	0	0	2	0	0	0	0	0	0	12	0	0	9	26	13	32
ASV_941	f570076452016330be8458e674ba2299	FALSE	-	Bacteria	NB1-j	NB1-j	NB1-j	NB1-j	NB1-j	uncultured_Planctomycetaceae	1360	25	0	12	16	30	15	26	12	0	0	0	0	17	13	16	12	24	0	15	0	0	0	0	0	0	0	0	0	27	25	38	30	25	36	42	28	31	17
ASV_942	1e671ff87ad2419d75f7cdcf4e328334	FALSE	-	Bacteria	Chloroflexi	Dehalococcoidia	SAR202_clade	SAR202_clade	SAR202_clade		1355	26	0	19	37	40	0	35	31	0	0	0	0	24	44	38	44	46	38	38	0	0	0	0	0	0	0	0	0	0	0	0	0	0	0	0	0	8	23
ASV_943	40f6d40e7dbaa0de9acfc699598cfbab	FALSE	-	Bacteria	Bacteroidota	Bacteroidia	Flavobacteriales	Flavobacteriaceae			1353	0	0	0	0	0	0	0	0	0	0	0	0	0	0	0	0	0	0	0	68	25	172	32	88	103	12	92	0	0	0	0	0	0	0	0	0	0	0
ASV_944	ecd8a5a429c286c25e5d9bf3f5d762cf	FALSE	nodule	Bacteria	Proteobacteria	Gammaproteobacteria	Cellvibrionales	Halieaceae	Halioglobus		1353	0	0	0	0	0	0	0	0	0	0	0	0	0	0	0	0	0	0	0	181	51	0	108	67	107	57	156	33	0	0	0	0	0	0	0	0	0	0
ASV_945	3c48c30cc6276b92f4b8b494dc690024	FALSE	-	Bacteria	Chloroflexi	Dehalococcoidia	SAR202_clade	SAR202_clade	SAR202_clade	hydrothermal_vent	1353	0	0	0	0	0	0	0	0	0	0	0	0	0	0	0	0	0	0	0	0	0	0	0	0	0	0	0	0	0	0	0	0	0	0	0	0	0	0
ASV_946	b3d419189c370d57d943efb8bbcea52d	FALSE	-	Bacteria	Proteobacteria	Alphaproteobacteria	Rhodospirillales	Magnetospiraceae	Magnetospira		1352	5	0	22	0	3	0	0	0	0	0	0	102	6	0	2	0	0	0	0	22	45	17	56	206	23	15	12	20	2	14	8	0	4	0	0	0	4	0
ASV_947	4cb3e952ac48ccaab70c522b01d29465	FALSE	-	Bacteria	Proteobacteria	Gammaproteobacteria	Steroidobacterales	Woeseiaceae	Woeseia		1351	0	0	0	62	63	0	0	0	0	0	0	0	0	23	0	0	52	45	0	0	0	0	0	0	0	0	0	0	0	0	0	0	0	0	0	0	0	0
ASV_948	e402e059046eb90ff175e8e04dc65f0d	FALSE	-	Bacteria	Proteobacteria	Alphaproteobacteria	Rickettsiales	S25-593	S25-593		1350	0	0	0	0	0	0	0	0	0	0	0	0	0	0	0	0	0	0	0	0	0	0	0	0	0	0	0	0	0	0	0	0	0	0	0	0	0	0
ASV_949	7a333397a79bc1061d36b5543069743a	FALSE	-	Bacteria	Gemmatimonadota	BD2-11_terrestrial_group	BD2-11_terrestrial_group	BD2-11_terrestrial_group	BD2-11_terrestrial_group	unidentified_bacterium	1347	19	21	17	26	17	41	14	14	0	0	0	0	13	12	11	22	17	15	22	0	0	14	0	0	0	0	0	0	5	12	0	0	1	8	9	10	10	12
ASV_950	f118e9107a44f418971378c922aa1c4c	FALSE	-	Bacteria	Proteobacteria	Gammaproteobacteria	KI89A_clade	KI89A_clade	KI89A_clade	uncultured_deep-sea	1345	25	0	0	0	0	0	0	0	0	87	0	0	0	0	0	0	0	19	23	0	0	0	0	0	0	0	0	0	19	28	19	26	0	27	29	34	18	32
ASV_951	350066450923edc674075ebf9ee45ec1	FALSE	-	Bacteria	Proteobacteria	Gammaproteobacteria	Steroidobacterales	Woeseiaceae	Woeseia		1343	0	0	0	0	0	0	0	0	0	0	0	0	0	0	0	0	0	0	0	85	87	0	73	96	71	75	56	19	0	0	0	0	0	0	0	0	0	0
ASV_952	9733610cb7eec033b1e7090665ea4a9f	FALSE	-	Bacteria	Nitrospinota	Nitrospinia	Nitrospinales	Nitrospinaceae	Nitrospina		1343	0	0	0	0	0	0	0	0	0	0	0	0	0	0	0	0	0	0	0	0	0	0	0	0	0	0	0	0	0	0	0	0	0	0	0	0	0	0
ASV_953	4fe3364d85c2c9222a364a180b3aa7e8	FALSE	-	Bacteria	Proteobacteria	Alphaproteobacteria	SAR11_clade				1342	0	0	0	0	0	0	0	0	0	0	0	0	0	0	0	0	0	0	0	0	0	0	0	0	0	0	0	0	0	0	0	0	0	0	0	0	0	0
ASV_954	386c18feae7f3977804fb6f86a0f7ba6	FALSE	-	Bacteria	Proteobacteria	Gammaproteobacteria	Oceanospirillales	Kangiellaceae	uncultured	uncultured_bacterium	1341	28	0	22	0	0	0	0	0	65	51	61	69	0	0	0	0	0	0	0	0	0	0	0	0	0	0	0	0	53	43	45	47	45	53	57	52	41	0
ASV_955	0e4f3ee1d90698ad92dcd3fcd750cf93	FALSE	-	Bacteria	Proteobacteria	Gammaproteobacteria	Arenicellales	Arenicellaceae	uncultured	uncultured_marine	1340	19	0	8	0	0	0	3	11	43	77	0	67	4	0	13	0	0	0	0	18	26	26	34	16	37	17	31	0	36	40	34	20	21	17	13	15	8	0
ASV_956	aa79369c7f22fb5e46507a549571da7d	FALSE	-	Bacteria	Proteobacteria	Gammaproteobacteria	UBA10353_marine_group	UBA10353_marine_group	UBA10353_marine_group		1340	0	0	0	0	0	0	0	0	0	0	0	0	0	0	0	0	0	0	0	0	0	0	0	0	0	0	0	0	0	0	0	0	0	0	0	0	0	0
ASV_957	f5b0a028a098fc51ee3a78a359735baa	FALSE	-	Bacteria	Planctomycetota	Planctomycetes	Pirellulales	Pirellulaceae	Pir4_lineage		1339	26	29	25	25	29	27	0	21	0	0	0	0	22	19	19	10	0	0	0	0	0	16	0	0	9	13	0	18	0	15	15	14	16	25	22	17	16	14
ASV_958	62df2c3d7f2f3276822f53504ce34214	FALSE	-	Bacteria	Chloroflexi	Dehalococcoidia	SAR202_clade	SAR202_clade	SAR202_clade	uncultured_deep-sea	1338	20	0	24	29	34	44	30	0	0	0	0	0	0	26	0	0	47	46	33	0	0	0	0	0	0	0	0	0	0	0	0	0	0	0	0	0	0	33
ASV_959	eaa68522430592d1e551b4e7f9406a13	FALSE	nodule	Bacteria	Proteobacteria	Gammaproteobacteria	Steroidobacterales	Woeseiaceae	Woeseia		1337	0	0	0	0	0	0	0	0	0	0	0	0	0	0	0	0	0	0	0	50	55	43	69	51	69	56	72	75	0	0	0	0	0	0	0	0	0	0
ASV_961	cc805f48676b07258696ab4627e25a27	FALSE	-	Bacteria	Proteobacteria	Gammaproteobacteria	Cellvibrionales	Halieaceae	Halioglobus		1330	14	0	18	0	17	0	0	0	43	56	0	0	7	21	19	0	0	0	0	0	0	0	19	13	0	0	0	16	16	0	24	16	15	31	15	19	16	11
ASV_962	6438b0cb03f4e4e12c4ab7e6e1dbfd82	FALSE	-	Bacteria	Proteobacteria	Alphaproteobacteria	SAR11_clade				1329	0	0	0	0	0	0	0	0	0	0	0	0	0	0	0	0	0	0	0	0	0	0	0	0	0	0	0	0	0	0	0	0	0	0	0	0	0	0
ASV_963	50a9bcd5dda769c853fa01444b9d7301	FALSE	nodule	Bacteria	Chloroflexi	Dehalococcoidia	SAR202_clade	SAR202_clade	SAR202_clade		1325	0	0	0	0	0	0	0	0	0	0	0	0	7	0	0	0	9	0	0	63	64	24	53	57	48	43	10	48	9	15	9	12	9	0	14	0	0	0
ASV_964	198b5373e75207640ac76a500788902a	FALSE	-	Bacteria	Gemmatimonadota	BD2-11_terrestrial_group	BD2-11_terrestrial_group	BD2-11_terrestrial_group	BD2-11_terrestrial_group	uncultured_deep-sea	1325	19	0	0	46	31	32	23	47	0	0	0	0	22	31	27	28	52	43	36	0	0	0	0	0	0	0	0	0	11	6	8	11	7	5	5	5	0	23
ASV_965	74a6f847728b9e56eaa46d86a7ae30ba	FALSE	nodule	Bacteria	Proteobacteria	Alphaproteobacteria	Caulobacterales	Parvularculaceae	Marinicaulis	uncultured_bacterium	1325	0	0	0	4	0	0	0	0	0	0	0	0	11	0	0	0	0	0	0	0	32	86	16	38	29	0	0	20	0	0	0	0	0	7	0	0	8	0
ASV_966	d59e32325768f3f36d3d364308aa470c	FALSE	-	Bacteria	Proteobacteria	Gammaproteobacteria	HgCo23	HgCo23	HgCo23	uncultured_bacterium	1322	0	0	0	0	0	0	0	0	0	0	0	0	0	0	0	0	0	0	0	0	0	0	0	0	0	0	0	0	0	0	0	0	0	0	0	0	0	0
ASV_967	e3e752b0fead494f491addb66d825f99	FALSE	-	Bacteria	NB1-j	NB1-j	NB1-j	NB1-j	NB1-j		1322	0	0	0	0	0	0	0	0	0	0	0	0	0	0	0	0	0	0	0	0	35	30	0	0	27	31	86	52	0	0	0	0	0	0	0	0	0	0
ASV_968	213e21cc956eaec2976d354ab8cbe679	FALSE	-	Bacteria	SAR324_clade(Marine_group_B)	SAR324_clade(Marine_group_B)	SAR324_clade(Marine_group_B)	SAR324_clade(Marine_group_B)	SAR324_clade(Marine_group_B)	hydrothermal_vent	1317	0	0	0	0	0	0	0	0	0	0	0	0	0	0	0	0	0	0	0	0	0	0	0	0	0	0	0	0	0	0	0	0	0	0	0	0	0	0
ASV_969	ccca0f8b5edbfa5605eaf62022b6ca6b	FALSE	-	Bacteria	Marinimicrobia_(SAR406_clade)	Marinimicrobia_(SAR406_clade)	Marinimicrobia_(SAR406_clade)	Marinimicrobia_(SAR406_clade)	Marinimicrobia_(SAR406_clade)		1316	0	0	0	0	0	0	0	0	0	0	0	0	0	0	0	0	0	0	0	0	0	0	0	0	0	0	0	0	0	0	0	0	0	0	0	0	0	0
ASV_970	75546039257c23a71bab285b98e52472	FALSE	-	Bacteria	Proteobacteria	Gammaproteobacteria	Steroidobacterales	Woeseiaceae	Woeseia	uncultured_Alteromonadales	1316	21	64	23	32	30	27	20	44	0	0	35	0	13	21	16	14	31	43	30	0	0	0	0	0	0	0	0	0	0	0	0	0	0	0	0	0	0	62
ASV_971	4dcd49e364e955b509485e55e02dcfce	FALSE	-	Bacteria	Verrucomicrobiota	Verrucomicrobiae	Opitutales	Puniceicoccaceae	Verruc-01		1316	17	22	14	33	27	25	22	28	0	0	0	0	31	33	35	28	31	29	27	0	0	0	0	0	0	0	0	0	9	0	0	0	0	0	0	0	3	25
ASV_972	ee103e6763c829ae92338914270ccdf1	FALSE	-	Bacteria	Proteobacteria	Alphaproteobacteria	Kiloniellales	Kiloniellaceae	uncultured		1313	19	25	21	36	38	43	24	41	0	0	0	0	27	25	26	31	32	26	27	0	0	0	0	0	0	0	0	0	17	19	13	29	23	27	26	23	10	23
ASV_973	69079e4e719ae4ed6885e68723b1cd01	FALSE	-	Archaea	Crenarchaeota	Nitrososphaeria	Nitrosopumilales	Nitrosopumilaceae	Nitrosopumilaceae	uncultured_crenarchaeote	1311	22	0	0	60	42	40	46	57	0	0	0	0	33	33	27	21	60	56	67	0	0	0	0	0	0	0	0	0	0	0	0	0	0	0	0	0	0	0
ASV_974	db8c44516db24611425fc4177c9738c8	FALSE	-	Bacteria	Acidobacteriota	Subgroup_22	Subgroup_22	Subgroup_22	Subgroup_22	uncultured_sediment	1309	50	29	15	0	0	0	0	0	0	0	0	0	33	33	0	27	40	17	34	0	0	0	0	0	0	0	0	0	43	0	0	0	0	44	0	40	21	0
ASV_975	9fe33857b63fe7899a4386c08e73046f	FALSE	-	Bacteria	Proteobacteria	Alphaproteobacteria	SAR11_clade	Clade_I			1308	0	0	0	0	0	0	0	0	0	0	0	0	0	0	0	0	0	0	0	0	0	0	0	0	0	0	0	0	0	0	0	0	0	0	0	0	0	0
ASV_976	eeebb7d170437fe78cf2c4e506be1578	FALSE	-	Archaea	Crenarchaeota	Nitrososphaeria	Nitrosopumilales	Nitrosopumilaceae	Candidatus_Nitrosopumilus	uncultured_crenarchaeote	1307	0	24	0	0	0	0	0	0	44	83	0	56	8	18	0	0	0	0	0	0	0	0	15	0	0	0	23	0	44	42	44	45	53	36	32	47	22	10
ASV_977	6c60062b9eaa2d82c0c1f6d96fa464c3	FALSE	-	Bacteria	Planctomycetota	Phycisphaerae	CCM11a	CCM11a	CCM11a		1306	20	16	16	47	26	43	39	0	0	0	0	0	20	8	33	27	25	42	32	0	0	0	0	0	0	0	0	0	0	0	0	0	11	0	0	0	0	27
ASV_978	eabdd436955554f47604f76c65a6a7e8	FALSE	-	Bacteria	Bacteroidota	Bacteroidia	Cytophagales	Cyclobacteriaceae	uncultured		1305	0	0	0	0	0	0	0	0	0	0	0	0	0	0	0	0	0	0	0	96	99	45	0	0	0	0	162	62	0	0	0	0	0	0	0	0	0	0
ASV_979	f0d411fc9ac2d2b7781899df5a318a1c	FALSE	-	Bacteria	NB1-j	NB1-j	NB1-j	NB1-j	NB1-j	uncultured_deep-sea	1294	48	52	51	0	38	41	70	59	0	0	0	0	49	43	32	45	25	15	38	0	0	0	12	11	0	0	17	0	0	0	12	30	0	0	0	0	0	24
ASV_980	977f44bd482588ddbafb89f8bcbf24f7	FALSE	-	Bacteria	Proteobacteria	Gammaproteobacteria	Arenicellales	Arenicellaceae	uncultured	uncultured_deep-sea	1293	0	0	0	0	0	0	17	0	0	61	0	0	0	0	0	0	0	0	0	32	32	0	46	52	54	33	39	28	20	0	0	0	0	0	0	0	0	0
ASV_981	531b22e65ce6aa9afbc3aea2f75a2781	FALSE	-	Archaea	Crenarchaeota	Nitrososphaeria	Nitrosopumilales	Nitrosopumilaceae	Nitrosopumilaceae	uncultured_crenarchaeote	1292	0	0	0	36	24	23	39	34	0	0	0	0	26	34	42	24	71	58	69	0	0	0	0	0	0	0	0	0	0	0	0	0	0	0	0	0	0	18
ASV_982	e7af51f9cdbfa86ad4edecf2f88f00fd	FALSE	-	Bacteria	Bacteroidota	Bacteroidia	Flavobacteriales	Flavobacteriaceae	NS2b_marine_group		1292	0	0	0	0	0	0	0	0	0	0	0	0	0	0	0	0	0	0	0	0	0	0	0	0	0	0	0	0	0	0	0	0	0	0	0	0	0	0
ASV_983	4df6d050824e5396f1452f17204febe3	FALSE	-	Bacteria	Zixibacteria	Zixibacteria	Zixibacteria	Zixibacteria	Zixibacteria	uncultured_deep-sea	1291	26	25	23	33	26	30	38	0	20	0	26	0	37	27	44	42	38	48	49	0	0	0	0	0	0	0	0	0	0	0	0	0	0	0	0	0	0	0
ASV_984	ca8de40f0540f890eacca5bc8dc1973d	FALSE	-	Bacteria	Chloroflexi	Dehalococcoidia	SAR202_clade	SAR202_clade	SAR202_clade		1291	16	20	22	33	29	32	17	0	0	0	32	0	20	0	25	36	50	34	33	0	0	0	0	0	0	0	0	0	6	0	0	11	0	0	0	10	13	21
ASV_985	72d9da4b65c21529d9916ee84a91d0c8	FALSE	-	Bacteria	SAR324_clade(Marine_group_B)	SAR324_clade(Marine_group_B)	SAR324_clade(Marine_group_B)	SAR324_clade(Marine_group_B)	SAR324_clade(Marine_group_B)	uncultured_SAR324	1291	0	0	0	0	0	0	0	0	0	0	0	0	0	0	0	0	0	0	0	0	0	0	0	0	0	0	0	0	0	0	0	0	0	0	0	0	0	0
ASV_986	6a98ceaa748d9b67daed17aaaa8334cd	FALSE	-	Bacteria	Proteobacteria	Gammaproteobacteria	pItb-vmat-80	pItb-vmat-80	pItb-vmat-80		1287	0	0	0	0	0	0	0	0	0	0	0	0	0	0	0	0	0	0	0	107	87	0	6	0	0	6	231	0	0	0	0	0	0	0	0	0	0	0
ASV_987	f372ff4a68ada8de539cd3dfdb9816aa	FALSE	-	Bacteria	Chloroflexi	Dehalococcoidia	SAR202_clade	SAR202_clade	SAR202_clade	SAR202_cluster	1283	12	0	0	16	47	0	30	36	0	0	0	0	20	0	18	26	25	23	23	0	0	0	0	0	0	0	0	0	0	0	0	0	0	0	0	0	0	19
ASV_988	5bc560d8f2017e091bb21502eb7d841f	FALSE	-	Bacteria	Chloroflexi	Dehalococcoidia	SAR202_clade	SAR202_clade	SAR202_clade	uncultured_deep-sea	1282	0	0	0	0	26	40	40	0	0	0	0	0	21	37	55	66	48	48	38	0	0	0	0	0	0	0	0	0	0	0	0	0	0	0	0	0	0	36
ASV_991	9084749f59b28baebd26f818ff3d7afc	FALSE	-	Bacteria	Chloroflexi	Dehalococcoidia	SAR202_clade	SAR202_clade	SAR202_clade	uncultured_Thermomicrobium	1274	30	0	0	48	24	27	31	0	0	0	0	0	26	37	28	0	37	0	39	0	0	0	0	0	0	0	0	0	0	0	0	0	0	0	0	0	19	31
ASV_992	fbd6fb2e0fb900a435aca5dc6ebc2a8f	FALSE	-	Bacteria	SAR324_clade(Marine_group_B)	SAR324_clade(Marine_group_B)	SAR324_clade(Marine_group_B)	SAR324_clade(Marine_group_B)	SAR324_clade(Marine_group_B)		1274	0	0	0	0	0	0	0	0	0	0	0	0	0	0	0	0	0	0	0	0	0	0	0	0	0	0	0	0	0	0	0	0	0	0	0	0	0	0
ASV_993	b83b0cbb809f4415f60737592c1f3efa	FALSE	-	Bacteria	Chloroflexi	Dehalococcoidia	SAR202_clade	SAR202_clade	SAR202_clade	uncultured_sediment	1273	0	0	0	0	0	0	0	0	0	0	0	0	0	0	30	48	56	59	48	0	0	0	0	0	0	0	0	0	0	0	0	0	0	0	0	0	0	24
ASV_994	f9bc739ad0eda14461d97e04730959ba	FALSE	-	Bacteria	SAR324_clade(Marine_group_B)	SAR324_clade(Marine_group_B)	SAR324_clade(Marine_group_B)	SAR324_clade(Marine_group_B)	SAR324_clade(Marine_group_B)	Candidatus_Nitrosoarchaeum	1272	15	19	12	18	39	0	35	46	42	0	12	31	19	17	26	21	0	0	0	0	0	0	0	0	10	0	0	0	41	36	21	23	18	31	32	25	20	0
ASV_995	9763ffa03a632788630039fccfab2a96	FALSE	sediment	Bacteria	Proteobacteria	Alphaproteobacteria	Alphaproteobacteria_Incertae_Sedis	Unknown_Family	uncultured	uncultured_Alphaproteobacteria	1271	14	24	18	22	29	23	33	46	13	0	19	0	31	32	38	29	28	34	19	0	0	0	0	0	0	0	0	0	11	12	9	0	0	0	0	10	0	24
ASV_996	6754c0c3a94e76347b0f038e9c721e42	FALSE	-	Bacteria	Proteobacteria	Gammaproteobacteria	Alteromonadales	Colwelliaceae	Colwellia		1270	14	14	0	0	0	0	0	0	47	74	0	0	7	0	9	0	0	0	0	17	40	7	66	20	32	10	11	24	10	14	26	0	0	0	0	0	0	0
ASV_997	cd3093366209798fd887d1a903046630	FALSE	-	Bacteria	Actinobacteriota	Acidimicrobiia	Actinomarinales	uncultured	uncultured	uncultured_Acidimicrobiales	1269	24	26	28	0	35	0	44	46	0	0	0	0	37	25	25	33	53	47	39	0	8	0	0	0	0	0	0	0	0	0	23	35	17	0	33	0	30	28
ASV_998	30cecd2fbedafc535f9ab0b5cbd5e040	FALSE	-	Bacteria	Proteobacteria	Gammaproteobacteria	Cellvibrionales	Halieaceae	Halioglobus		1265	33	36	26	0	0	0	0	0	72	0	0	0	11	14	0	0	0	0	0	0	0	18	0	0	0	0	0	0	15	27	27	27	26	31	51	46	23	23
ASV_999	b4b64cd2f95954188526e1394b916325	FALSE	-	Bacteria	Bacteroidota	Bacteroidia	Flavobacteriales	NS7_marine_group	NS7_marine_group	uncultured_bacterium	1264	0	0	0	0	0	0	0	0	0	0	0	0	0	0	0	0	0	0	0	0	0	0	0	0	0	0	0	0	0	0	0	0	0	0	0	0	0	0
ASV_1000	644cbad28da6b7ad2e35770f8c0f0696	FALSE	-	Bacteria	Chloroflexi	JG30-KF-CM66	JG30-KF-CM66	JG30-KF-CM66	JG30-KF-CM66	uncultured_bacterium	1261	0	26	0	34	64	0	27	0	0	0	0	0	0	0	0	0	0	0	0	0	0	0	0	0	0	0	0	0	36	34	21	35	0	33	25	26	23	20
ASV_1001	54837b60bddb14066cef131bc0e71a7a	FALSE	-	Bacteria	Proteobacteria	Alphaproteobacteria					1260	0	0	0	0	0	0	0	0	0	0	29	0	0	15	0	0	0	0	0	21	31	0	36	43	12	18	8	20	44	46	29	32	36	39	41	0	22	0
ASV_1002	fb7aa660d61b020a85ffea540bf6d0d6	FALSE	-	Bacteria	Bacteroidota	Bacteroidia	Flavobacteriales	Flavobacteriaceae	Lutibacter	uncultured_Flavobacterium	1258	0	15	11	0	0	0	9	0	91	85	0	63	9	7	0	0	0	0	0	0	9	3	0	17	9	6	0	28	26	52	28	12	13	24	10	17	16	4
ASV_1003	63ae1ca06fd023cf57d9bbacfd1ed0c7	FALSE	-	Bacteria	Verrucomicrobiota	Verrucomicrobiae	Verrucomicrobiales	DEV007	DEV007	uncultured_marine	1258	0	0	0	0	0	0	0	0	0	0	0	0	0	0	0	0	0	0	0	0	0	0	0	0	0	0	0	0	0	0	0	0	0	0	0	0	0	0
ASV_1004	6d89dd528f9718bd7c55eb1b4c6de4d2	FALSE	-	Bacteria	Proteobacteria	Gammaproteobacteria	Oceanospirillales	Pseudohongiellaceae	Pseudohongiella		1257	4	4	2	0	0	0	18	25	106	128	23	93	9	19	13	17	10	0	0	24	3	14	10	13	32	11	8	9	17	22	2	16	11	1	16	16	15	0
ASV_1005	c8e9e6fdbbb094ecf1ee0b36f7356333	FALSE	-	Bacteria	Bacteroidota	Bacteroidia	Flavobacteriales	Flavobacteriaceae	NS4_marine_group		1256	0	0	0	0	0	0	0	0	0	0	0	0	0	0	0	0	0	0	0	0	0	0	0	0	0	0	0	0	0	0	0	0	0	0	0	0	0	0
ASV_1006	2796d1e41ad9b840fd2e6c2ac87edf5a	FALSE	-	Bacteria	Chloroflexi	Dehalococcoidia	SAR202_clade	SAR202_clade	SAR202_clade	hydrothermal_vent	1254	0	0	0	0	0	0	0	0	0	0	0	0	0	0	0	0	0	0	0	0	0	0	0	0	0	0	0	0	0	0	0	0	0	0	0	0	0	0
ASV_1007	cc70c77909fa05f70ee1b77c915acd4a	FALSE	nodule	Bacteria	Proteobacteria	Gammaproteobacteria	Arenicellales	Arenicellaceae	uncultured	uncultured_deep-sea	1253	0	0	0	0	0	0	0	0	0	0	0	0	0	0	0	0	0	0	0	36	63	47	56	61	96	98	0	74	0	0	0	0	0	0	0	0	0	0
ASV_1008	660721b9d791f3984b3f8d540c988e31	FALSE	nodule	Bacteria	Proteobacteria	Gammaproteobacteria	Ectothiorhodospirales	Thioalkalispiraceae	Thiohalophilus		1250	0	0	0	0	0	0	0	0	0	0	0	0	0	0	0	0	0	0	0	41	12	29	0	70	93	161	98	96	0	0	0	0	0	0	0	0	0	0
ASV_1009	ddf0836b22932ecaae9d6d42de44e3b9	FALSE	-	Bacteria	Acidobacteriota	Subgroup_22	Subgroup_22	Subgroup_22	Subgroup_22		1250	11	0	14	0	13	0	0	23	0	0	0	0	0	0	12	0	0	0	0	0	0	19	22	0	0	21	0	0	67	37	40	48	45	44	37	38	46	14
ASV_1010	538de38703f46c705cc1e88dfddec3c7	FALSE	-	Bacteria	Verrucomicrobiota	Verrucomicrobiae	Arctic97B-4_marine_group	Arctic97B-4_marine_group	Arctic97B-4_marine_group		1249	0	0	0	0	0	0	0	0	0	0	0	0	0	0	0	0	0	0	0	0	0	0	0	0	0	0	0	0	0	0	0	0	0	0	0	0	0	0
ASV_1011	c7a473a92a590d9fb39c90cb466590ce	FALSE	nodule	Bacteria	Bacteroidota	Rhodothermia	Rhodothermales	Rhodothermaceae	uncultured	uncultured_deep-sea	1247	0	0	0	0	0	0	0	0	0	0	0	0	0	0	0	0	0	0	0	101	37	0	100	54	59	50	93	47	0	0	0	0	0	0	0	0	0	0
ASV_1012	33fd154bb61636c5be540b8007b81799	FALSE	-	Bacteria	SAR324_clade(Marine_group_B)	SAR324_clade(Marine_group_B)	SAR324_clade(Marine_group_B)	SAR324_clade(Marine_group_B)	SAR324_clade(Marine_group_B)		1245	0	0	0	37	40	40	0	0	0	0	0	0	0	0	19	40	58	80	52	0	0	0	0	0	0	0	0	0	0	0	0	0	0	0	0	0	0	0
ASV_1013	07a0967c40afc0ccdceffe8032c22539	FALSE	-	Bacteria	Cyanobacteria	Cyanobacteriia	Synechococcales	Cyanobiaceae	Prochlorococcus_MIT9313		1241	0	0	0	0	0	0	0	0	0	0	0	0	0	0	0	0	0	0	0	0	0	0	0	0	0	0	0	0	0	0	0	0	0	0	0	0	0	0
ASV_1014	97e55c71cc1313a92fe0cf1f42b5e75e	FALSE	-	Bacteria	Actinobacteriota	Acidimicrobiia	Microtrichales	Microtrichaceae	Sva0996_marine_group		1237	0	0	0	0	0	0	0	0	0	0	0	0	0	0	0	0	0	0	0	0	0	0	0	0	0	0	0	0	0	0	0	0	0	0	0	0	0	0
ASV_1015	251186bdd59a2a678c71dcdd5c6ae203	FALSE	-	Bacteria	Proteobacteria	Gammaproteobacteria	Burkholderiales	Nitrosomonadaceae	Nitrosomonas		1233	0	0	0	0	0	0	0	0	0	0	0	0	0	0	0	0	0	0	0	0	0	72	32	37	29	0	0	0	0	0	0	0	0	0	0	0	0	0
ASV_1016	6404dcb5d58906c1808bd2bbc46548c0	FALSE	-	Bacteria	Proteobacteria	Alphaproteobacteria	SAR11_clade				1233	0	0	0	0	0	0	0	0	0	0	0	0	0	0	0	0	0	0	0	0	0	0	0	0	0	0	0	0	0	0	0	0	0	0	0	0	0	0
ASV_1017	da62f855c944521ce9c11cfaa7983191	FALSE	-	Bacteria	Verrucomicrobiota	Verrucomicrobiae	Arctic97B-4_marine_group	Arctic97B-4_marine_group	Arctic97B-4_marine_group		1233	0	0	0	0	0	0	0	0	0	0	0	0	0	0	0	0	0	0	0	0	0	0	0	0	0	0	0	0	0	0	0	0	0	0	0	0	0	0
ASV_1018	1da01b8b60ae94da75fe0cf8bfdfa7f5	FALSE	-	Bacteria	Gemmatimonadota	BD2-11_terrestrial_group	BD2-11_terrestrial_group	BD2-11_terrestrial_group	BD2-11_terrestrial_group	uncultured_sediment	1231	0	0	0	0	0	0	0	0	0	0	0	0	0	0	0	0	0	0	0	0	0	0	0	0	0	0	0	0	0	0	0	0	0	0	0	0	0	0
ASV_1019	2f51df5174bf9c8b0088e3cce031f0ca	FALSE	-	Bacteria	Proteobacteria	Gammaproteobacteria	Cellvibrionales	Halieaceae			1230	24	24	22	16	12	13	15	22	0	0	0	0	17	0	15	0	0	0	0	0	0	0	0	0	0	0	0	0	27	22	25	32	24	34	24	18	19	24
ASV_1020	c865eed47559986c8342b82506555111	FALSE	-	Bacteria	Proteobacteria	Alphaproteobacteria	Rhodospirillales	Magnetospiraceae	uncultured	uncultured_Alphaproteobacteria	1229	0	0	0	0	0	0	0	0	0	0	0	0	0	0	0	0	0	0	0	0	0	0	0	0	7	0	0	0	0	0	0	0	0	0	0	0	0	0
ASV_1021	25bac6a2be9042722cdbf187e9339044	FALSE	-	Bacteria	Cyanobacteria	Cyanobacteriia	Synechococcales	Cyanobiaceae	Prochlorococcus_MIT9313		1228	0	0	0	0	0	0	0	0	0	0	0	0	0	0	0	0	0	0	0	0	0	0	0	0	0	0	0	0	0	0	0	0	0	0	0	0	0	0
ASV_1022	7fb5ca18036a12c0dd74e93d9846c5ee	FALSE	-	Bacteria	Proteobacteria	Alphaproteobacteria	SAR11_clade	Clade_II	Clade_II		1228	0	0	0	0	0	0	0	0	0	0	0	0	0	0	0	0	0	0	0	0	0	0	0	0	0	0	0	0	0	0	0	0	0	0	0	0	0	0
ASV_1023	53e003bb509e0547749bc239238f1e8c	FALSE	-	Bacteria	Proteobacteria	Gammaproteobacteria	Cellvibrionales	Halieaceae	Halioglobus		1226	0	0	0	0	0	0	9	33	37	31	0	0	0	8	11	0	0	0	0	39	15	0	52	31	25	0	24	43	21	0	26	0	0	0	0	0	0	0
ASV_1024	e7484f210d2952af90e8d6315c36fabe	FALSE	nodule	Bacteria	Proteobacteria	Alphaproteobacteria	Rhizobiales	Methyloligellaceae	uncultured		1224	0	0	0	0	0	0	0	0	0	0	0	0	0	0	0	0	0	0	0	69	58	46	49	45	47	51	16	45	7	9	10	0	0	0	0	0	5	0
ASV_1025	8cd2d10301b3083f3bb73898a58ddee7	FALSE	-	Bacteria	Proteobacteria	Alphaproteobacteria	Rhodospirillales	Magnetospiraceae	uncultured	uncultured_Alphaproteobacteria	1223	48	72	49	0	0	0	0	0	0	0	0	0	0	0	0	0	0	0	0	0	0	0	0	0	0	0	0	0	0	0	0	0	0	0	0	0	0	0
ASV_1026	fe795270066b0c5422358a5553d312ef	FALSE	-	Archaea	Thermoplasmatota	Thermoplasmata	Marine_Group_II	Marine_Group_II	Marine_Group_II		1223	0	0	0	0	0	0	0	0	0	0	0	0	0	0	0	0	0	0	0	0	0	0	0	0	0	0	0	0	0	0	0	0	0	0	0	0	0	0
ASV_1027	6664b9767dde8004af8aeefeb34a0a1d	FALSE	nodule	Bacteria	Proteobacteria	Alphaproteobacteria	Caulobacterales	Parvularculaceae	Marinicaulis		1221	0	0	0	0	0	0	0	0	0	0	0	0	0	0	0	0	0	0	0	74	35	0	32	49	35	93	27	76	3	0	8	0	0	0	8	0	0	0
ASV_1028	44368053fd9fe2c34cfdc2788c3e69c3	FALSE	-	Bacteria	Bacteroidota	Bacteroidia	Flavobacteriales	Flavobacteriaceae	uncultured		1219	14	8	9	0	0	0	4	0	69	58	40	101	5	0	9	16	0	0	0	0	23	0	12	18	19	18	8	14	22	25	18	0	15	20	10	0	0	8
ASV_1029	826a26d90aaefe31869e79f28e3f20f7	FALSE	water	Bacteria	Proteobacteria	Alphaproteobacteria	SAR11_clade	Clade_I	Clade_Ib		1217	0	0	0	0	0	0	0	0	0	0	0	0	0	0	0	0	0	0	0	0	0	0	0	0	0	0	0	0	0	0	0	0	0	0	0	0	0	0
ASV_1030	64b4f5e9dae62c52fb62b302e88c96b4	FALSE	-	Bacteria	Chloroflexi	Dehalococcoidia	SAR202_clade	SAR202_clade	SAR202_clade	uncultured_deep-sea	1216	0	0	0	0	46	39	0	54	0	0	0	0	0	45	59	41	44	41	42	0	0	0	0	0	0	0	0	0	0	0	0	0	0	0	0	0	0	0
ASV_1031	470ae880f2af89decb95d9f0b2ef4d87	FALSE	-	Bacteria	SAR324_clade(Marine_group_B)	SAR324_clade(Marine_group_B)	SAR324_clade(Marine_group_B)	SAR324_clade(Marine_group_B)	SAR324_clade(Marine_group_B)		1215	0	0	0	0	0	0	0	0	0	0	0	0	0	0	0	0	0	0	0	0	0	0	0	0	0	0	0	0	0	0	0	0	0	0	0	0	0	0
ASV_1032	94d1d2ba040d05a845a667c084bec138	FALSE	-	Bacteria	Gemmatimonadota	Gemmatimonadetes	Gemmatimonadales	Gemmatimonadaceae	uncultured		1214	0	19	20	0	0	26	20	17	0	0	0	0	20	10	17	16	22	25	19	0	0	0	0	0	0	0	0	0	24	14	19	30	18	25	21	31	20	23
ASV_1033	b46aec35260afde169b2f05d2ebd64d1	FALSE	-	Bacteria	Planctomycetota	Phycisphaerae	CCM11a	CCM11a	CCM11a		1212	33	36	19	36	23	0	20	40	0	0	0	0	14	20	0	27	0	24	18	0	0	5	0	0	0	0	0	0	28	26	19	21	22	24	28	41	23	28
ASV_1034	aecbda069d37e99e49db8cb51fedf026	FALSE	-	Bacteria	Actinobacteriota	Acidimicrobiia	Microtrichales	Microtrichaceae	Sva0996_marine_group		1209	0	0	0	0	0	0	0	0	0	0	0	0	0	0	0	0	0	0	0	71	55	0	0	0	0	62	174	0	0	0	0	0	0	0	0	0	0	0
ASV_1035	6a4517b4cf33a5a00794b34ed303cdce	FALSE	-	Archaea	Crenarchaeota	Nitrososphaeria	Nitrosopumilales	Nitrosopumilaceae	Candidatus_Nitrosopumilus	uncultured_crenarchaeote	1208	0	0	0	0	0	0	0	0	0	0	0	0	0	0	0	0	0	0	0	0	42	70	0	0	0	0	0	50	38	0	47	41	50	0	0	0	38	0
ASV_1036	c03f688e723af4c0e59125fb9748bf7d	FALSE	-	Bacteria	Acidobacteriota	Vicinamibacteria	Vicinamibacterales	Vicinamibacteraceae	Vicinamibacteraceae	uncultured_deep-sea	1206	20	0	22	0	72	29	27	0	0	0	0	14	23	24	21	0	40	0	26	0	0	0	0	0	0	0	0	0	0	0	19	0	0	0	0	0	0	37
ASV_1037	b41a29769a7b6356ef3121e68bd9e65d	FALSE	-	Bacteria	Gemmatimonadota	BD2-11_terrestrial_group	BD2-11_terrestrial_group	BD2-11_terrestrial_group	BD2-11_terrestrial_group	uncultured_deep-sea	1206	14	56	38	0	0	16	9	30	29	0	33	24	14	11	18	25	0	0	0	0	0	0	0	0	0	0	0	15	13	13	16	12	18	14	6	8	0	7
ASV_1038	a51b502e51deb0fdde03719c7d10e007	FALSE	-	Bacteria	Bacteroidota	Bacteroidia	Flavobacteriales	Cryomorphaceae	uncultured	uncultured_bacterium	1205	0	0	0	0	0	0	0	6	58	81	183	0	6	5	4	11	0	0	0	0	0	0	0	0	0	0	0	0	0	0	0	0	0	0	0	0	0	11
ASV_1039	0ec1c6c317b245305a37d9d5fbdbe20b	FALSE	-	Bacteria	Bacteroidota	Bacteroidia	Flavobacteriales	Flavobacteriaceae	Aquibacter		1196	10	0	3	0	0	0	0	20	23	86	60	64	15	17	15	0	0	0	0	0	39	6	13	38	46	0	15	34	11	16	18	4	8	9	7	8	9	0
ASV_1040	d4ae719330a5b9242e64d6a4341243a8	FALSE	-	Bacteria	NB1-j	NB1-j	NB1-j	NB1-j	NB1-j		1195	13	0	16	0	0	0	15	0	0	56	0	0	0	0	0	0	0	0	0	0	17	6	20	15	15	17	0	21	20	27	17	24	28	24	13	22	27	18
ASV_1041	1b3dbb57f06c02503516d4c2e03626fa	FALSE	-	Bacteria	Marinimicrobia_(SAR406_clade)	Marinimicrobia_(SAR406_clade)	Marinimicrobia_(SAR406_clade)	Marinimicrobia_(SAR406_clade)	Marinimicrobia_(SAR406_clade)	uncultured_deep-sea	1193	0	76	73	0	50	94	0	0	0	0	0	39	42	0	52	83	0	0	0	0	0	0	0	0	0	0	0	0	0	0	27	0	0	40	0	0	0	48
ASV_1042	0e0bc6a94da28bd020ecdc9ea3ce069c	FALSE	-	Bacteria	Nitrospinota	Nitrospinia	Nitrospinales	Nitrospinaceae	LS-NOB	uncultured_organism	1193	0	0	0	0	0	0	0	0	0	0	0	0	0	0	0	0	0	0	0	0	0	0	0	0	0	0	0	0	0	0	0	0	0	0	0	0	0	0
ASV_1043	b7314e349b3331df788f18c704686dc3	FALSE	-	Bacteria	Proteobacteria	Gammaproteobacteria	HOC36	HOC36	HOC36	uncultured_bacterium	1190	0	0	0	0	0	0	0	0	0	0	0	0	0	0	0	0	0	0	0	0	0	0	0	0	0	0	0	0	0	0	0	0	0	0	0	0	0	0
ASV_1044	382f512955fb95691f29b6231194b18e	FALSE	-	Archaea	Crenarchaeota	Nitrososphaeria	Nitrosopumilales	Nitrosopumilaceae	Nitrosopumilaceae	uncultured_marine	1189	0	0	0	0	0	0	0	0	0	0	0	0	0	0	0	0	0	0	0	0	0	0	0	0	0	0	0	0	0	0	0	0	0	0	0	0	0	0
ASV_1045	186ae836273dd75abceb32c5dedafad5	FALSE	-	Bacteria	Proteobacteria	Alphaproteobacteria	SAR11_clade				1185	0	0	0	0	0	0	0	0	0	0	0	0	0	0	0	0	0	0	0	0	0	0	0	0	0	0	0	0	0	0	0	0	0	0	0	0	0	0
ASV_1046	3d3737ed94836f8501e3edcedcc689d8	FALSE	-	Bacteria	NB1-j	NB1-j	NB1-j	NB1-j	NB1-j		1185	16	0	13	0	0	0	0	0	0	0	0	0	0	0	0	0	0	0	0	31	43	15	47	37	40	52	29	43	35	27	32	0	0	33	32	0	0	0
ASV_1047	5697b49f215f1ccb4f589aee9e55add1	FALSE	nodule	Bacteria	Actinobacteriota	Acidimicrobiia	Microtrichales	uncultured	uncultured		1184	3	0	0	9	13	0	0	0	0	0	0	0	5	0	9	0	10	4	7	0	19	18	63	42	36	54	0	46	0	0	0	13	5	7	0	0	11	0
ASV_1048	90c767787d939f83262b9f77de634e09	FALSE	-	Bacteria	Acidobacteriota						1179	0	0	0	0	0	0	0	0	0	0	0	0	0	0	0	0	0	0	0	0	5	101	0	0	0	0	0	30	0	0	0	0	0	0	0	0	0	0
ASV_1049	c83b5047917af3a7aebbaabcf12e0dec	FALSE	-	Bacteria	Chloroflexi	Dehalococcoidia	SAR202_clade	SAR202_clade	SAR202_clade		1175	0	0	0	0	0	0	49	0	0	0	44	71	0	0	78	0	16	49	62	0	0	0	0	0	0	0	0	0	0	0	0	0	49	0	0	0	0	43
ASV_1050	d4f91b3b8ac71720be7a3b33566b1791	FALSE	-	Archaea	Crenarchaeota	Nitrososphaeria	Nitrosopumilales	Nitrosopumilaceae	Nitrosopumilaceae	uncultured_archaeon	1175	6	20	14	38	33	31	30	41	0	0	0	0	31	33	31	29	38	31	48	0	0	0	0	0	0	0	0	0	3	0	0	4	3	7	8	5	0	22
ASV_1051	7eab05b2138670734ebb6d64d680f44c	FALSE	-	Bacteria	Chloroflexi	Dehalococcoidia	SAR202_clade	SAR202_clade	SAR202_clade	SAR202_cluster	1173	0	0	0	0	0	0	0	0	0	0	0	0	0	0	0	0	0	0	0	0	0	0	0	0	0	0	0	0	0	0	0	0	0	0	0	0	0	0
ASV_1052	68f587336c977b6dd41a170e9fad3723	FALSE	-	Bacteria	Proteobacteria	Alphaproteobacteria	SAR11_clade	Clade_I			1173	0	0	0	0	0	0	0	0	0	0	0	0	0	0	0	0	0	0	0	0	0	0	0	0	0	0	0	0	0	0	0	0	0	0	0	0	0	0
ASV_1053	ae9e7b4a1be6b729d11cbae013508404	FALSE	-	Bacteria	Acidobacteriota	Subgroup_5	Subgroup_5	Subgroup_5	Subgroup_5	uncultured_bacterium	1173	25	40	25	27	28	27	11	37	0	0	0	0	31	39	48	45	29	30	23	0	0	0	0	0	0	0	0	0	12	20	0	0	0	7	0	0	16	0
ASV_1054	64aa1ae4c34f8adb4cb284aa3eb99cc9	FALSE	-	Bacteria	Latescibacterota	Latescibacterota	Latescibacterota	Latescibacterota	Latescibacterota	uncultured_Gemmatimonadetes	1171	23	14	25	19	7	11	9	0	0	24	23	34	14	0	15	20	8	4	5	0	11	0	0	9	3	0	0	5	12	18	10	18	14	18	24	33	22	6
ASV_1055	b8dc2ccd85bde0d20fb8cf99f40cd7a7	FALSE	-	Archaea	Crenarchaeota	Nitrososphaeria	Nitrosopumilales	Nitrosopumilaceae	Candidatus_Nitrosopumilus	uncultured_crenarchaeote	1170	0	0	0	0	0	0	39	0	0	0	0	0	49	45	35	0	33	0	29	0	0	0	0	0	0	0	0	0	24	0	45	31	45	41	40	45	45	66
ASV_1056	ffacbb5e0697deba0997c663289dac5f	FALSE	-	Bacteria	Proteobacteria	Gammaproteobacteria	Cellvibrionales	Halieaceae	OM60(NOR5)_clade		1169	0	22	0	0	0	0	0	0	18	21	0	27	0	26	12	16	0	0	0	22	21	0	28	26	40	32	29	32	6	9	8	7	9	0	25	19	18	20
ASV_1057	84c9c96d9ab314b4f8448551ff7487ff	FALSE	-	Bacteria	Proteobacteria	Gammaproteobacteria	SAR86_clade	SAR86_clade	SAR86_clade	unidentified_marine	1169	0	0	0	0	0	0	0	0	0	0	0	0	0	0	0	0	0	0	0	0	0	0	0	0	0	0	0	0	0	0	0	0	0	0	0	0	0	0
ASV_1058	aee4cb1e0001da57e1fe1e973997f520	FALSE	-	Bacteria	Latescibacterota	Latescibacteria	Latescibacterales	Latescibacteraceae	Latescibacteraceae		1167	22	29	18	42	35	25	15	38	0	0	0	0	18	15	19	0	22	35	54	0	0	0	0	0	0	0	0	0	0	0	7	0	0	13	0	0	0	14
ASV_1059	a1399a87ca39b51c05881bc3bc8848fb	FALSE	-	Bacteria	Bacteroidota	Bacteroidia	Cytophagales	Cyclobacteriaceae	uncultured	uncultured_bacterium	1165	32	18	13	0	0	0	0	16	60	109	60	91	9	11	17	0	0	0	0	0	0	0	0	0	0	0	0	0	36	41	36	9	20	16	23	24	0	18
ASV_1060	2b10b1414a5708f49e36025248938e8f	FALSE	-	Bacteria	NB1-j	NB1-j	NB1-j	NB1-j	NB1-j	uncultured_Gemmatimonadetes	1163	0	0	0	0	27	0	48	0	0	0	0	0	43	0	0	0	0	27	0	0	0	0	0	0	0	0	0	0	0	0	0	19	32	0	28	0	18	45
ASV_1061	37cdcbc5e3529380e86a0d718ad0ed7c	FALSE	-	Bacteria	Bacteroidota	Bacteroidia	Cytophagales	Cyclobacteriaceae	uncultured		1160	15	0	11	0	7	4	7	16	69	257	52	60	12	10	9	12	0	0	0	9	5	0	0	0	0	0	0	0	26	16	16	14	13	10	21	15	16	15
ASV_1062	d1206b7cda19ad3ed45195e27ba8d9dc	FALSE	-	Bacteria	Chloroflexi	Dehalococcoidia	SAR202_clade	SAR202_clade	SAR202_clade	SAR202_cluster	1160	0	0	0	0	0	0	0	0	0	0	0	0	0	0	0	0	0	0	0	0	0	0	0	0	0	0	0	0	0	0	0	0	0	0	0	0	0	0
ASV_1063	675868a3f1f8c7f7cdf9ae02c1bc07d7	FALSE	-	Bacteria	Actinobacteriota	Acidimicrobiia	Microtrichales	Microtrichaceae	Sva0996_marine_group		1159	0	0	0	0	0	0	0	0	0	0	0	0	0	0	0	0	0	0	0	0	0	0	0	0	0	0	0	0	0	0	0	0	0	0	0	0	0	0
ASV_1064	29a04ff52f33d369612a6115001104cc	FALSE	-	Bacteria	Verrucomicrobiota	Verrucomicrobiae	Verrucomicrobiales	Rubritaleaceae	Roseibacillus	uncultured_verrucomicrobium	1158	0	0	0	0	0	0	0	0	0	0	0	0	0	0	0	0	0	0	0	0	0	0	0	0	0	0	0	0	0	0	0	0	0	0	0	0	0	0
ASV_1065	c402330c91a495bf3d683db4392d1512	FALSE	-	Bacteria	Proteobacteria	Alphaproteobacteria	Rhodospirillales	Magnetospiraceae	uncultured	uncultured_nuHF2	1154	0	0	0	0	0	0	0	0	0	0	0	0	0	0	0	0	0	0	0	0	0	0	0	0	0	0	0	0	0	0	0	0	0	0	0	0	0	0
ASV_1066	97391f7ebbc2fa656567136ea8d21179	FALSE	nodule	Bacteria	Actinobacteriota	Acidimicrobiia	Microtrichales	Microtrichaceae	Sva0996_marine_group	uncultured_Gram-positive	1152	0	0	0	0	0	0	0	0	0	0	0	0	0	0	0	0	0	0	0	39	46	37	36	45	46	54	39	59	0	0	0	0	0	0	0	0	0	0
ASV_1067	063761998fd242adce1d05f9295d16bc	FALSE	-	Bacteria	Proteobacteria	Gammaproteobacteria	Oceanospirillales	Kangiellaceae	Aliikangiella	uncultured_bacterium	1149	12	0	0	0	0	0	11	0	34	104	29	0	0	0	7	0	0	0	0	11	0	17	20	0	15	88	0	23	0	24	16	0	10	11	16	0	13	0
ASV_1068	1e59dd66ca1424632d108f217f4f80c0	FALSE	-	Bacteria	Proteobacteria	Gammaproteobacteria	Steroidobacterales	Woeseiaceae	Woeseia		1140	15	16	16	0	16	0	23	26	58	0	0	0	28	33	28	0	0	0	12	0	0	0	0	0	0	0	0	0	26	28	13	0	0	13	13	25	17	13
ASV_1069	0ad09315410299eb0b13d7ea3e3fbe79	FALSE	-	Bacteria	Proteobacteria	Alphaproteobacteria					1140	26	23	0	14	16	12	14	16	0	0	20	0	17	23	12	13	5	0	0	0	0	0	0	0	0	0	0	0	25	0	14	10	13	13	13	16	15	11
ASV_1070	45e22e9571ae58bbab9d56449e4464cb	FALSE	-	Bacteria	Proteobacteria	Gammaproteobacteria	Gammaproteobacteria_Incertae_Sedis	Unknown_Family	uncultured	uncultured_deep-sea	1138	0	0	0	0	0	0	0	0	0	0	0	92	0	0	0	0	0	0	0	32	32	18	0	44	45	14	18	35	67	35	28	0	27	45	0	0	28	0
ASV_1071	c38f7d121bae4262ec2cb1bcbbc3ab05	FALSE	-	Bacteria	Bacteroidota	Rhodothermia	Rhodothermales	Rhodothermaceae	uncultured	uncultured_bacterium	1138	0	8	0	0	0	0	0	0	26	68	20	27	15	0	0	0	0	0	0	16	32	15	22	22	21	22	28	19	16	22	23	11	15	13	12	14	12	10
ASV_1072	48d8bb7feab17deec512178f65e961f8	FALSE	-	Bacteria	Proteobacteria	Alphaproteobacteria	SAR11_clade	Clade_II	Clade_II		1138	0	0	0	0	0	0	0	0	0	0	0	0	0	0	0	0	0	0	0	0	0	0	0	0	0	0	0	0	0	0	0	0	0	0	0	0	0	0
ASV_1073	4c34aef3b88027c58e9b1da7fabcfc28	FALSE	-	Bacteria	Bacteroidota	Bacteroidia	Flavobacteriales	Flavobacteriaceae	Ulvibacter		1137	13	0	0	0	0	0	0	0	48	164	118	263	0	0	0	0	0	0	0	0	26	0	40	0	0	26	35	0	17	0	12	0	0	0	0	0	0	0
ASV_1075	439cc2ee57e2d410ba1ac2f98d413939	FALSE	-	Bacteria	Acidobacteriota	Subgroup_22	Subgroup_22	Subgroup_22	Subgroup_22	uncultured_bacterium	1137	0	0	0	0	28	0	60	0	0	0	20	0	0	39	39	71	45	46	0	0	0	0	0	0	0	0	0	0	37	54	0	15	0	36	0	0	36	0
ASV_1076	7a482fae14a40e712971a79e85b95938	FALSE	-	Bacteria	Bacteroidota	Bacteroidia	Flavobacteriales	NS9_marine_group	NS9_marine_group	uncultured_marine	1135	0	0	0	0	0	0	0	0	0	0	0	0	0	0	0	0	0	0	0	0	0	0	0	0	0	0	0	0	0	0	0	0	0	0	0	0	0	0
ASV_1077	5ed85eeac32c9064c33739a7a9246d50	FALSE	-	Bacteria	Marinimicrobia_(SAR406_clade)	Marinimicrobia_(SAR406_clade)	Marinimicrobia_(SAR406_clade)	Marinimicrobia_(SAR406_clade)	Marinimicrobia_(SAR406_clade)	uncultured_Marinimicrobia	1134	0	0	0	0	0	0	0	0	0	0	0	0	0	0	0	0	0	0	0	0	0	0	0	0	0	0	0	0	0	0	0	0	0	0	0	0	0	0
ASV_1078	d4e740bc5c2587cbbb188e8e30026611	FALSE	-	Bacteria	Actinobacteriota	Actinobacteria	Corynebacteriales	Corynebacteriaceae	Corynebacterium		1134	0	0	0	0	0	0	0	0	0	0	0	0	0	0	0	0	0	0	0	0	0	0	0	0	0	0	0	0	0	0	0	0	0	0	0	0	0	0
ASV_1079	9e81771422809536a065b362ba04e03c	FALSE	-	Bacteria	Chloroflexi	Dehalococcoidia	SAR202_clade	SAR202_clade	SAR202_clade		1134	13	32	21	32	44	22	20	0	0	0	0	0	0	23	23	21	19	20	19	0	0	0	0	0	0	0	0	0	0	13	0	9	17	0	7	0	19	27
ASV_1080	422046686d4b887525adf8af92585027	FALSE	-	Bacteria	Proteobacteria	Gammaproteobacteria	Cellvibrionales	Halieaceae			1133	26	0	29	0	17	0	16	0	0	94	0	0	0	0	0	16	0	0	0	0	0	0	23	18	25	12	18	19	27	36	24	17	0	0	0	0	0	0
ASV_1083	a76c43195f2ca5bb78a8c3fd0aa8961e	FALSE	-	Bacteria	Proteobacteria	Alphaproteobacteria	Rickettsiales	Rickettsiales	Rickettsiales	uncultured_bacterium	1131	0	0	0	0	0	0	0	0	0	0	0	0	0	0	0	0	0	0	0	0	0	0	0	0	0	0	0	0	0	0	0	0	0	0	0	0	0	0
ASV_1084	92ca79bd127b1028806e8cb3bac43f87	FALSE	-	Bacteria	Verrucomicrobiota	Verrucomicrobiae	Arctic97B-4_marine_group	Arctic97B-4_marine_group	Arctic97B-4_marine_group	uncultured_marine	1130	0	0	0	0	0	0	0	0	0	0	0	0	0	0	0	0	0	0	0	0	0	0	0	0	0	0	0	0	0	0	0	0	0	0	0	0	0	0
ASV_1085	b6239261bb7800eef3ab67ca34c2e4cb	FALSE	-	Bacteria	SAR324_clade(Marine_group_B)	SAR324_clade(Marine_group_B)	SAR324_clade(Marine_group_B)	SAR324_clade(Marine_group_B)	SAR324_clade(Marine_group_B)		1129	0	14	0	0	29	20	14	27	0	0	0	0	25	27	20	25	8	12	10	0	0	0	0	0	0	0	0	0	0	0	0	0	0	0	0	0	14	12
ASV_1086	4484ec3b54ed86ebf2587869568af3ec	FALSE	-	Bacteria	Acidobacteriota	Vicinamibacteria	Subgroup_9	Subgroup_9	Subgroup_9	uncultured_bacterium	1127	0	0	0	0	0	0	0	0	0	0	0	0	0	0	0	0	0	0	0	0	0	56	12	14	9	0	0	6	0	0	0	0	0	0	0	0	0	0
ASV_1087	fb31827249ff189e6913afaedb3d7c2d	FALSE	-	Bacteria	Chloroflexi	Dehalococcoidia	SAR202_clade	SAR202_clade	SAR202_clade	uncultured_gamma	1127	0	0	0	0	20	48	0	50	0	0	0	0	0	19	25	0	0	19	0	0	0	0	0	0	0	0	0	0	0	0	0	0	0	0	0	0	0	21
ASV_1088	f86eb3e3788a7dd8bdf48b51b79e3fac	FALSE	-	Bacteria	Gemmatimonadota	PAUC43f_marine_benthic_group	PAUC43f_marine_benthic_group	PAUC43f_marine_benthic_group	PAUC43f_marine_benthic_group	uncultured_bacterium	1126	35	0	20	0	0	0	0	0	0	0	0	41	0	0	13	0	0	0	0	0	5	31	8	0	5	7	0	0	49	47	35	32	17	35	26	41	43	11
ASV_1089	2a7fa3baea7b05b87e39d08b73064b23	FALSE	-	Bacteria	Proteobacteria	Alphaproteobacteria	Kiloniellales	Kiloniellaceae	uncultured	uncultured_organism	1125	21	0	0	0	0	0	0	0	0	0	0	0	0	0	13	0	0	0	0	0	16	0	15	40	0	13	0	26	0	0	25	0	0	0	36	27	0	0
ASV_1090	4693fe3549260621cd11570fa7ffa87e	FALSE	-	Bacteria	Myxococcota	bacteriap25	bacteriap25	bacteriap25	bacteriap25	uncultured_deep-sea	1124	0	36	24	26	27	35	28	22	0	0	12	0	38	0	18	37	13	0	29	0	0	0	0	0	0	0	0	0	10	11	0	11	19	12	16	0	12	0
ASV_1091	7e55b34daa397bd5d2cc6b4d2bcffeee	FALSE	-	Bacteria	Verrucomicrobiota	Verrucomicrobiae	Arctic97B-4_marine_group	Arctic97B-4_marine_group	Arctic97B-4_marine_group		1124	0	0	0	0	0	0	0	0	0	0	0	0	0	0	0	0	0	0	0	0	0	0	0	0	0	0	0	0	0	0	0	0	0	0	0	0	0	0
ASV_1092	8701451c072b8d53e8eb84dcb8c1a2ff	FALSE	-	Bacteria	Proteobacteria	Alphaproteobacteria	Rhizobiales	Methyloligellaceae	uncultured		1119	15	7	6	0	9	0	12	14	32	0	30	38	8	0	10	0	6	0	0	0	0	21	0	0	4	0	0	9	39	31	30	31	33	29	30	52	26	11
ASV_1093	24bc00c73ecac4d174180dded89e1231	FALSE	-	Bacteria	Bacteroidota	Bacteroidia	Cytophagales	Cyclobacteriaceae	uncultured		1118	33	29	38	29	25	23	15	0	106	115	63	57	35	27	27	6	0	0	44	0	0	0	0	0	0	0	0	0	0	0	5	0	14	14	0	0	20	7
ASV_1094	c4124b9cb04ed0840e4eff2f5ea739df	FALSE	nodule	Bacteria	Actinobacteriota	Acidimicrobiia	Actinomarinales	uncultured	uncultured		1118	0	0	0	0	0	0	0	0	0	0	0	0	0	0	0	0	0	0	0	43	30	18	47	50	33	52	24	31	0	0	0	0	0	0	0	0	0	0
ASV_1095	d67e73552df4f844b6c68ca23c935f9e	FALSE	-	Bacteria	Chloroflexi	Dehalococcoidia	SAR202_clade	SAR202_clade	SAR202_clade	uncultured_deep-sea	1115	0	0	0	0	0	0	42	0	0	0	0	0	49	0	48	0	32	24	37	0	0	0	0	0	0	0	0	0	0	0	0	0	0	0	25	12	22	0
ASV_1096	f5d164b536435b10b311caae3479532a	FALSE	-	Bacteria	NB1-j	NB1-j	NB1-j	NB1-j	NB1-j		1114	0	23	0	20	25	0	0	0	0	0	0	0	26	0	15	26	26	29	16	0	0	0	0	0	0	0	0	0	27	0	0	0	0	30	27	34	32	17
ASV_1097	a5a02998490bfcb47b21ce43d4b3a085	FALSE	-	Bacteria	Proteobacteria	Alphaproteobacteria	Rickettsiales	S25-593	S25-593	marine_metagenome	1113	0	0	0	0	0	0	0	0	0	0	0	0	0	0	0	0	0	0	0	0	0	0	0	0	0	0	0	0	0	0	0	0	0	0	0	0	0	0
ASV_1098	187017fab155597773f2d38eb64153d5	FALSE	-	Bacteria	Bacteroidota	Rhodothermia	Rhodothermales	Rhodothermaceae	uncultured	uncultured_deep-sea	1113	0	0	34	0	0	22	16	31	0	0	0	0	9	32	35	33	19	29	29	0	0	0	0	0	0	0	0	0	0	0	0	0	0	19	0	0	0	26
ASV_1099	a3e1a59375fd31beda554116d089f5a0	FALSE	-	Bacteria	Nitrospinota	Nitrospinia	Nitrospinales	Nitrospinaceae	Nitrospina	uncultured_bacterium	1112	17	13	8	0	0	0	10	19	0	115	32	44	11	16	20	13	0	0	0	2	0	0	15	12	6	0	10	11	23	24	25	0	17	15	6	9	6	12
ASV_1100	4b9f05573d74acd02027c95a8664b5a5	FALSE	-	Bacteria	Chloroflexi	Dehalococcoidia	SAR202_clade	SAR202_clade	SAR202_clade		1111	11	0	9	0	0	0	17	13	28	0	20	39	0	0	6	0	0	3	0	11	23	25	26	21	26	21	4	26	31	0	19	0	21	11	19	35	7	0
ASV_1101	3bcf79d6a602a996d45df338de398072	FALSE	-	Bacteria	Proteobacteria	Gammaproteobacteria	HOC36	HOC36	HOC36	uncultured_bacterium	1108	0	0	0	0	0	0	0	0	0	0	0	0	0	0	0	0	0	0	0	0	0	0	0	0	0	0	0	0	0	0	0	0	0	0	0	0	0	0
ASV_1102	cefbe2085524086083741b1b01a9d8da	FALSE	-	Bacteria	Proteobacteria	Alphaproteobacteria	uncultured	uncultured	uncultured		1108	0	0	0	0	16	0	5	0	0	0	0	0	5	11	9	8	0	0	0	0	0	0	0	0	0	0	0	0	0	0	0	0	0	0	0	0	0	0
ASV_1103	d1f6e1caffc868efe6de9e11c0151ee9	FALSE	-	Bacteria	Bacteroidota	Bacteroidia	Flavobacteriales	Flavobacteriaceae	Aquibacter		1108	16	0	15	7	0	5	6	13	102	55	83	83	5	0	0	0	2	10	5	0	0	0	0	0	0	0	0	0	28	27	39	17	27	21	20	17	12	19
ASV_1104	89d507a382a47b903df61e72f34dbdff	FALSE	-	Bacteria	Proteobacteria	Alphaproteobacteria	Rhodospirillales	Magnetospiraceae	uncultured		1108	0	0	0	0	0	0	0	0	0	60	0	0	0	0	0	0	0	0	0	0	14	35	4	29	0	28	0	12	0	0	27	27	39	43	0	0	0	0
ASV_1105	577754460efc52c350571069c76156a8	FALSE	nodule	Bacteria	Proteobacteria	Alphaproteobacteria	Rhizobiales	Methyloligellaceae	uncultured		1108	0	0	0	0	0	6	0	0	0	0	0	0	0	6	0	0	0	0	0	48	31	11	18	33	26	39	36	33	0	0	0	0	0	0	0	0	0	0
ASV_1106	b5fb07300c6c50fe76b4a7887dcdeacf	FALSE	-	Bacteria	Actinobacteriota	Acidimicrobiia	Microtrichales	Microtrichaceae	Sva0996_marine_group		1108	0	0	0	0	0	0	0	0	0	0	0	0	0	0	0	0	0	0	0	0	0	0	0	0	0	0	0	0	0	0	0	0	0	0	0	0	0	0
ASV_1107	7bdfe3c9890be785e7b4c197848ad8e3	FALSE	-	Bacteria	Proteobacteria	Gammaproteobacteria	HOC36	HOC36	HOC36	uncultured_bacterium	1105	0	0	0	0	0	0	0	0	0	0	0	0	0	0	0	0	0	0	0	0	0	0	0	0	0	0	0	0	0	0	0	0	0	0	0	0	0	0
ASV_1108	67827caa942f2c6ff94fa52c23e0b19b	FALSE	-	Bacteria	Marinimicrobia_(SAR406_clade)	Marinimicrobia_(SAR406_clade)	Marinimicrobia_(SAR406_clade)	Marinimicrobia_(SAR406_clade)	Marinimicrobia_(SAR406_clade)		1101	0	0	0	0	0	0	0	0	0	0	0	0	0	0	0	0	0	0	0	0	0	0	0	0	0	0	0	0	0	0	0	0	0	0	0	0	0	0
ASV_1110	270867dc34e00e940a686875d51404fa	FALSE	-	Bacteria	Proteobacteria	Gammaproteobacteria	Ga0077536	Ga0077536	Ga0077536		1100	0	0	0	0	0	0	0	0	0	0	0	0	0	0	0	0	0	0	0	0	36	23	38	24	61	35	25	44	18	13	13	0	0	0	0	0	0	0
ASV_1111	098e8c6b39a6d1296463ce63f15d410c	FALSE	-	Bacteria	Chloroflexi	Dehalococcoidia	SAR202_clade	SAR202_clade	SAR202_clade	uncultured_deep-sea	1099	18	25	12	28	36	31	42	31	0	0	0	0	48	43	29	37	16	18	16	0	0	0	0	0	0	0	0	0	0	0	9	0	0	0	0	0	0	15
ASV_1112	1ef0dc84c67942c2ad184360c7518154	FALSE	-	Bacteria	NB1-j	NB1-j	NB1-j	NB1-j	NB1-j	uncultured_organism	1099	0	0	41	0	0	0	0	0	0	0	0	0	0	0	0	0	0	0	0	24	29	0	12	43	36	16	18	34	36	0	12	0	50	24	30	0	29	34
ASV_1113	5f07df7ac94c87d6dff73c4fa0b5da46	FALSE	-	Bacteria	Gemmatimonadota	PAUC43f_marine_benthic_group	PAUC43f_marine_benthic_group	PAUC43f_marine_benthic_group	PAUC43f_marine_benthic_group	uncultured_bacterium	1097	49	0	45	0	0	0	0	0	0	0	0	0	0	0	10	0	0	0	0	0	0	0	0	0	0	0	0	0	14	93	32	14	24	20	22	27	19	56
ASV_1114	c1a226f4344cd1bc62fcd5254a1eb37d	FALSE	-	Bacteria	Proteobacteria	Alphaproteobacteria	Caulobacterales	Hyphomonadaceae	Robiginitomaculum	uncultured_bacterium	1096	0	0	0	0	0	0	0	0	0	0	0	0	0	0	0	0	0	0	0	53	30	0	169	20	84	30	118	17	0	0	0	0	0	0	0	0	0	0
ASV_1115	9b37f71e28f9e9285363959cd2eea0ee	FALSE	-	Bacteria	Proteobacteria	Gammaproteobacteria	OM182_clade	OM182_clade	OM182_clade		1095	20	21	12	16	22	11	0	24	0	67	0	154	10	18	18	10	0	8	12	0	0	0	0	0	0	0	0	0	18	19	15	10	13	7	16	17	10	0
ASV_1116	0f206c92586e8fce142ac694c37cbb1b	FALSE	-	Bacteria	Bacteroidota	Bacteroidia	Flavobacteriales	Flavobacteriaceae	Aquibacter		1089	0	0	0	0	0	0	0	0	0	0	0	0	0	0	0	0	0	0	0	0	62	0	0	0	64	95	36	86	0	0	0	0	0	0	0	0	0	0
ASV_1117	def9cdf3e3e1b83e4b4823d29385f845	FALSE	-	Bacteria	Marinimicrobia_(SAR406_clade)	Marinimicrobia_(SAR406_clade)	Marinimicrobia_(SAR406_clade)	Marinimicrobia_(SAR406_clade)	Marinimicrobia_(SAR406_clade)	hydrothermal_vent	1088	0	0	0	0	0	0	0	0	0	0	0	0	0	0	0	0	0	0	0	0	0	0	0	0	0	0	0	0	0	0	0	0	0	0	0	0	0	0
ASV_1118	4fc9d837144ffe31cb05c9740737e444	FALSE	-	Bacteria	Proteobacteria	Alphaproteobacteria					1087	0	25	0	19	11	0	15	0	0	0	0	0	10	14	0	13	0	12	9	0	0	15	0	0	0	0	0	0	35	19	23	29	33	17	45	44	42	16
ASV_1119	e0257fb097f1dc35107688d4cae231a6	FALSE	-	Archaea	Thermoplasmatota	Thermoplasmata	Marine_Group_II	Marine_Group_II	Marine_Group_II		1085	0	0	0	0	0	0	0	0	0	0	0	0	0	0	0	0	0	0	0	0	0	0	0	0	0	0	0	0	0	0	0	0	0	0	0	0	0	0
ASV_1120	46714319efadde5841e580b16ae8f1fd	FALSE	-	Bacteria	Marinimicrobia_(SAR406_clade)	Marinimicrobia_(SAR406_clade)	Marinimicrobia_(SAR406_clade)	Marinimicrobia_(SAR406_clade)	Marinimicrobia_(SAR406_clade)	uncultured_deep-sea	1084	54	0	0	69	0	0	77	74	0	0	73	0	68	0	0	0	0	26	0	0	0	0	0	0	0	0	0	0	25	0	0	0	0	0	0	0	0	0
ASV_1121	ef0581d60afc3d3b9affcbbf7dbd1530	FALSE	-	Bacteria	Bacteroidota	Bacteroidia	Cytophagales	Cyclobacteriaceae	uncultured	uncultured_Cytophaga	1083	12	23	16	12	10	9	17	7	46	24	49	58	17	11	8	15	1	6	9	0	0	0	0	0	0	0	0	0	12	19	10	11	22	23	14	0	14	18
ASV_1122	837646cef4482acd2920f8b1b2b17894	FALSE	-	Bacteria	Proteobacteria	Gammaproteobacteria	Burkholderiales	Nitrosomonadaceae			1082	0	0	0	0	0	0	0	0	0	0	0	0	0	0	0	0	0	0	0	0	34	82	48	74	41	0	0	47	0	0	0	0	0	0	0	0	0	0
ASV_1124	27e10fa4f12a625728a1e784ad8f635e	FALSE	-	Bacteria	Proteobacteria	Gammaproteobacteria	HOC36	HOC36	HOC36	uncultured_bacterium	1081	0	0	0	0	0	0	0	0	0	0	0	0	0	0	0	0	0	0	0	0	0	0	0	0	0	0	0	0	0	0	0	0	0	0	0	0	0	0
ASV_1125	9cbb7f415071d9de01a6565dcbe1f345	FALSE	-	Bacteria							1080	19	0	0	31	38	27	24	45	0	0	0	0	29	19	24	35	22	24	29	0	0	0	0	0	0	0	0	0	12	0	14	0	12	0	15	0	11	11
ASV_1126	71b933b96307bbabf9234f091a1d1517	FALSE	-	Bacteria	Chloroflexi	Dehalococcoidia	SAR202_clade	SAR202_clade	SAR202_clade		1079	0	0	0	0	0	0	0	0	0	64	0	68	0	0	0	0	0	0	0	0	0	0	8	0	0	0	0	0	63	67	56	35	41	57	31	38	38	0
ASV_1127	b7ec424a2b50845455f8be36ebcb74ea	FALSE	-	Bacteria	Proteobacteria	Gammaproteobacteria	Cellvibrionales	BD2-7	BD2-7	uncultured_gamma	1079	29	26	13	3	6	12	12	8	14	0	30	38	13	10	10	7	0	0	0	0	0	0	0	0	0	0	0	0	11	13	16	26	21	30	20	26	17	21
ASV_1128	4899409234bdabe63e2d2dbba148a403	FALSE	-	Archaea	Crenarchaeota	Nitrososphaeria	Nitrosopumilales	Nitrosopumilaceae	Nitrosopumilaceae	uncultured_crenarchaeote	1078	18	18	25	0	0	0	0	0	0	0	41	48	0	0	0	0	0	0	0	0	0	109	0	0	0	0	0	0	0	0	16	17	0	0	20	21	17	21
ASV_1129	49b92d9eae1c1034aa044da4dc86b0f6	FALSE	-	Bacteria	Actinobacteriota	Acidimicrobiia	Microtrichales	Microtrichaceae	Sva0996_marine_group		1078	0	0	0	0	0	0	0	0	0	0	0	0	0	0	0	0	0	0	0	0	0	0	0	0	0	0	0	0	0	0	0	0	0	0	0	0	0	0
ASV_1130	b0a155b888e6ef487bc43c28aa6baa77	FALSE	-	Bacteria	Proteobacteria	Gammaproteobacteria	HOC36	HOC36	HOC36	uncultured_bacterium	1075	0	0	0	0	0	0	0	0	0	0	0	0	0	0	0	0	0	0	0	0	0	0	0	0	0	0	0	0	0	0	0	0	0	0	0	0	0	0
ASV_1131	e82bb9da8c0d31e2c719856a7fad9e8b	FALSE	-	Bacteria	Acidobacteriota	Acidobacteriae	Subgroup_13	Subgroup_13	Subgroup_13		1075	0	0	0	46	60	0	0	0	0	0	0	0	0	0	0	44	45	52	42	0	0	0	0	0	0	0	0	0	0	0	0	0	0	0	0	0	0	0
ASV_1132	42b2a829785dbaede8d2430fc038fa49	FALSE	-	Bacteria	Myxococcota	bacteriap25	bacteriap25	bacteriap25	bacteriap25	uncultured_bacterium	1075	14	11	18	11	11	12	0	0	0	0	0	0	0	18	16	0	0	9	0	0	0	44	0	0	0	0	0	0	0	14	0	0	7	0	0	0	0	28
ASV_1133	2f142fa6ec0514b37714a56905c976a7	FALSE	-	Bacteria	Marinimicrobia_(SAR406_clade)	Marinimicrobia_(SAR406_clade)	Marinimicrobia_(SAR406_clade)	Marinimicrobia_(SAR406_clade)	Marinimicrobia_(SAR406_clade)	uncultured_bacterium	1074	45	34	55	36	29	25	0	0	0	0	18	0	27	0	36	39	26	26	0	0	0	8	0	0	0	0	0	0	0	0	0	10	7	13	8	0	15	45
ASV_1134	2c456077ff20da27bfb64f9a8a229f0c	FALSE	-	Bacteria	Proteobacteria	Alphaproteobacteria	SAR11_clade	Clade_II	Clade_II		1069	0	0	0	0	0	0	0	0	0	0	0	0	0	0	0	0	0	0	0	0	0	0	0	0	0	0	0	0	0	0	0	0	0	0	0	0	0	0
ASV_1135	e2537072785980deba444709b5568643	FALSE	-	Bacteria	Proteobacteria	Alphaproteobacteria	SAR11_clade				1069	0	0	0	0	0	0	0	0	0	0	0	0	0	0	0	0	0	0	0	0	0	0	0	0	0	0	0	0	0	0	0	0	0	0	0	0	0	0
ASV_1136	4ca23b734a4b0f9f88d54fe9f8dd43ae	FALSE	-	Bacteria	Nitrospinota	Nitrospinia	Nitrospinales	Nitrospinaceae	Nitrospina		1067	0	0	0	0	0	0	0	0	0	0	0	0	0	23	50	48	0	0	0	0	0	0	0	0	0	0	0	0	0	29	0	26	0	30	0	0	0	37
ASV_1137	d3a47df9b07cb89d5f1c57919e086058	FALSE	-	Bacteria	Proteobacteria	Alphaproteobacteria	SAR11_clade	Clade_II	Clade_II		1065	0	0	0	0	0	0	0	0	0	0	0	0	0	0	0	0	0	0	0	0	0	0	0	0	0	0	0	0	0	0	0	0	0	0	0	0	0	0
ASV_1138	8ffaa0bd5b4b624d36652b387cf246d7	FALSE	-	Bacteria	Proteobacteria	Gammaproteobacteria	Arenicellales	Arenicellaceae	uncultured	uncultured_deep-sea	1064	30	0	36	0	0	0	0	0	83	31	31	40	0	0	0	0	0	0	0	0	0	0	0	0	0	0	0	0	42	0	38	0	49	0	0	0	0	0
ASV_1139	29d9bb53dbb62550f94970a29fb7e52f	FALSE	-	Bacteria	Gemmatimonadota	BD2-11_terrestrial_group	BD2-11_terrestrial_group	BD2-11_terrestrial_group	BD2-11_terrestrial_group	uncultured_deep-sea	1063	29	0	22	0	0	0	0	32	0	0	0	0	0	24	25	0	0	0	0	0	0	0	11	0	12	9	0	15	40	50	48	40	36	48	24	0	41	12
ASV_1140	448ca87cf27ff2fe8ba82c235c4cc6d7	FALSE	-	Bacteria	Acidobacteriota	Subgroup_5	Subgroup_5	Subgroup_5	Subgroup_5	uncultured_bacterium	1062	20	25	0	18	23	22	22	31	0	0	0	0	24	16	30	24	33	14	27	0	0	0	0	0	0	0	0	0	0	0	0	30	0	0	0	0	18	33
ASV_1141	0a4ddcefcc011f788b9b914be8c37d5a	FALSE	-	Bacteria	Proteobacteria	Alphaproteobacteria	SAR11_clade	Clade_II	Clade_II		1059	0	0	0	0	0	0	0	0	0	0	0	0	0	0	0	0	0	0	0	0	0	0	0	0	0	0	0	0	0	0	0	0	0	0	0	0	0	0
ASV_1143	fa467cbff611ef1461da3dbaa656bca9	FALSE	-	Bacteria	Bacteroidota	Bacteroidia	Flavobacteriales	Flavobacteriaceae	Aquibacter		1058	0	0	0	0	0	0	0	0	69	202	32	95	0	0	0	0	7	0	0	0	0	15	16	0	16	12	0	75	0	0	0	0	0	0	0	0	0	0
ASV_1144	049c44bb0302b3505e550b65a3cc8da5	FALSE	-	Bacteria	Bacteroidota	Bacteroidia	Cytophagales	Cyclobacteriaceae	uncultured		1058	23	0	16	0	0	0	10	0	112	100	48	83	9	0	11	0	0	0	0	0	14	0	13	0	12	0	0	0	16	20	13	17	13	19	15	0	19	0
ASV_1145	502f2cf9a9af45b93ad835cf9b75855d	FALSE	-	Bacteria	Proteobacteria	Gammaproteobacteria	HOC36	HOC36	HOC36	uncultured_bacterium	1057	0	0	0	0	0	0	0	0	0	0	0	0	0	0	0	0	0	0	0	0	0	0	0	0	0	0	0	0	0	0	0	0	0	0	0	0	0	0
ASV_1146	9f9cb2455aae4cdeb6ac63a57c0a5a2e	FALSE	-	Bacteria	Chloroflexi	Dehalococcoidia	SAR202_clade	SAR202_clade	SAR202_clade	uncultured_gamma	1055	25	25	0	0	49	32	29	39	0	0	0	0	0	0	0	0	41	0	0	0	0	0	0	0	0	0	0	0	21	22	13	27	24	17	20	16	18	42
ASV_1147	3e85322dbf61df35726479a1b5374152	FALSE	-	Bacteria	NB1-j	NB1-j	NB1-j	NB1-j	NB1-j	uncultured_marine	1053	21	18	19	13	19	0	19	8	19	35	0	27	9	10	18	14	0	0	0	0	3	0	13	0	5	0	0	0	21	24	19	24	23	28	26	19	26	0
ASV_1148	ac0013368c8d6c6cb692b79c812a8175	FALSE	-	Bacteria	Proteobacteria	Alphaproteobacteria	Defluviicoccales	uncultured	uncultured	uncultured_deep-sea	1053	20	12	8	21	15	27	10	0	0	0	31	38	10	7	5	0	9	0	8	0	0	25	0	0	0	0	0	0	13	22	18	35	30	25	21	11	12	9
ASV_1149	6702e6e3ea69b708f6bbf11d69716ed6	FALSE	-	Bacteria	Chloroflexi	Dehalococcoidia	SAR202_clade	SAR202_clade	SAR202_clade	uncultured_deep-sea	1052	0	0	0	33	0	0	40	24	0	0	0	0	0	55	42	0	0	0	54	0	0	0	0	0	0	0	0	0	0	0	0	0	0	0	0	0	0	0
ASV_1150	ea869991f473e7148cab41bdc23350aa	FALSE	-	Archaea	Crenarchaeota	Nitrososphaeria	Nitrosopumilales	Nitrosopumilaceae	Candidatus_Nitrosopumilus		1051	33	58	0	0	0	0	0	0	117	0	31	62	0	36	35	0	0	0	0	0	0	0	0	0	0	0	0	0	53	44	0	0	0	49	36	34	35	42
ASV_1151	9a15c9a8ad93e32f23c7dfeeea92578b	FALSE	-	Bacteria	Bacteroidota	Bacteroidia	Flavobacteriales	Flavobacteriaceae	NS5_marine_group		1048	0	0	0	0	0	0	0	0	0	0	0	0	0	0	0	0	0	0	0	0	0	0	0	0	0	0	0	0	0	0	0	0	0	0	0	0	0	0
ASV_1152	f0f1c2254438e96f27c5553f546a844b	FALSE	-	Bacteria	Chloroflexi	KD4-96	KD4-96	KD4-96	KD4-96	uncultured_bacterium	1042	0	0	6	0	7	9	13	12	0	0	0	0	16	15	12	13	27	11	5	9	4	0	10	17	9	18	5	16	11	0	3	9	10	13	15	17	13	0
ASV_1153	7aacedc759c09f7274ac265498ed30c3	FALSE	-	Bacteria	Gemmatimonadota	Gemmatimonadetes	Gemmatimonadales	Gemmatimonadaceae	uncultured	uncultured_actinobacterium	1042	28	0	18	0	0	0	38	35	0	0	0	0	31	0	0	0	31	22	31	0	0	0	0	0	0	0	0	0	0	0	0	18	19	20	0	22	20	0
ASV_1154	e128131c378e26928e7b4bbe27f345d9	FALSE	-	Bacteria							1041	15	0	0	0	4	0	4	0	0	0	0	0	6	0	0	0	8	0	5	0	0	46	20	0	0	35	0	28	12	19	10	12	0	12	7	0	0	10
ASV_1155	5561c1ea2181472a41c41ec74d13cb60	FALSE	-	Bacteria	Proteobacteria	Gammaproteobacteria	Oceanospirillales	Kangiellaceae	uncultured	uncultured_bacterium	1040	0	0	0	0	0	0	0	0	0	0	0	0	0	0	0	0	0	0	0	0	20	0	0	0	0	0	0	0	0	0	0	0	0	0	0	0	0	0
ASV_1156	93d15bcddc2dfbf44630b6617ee49a0a	FALSE	-	Bacteria	Marinimicrobia_(SAR406_clade)	Marinimicrobia_(SAR406_clade)	Marinimicrobia_(SAR406_clade)	Marinimicrobia_(SAR406_clade)	Marinimicrobia_(SAR406_clade)		1038	0	0	0	0	0	0	0	0	0	0	0	0	0	0	0	0	0	0	0	0	0	0	0	0	0	0	0	0	0	0	0	0	0	0	0	0	0	0
ASV_1157	6c7ccb45b198ded8fc104933a9c5cad7	FALSE	-	Bacteria	NB1-j	NB1-j	NB1-j	NB1-j	NB1-j		1038	0	10	17	15	0	17	18	10	0	0	0	0	10	12	9	0	16	12	20	0	0	0	0	0	0	0	0	0	18	21	20	15	13	25	23	30	32	8
ASV_1158	e0067ea1825cd86e58d4d81b475fe38e	FALSE	-	Bacteria	Proteobacteria	Gammaproteobacteria	Gammaproteobacteria_Incertae_Sedis	Unknown_Family	uncultured		1038	14	16	0	0	22	24	0	0	0	0	14	0	16	15	14	0	18	16	17	0	0	0	0	0	0	0	0	0	0	13	0	13	20	19	21	20	22	24
ASV_1159	baf47b9615ff52a1623e964bb3ce8812	FALSE	-	Bacteria	Nitrospinota	Nitrospinia	Nitrospinales	Nitrospinaceae	Nitrospina		1037	0	0	0	0	0	0	0	0	0	0	0	0	0	0	0	0	0	0	0	73	34	26	40	34	0	35	27	0	0	0	0	0	0	0	0	0	0	0
ASV_1160	fb5da88cf205c933fb12513999037cf9	FALSE	-	Bacteria	Chloroflexi	JG30-KF-CM66	JG30-KF-CM66	JG30-KF-CM66	JG30-KF-CM66	uncultured_bacterium	1037	17	29	19	0	23	0	0	0	0	0	20	0	0	0	0	0	0	0	21	0	0	14	0	0	0	0	0	0	0	21	17	0	0	36	31	0	31	15
ASV_1161	2f253f18b5c702e80b605f818df5bfeb	FALSE	-	Bacteria	Acidobacteriota	Subgroup_21	Subgroup_21	Subgroup_21	Subgroup_21	uncultured_bacterium	1037	13	21	14	0	0	0	7	0	0	0	44	44	0	8	0	0	0	0	0	0	0	0	0	0	0	0	0	0	18	38	43	35	36	35	40	28	32	22
ASV_1162	046cabc1e26e9ed970096539f61fa7f9	FALSE	-	Bacteria	Proteobacteria	Alphaproteobacteria	Rhodobacterales	Rhodobacteraceae	uncultured	uncultured_deep-sea	1035	69	0	25	0	0	0	0	0	91	0	82	48	31	0	0	0	27	0	0	0	0	0	0	0	0	0	0	0	23	0	24	32	0	0	0	0	0	37
ASV_1163	128d54338be697bb8d8cf94f4fe84034	FALSE	-	Bacteria	Proteobacteria	Alphaproteobacteria	Puniceispirillales	SAR116_clade	SAR116_clade	alpha_proteobacterium	1034	0	0	0	0	0	0	0	0	0	0	0	0	0	0	0	0	0	0	0	0	0	0	0	0	0	0	0	0	0	0	0	0	0	0	0	0	0	0
ASV_1164	b5a4c3ca0da9e139de689697f2b843d3	FALSE	-	Archaea	Crenarchaeota	Nitrososphaeria	Nitrosopumilales	Nitrosopumilaceae	Nitrosopumilaceae	uncultured_marine	1033	0	0	0	0	0	0	0	0	0	0	0	0	0	0	0	0	0	0	0	0	0	0	0	0	0	0	0	0	0	0	0	0	0	0	0	0	0	0
ASV_1165	ee25e161a6d6346ede3b021c7e3be48a	FALSE	-	Bacteria	Proteobacteria	Gammaproteobacteria	Ga0077536	Ga0077536	Ga0077536		1032	0	26	14	4	0	24	0	28	0	0	41	0	0	0	0	0	4	0	0	35	30	16	0	31	15	0	19	0	38	0	34	0	0	29	0	46	0	24
ASV_1166	f2b51c2c543c678987601e6e6a80680e	FALSE	-	Bacteria	Marinimicrobia_(SAR406_clade)	Marinimicrobia_(SAR406_clade)	Marinimicrobia_(SAR406_clade)	Marinimicrobia_(SAR406_clade)	Marinimicrobia_(SAR406_clade)		1030	0	0	0	0	0	0	0	0	0	0	0	0	0	0	0	0	0	0	0	0	0	0	0	0	0	0	0	0	0	0	0	0	0	0	0	0	0	0
ASV_1167	28a2ba4f83dfca8284022e63927b7b99	FALSE	-	Archaea	Crenarchaeota	Nitrososphaeria	Nitrosopumilales	Nitrosopumilaceae	Candidatus_Nitrosopumilus		1029	0	0	0	0	0	0	0	0	0	0	0	0	0	0	9	0	0	0	0	0	24	21	53	30	48	25	27	29	44	50	58	25	0	34	30	44	41	0
ASV_1168	fddcb5cfadf00f29fdf6833bee372a7a	FALSE	-	Bacteria	Bacteroidota	Bacteroidia	Cytophagales	Cyclobacteriaceae	uncultured	uncultured_sediment	1028	19	0	13	0	0	0	0	0	29	240	28	11	10	0	0	0	0	0	0	17	9	0	5	5	14	11	10	34	17	11	17	3	0	0	17	0	11	0
ASV_1169	9231ae9a9ec240390656ddaf8d94c594	FALSE	-	Bacteria	Marinimicrobia_(SAR406_clade)	Marinimicrobia_(SAR406_clade)	Marinimicrobia_(SAR406_clade)	Marinimicrobia_(SAR406_clade)	Marinimicrobia_(SAR406_clade)		1028	0	0	0	0	0	0	0	0	0	0	0	0	0	0	0	0	0	0	0	0	0	0	0	0	0	0	0	0	0	0	0	0	0	0	0	0	0	0
ASV_1170	fa399b1561b64f9ac5d01e3422da1d8f	FALSE	-	Bacteria	Proteobacteria	Alphaproteobacteria	Rhodospirillales	Magnetospiraceae	uncultured	uncultured_deep-sea	1026	0	0	0	0	0	0	0	0	0	0	0	0	0	0	0	21	0	0	0	0	0	20	0	0	0	0	0	0	0	0	0	9	0	0	0	0	0	0
ASV_1171	724cc4f7879e1b97ef1fa8de90e75f56	FALSE	-	Bacteria	Nitrospinota	Nitrospinia	Nitrospinales	Nitrospinaceae	Nitrospina	uncultured_bacterium	1024	17	14	13	0	0	5	9	13	57	0	0	66	19	11	10	13	0	0	4	0	0	0	0	0	0	0	0	0	34	29	33	36	23	37	30	26	25	24
ASV_1172	9646d16f60c523e2631f53748f08a0f6	FALSE	-	Bacteria	Proteobacteria	Gammaproteobacteria	Burkholderiales	Nitrosomonadaceae	Nitrosomonas		1024	0	0	0	0	0	0	0	0	0	0	0	0	0	0	0	0	0	0	0	0	0	77	29	0	0	0	0	0	0	0	0	0	0	0	0	0	0	0
ASV_1173	8dffb995ae520bc9b8fba0f1fb627aec	FALSE	-	Archaea	Crenarchaeota	Nitrososphaeria	Nitrosopumilales	Nitrosopumilaceae	Nitrosopumilaceae	uncultured_marine	1023	0	0	0	0	0	0	0	0	0	0	0	0	0	0	0	0	0	0	0	0	0	0	0	0	0	0	0	0	0	0	0	0	0	0	0	0	0	0
ASV_1175	02aa6b719e59eddcb841faeb4736ed7e	FALSE	-	Bacteria	Marinimicrobia_(SAR406_clade)	Marinimicrobia_(SAR406_clade)	Marinimicrobia_(SAR406_clade)	Marinimicrobia_(SAR406_clade)	Marinimicrobia_(SAR406_clade)		1022	0	0	0	0	0	0	0	0	0	0	0	0	0	0	0	0	0	0	0	0	0	0	0	0	0	0	0	0	0	0	0	0	0	0	0	0	0	0
ASV_1176	d9c689e8652d54e63bdfdde20f8a640f	FALSE	-	Bacteria	Proteobacteria	Alphaproteobacteria					1022	17	0	20	0	0	0	0	24	30	0	0	0	0	0	0	0	0	6	0	0	0	0	0	0	0	0	0	0	30	52	33	45	0	28	45	49	46	25
ASV_1177	65cd51630750c9bdd59704ec9a95833f	FALSE	-	Bacteria	Bdellovibrionota	Oligoflexia	0319-6G20	0319-6G20	0319-6G20	uncultured_deep-sea	1022	11	22	16	14	6	12	0	12	33	32	60	40	15	10	14	23	4	9	2	0	0	0	0	0	0	0	0	0	20	27	21	19	11	18	20	16	21	15
ASV_1178	d6429becf95e0e5bdecb05405a8b23eb	FALSE	-	Bacteria	Proteobacteria	Gammaproteobacteria	UBA4486	UBA4486	UBA4486		1021	0	0	0	0	0	0	0	0	0	0	0	0	0	0	0	0	0	0	0	0	0	0	0	0	0	0	0	0	0	0	0	165	428	428	0	0	0	0
ASV_1179	4001815507f2888694d77e98649c9c55	FALSE	-	Bacteria	Myxococcota	bacteriap25	bacteriap25	bacteriap25	bacteriap25	uncultured_deep-sea	1019	36	0	0	45	0	0	0	0	0	0	0	0	0	55	41	0	51	75	43	0	0	0	0	0	0	0	0	0	0	0	0	0	0	0	0	0	0	0
ASV_1180	231e44c5887ec7cfd6269c75313cc77b	FALSE	-	Bacteria	Marinimicrobia_(SAR406_clade)	Marinimicrobia_(SAR406_clade)	Marinimicrobia_(SAR406_clade)	Marinimicrobia_(SAR406_clade)	Marinimicrobia_(SAR406_clade)		1018	0	0	0	0	0	0	0	0	0	0	0	0	0	0	0	0	0	0	0	0	0	0	0	0	0	0	0	0	0	0	0	0	0	0	0	0	0	0
ASV_1181	6b46cbe25942e5eb7aee888acbac7724	FALSE	-	Bacteria	Proteobacteria	Gammaproteobacteria	Steroidobacterales	Woeseiaceae	Woeseia		1018	0	0	14	0	0	0	0	0	0	0	0	0	11	0	0	0	14	0	0	0	0	0	0	0	0	0	0	0	42	51	55	38	49	45	34	31	42	55
ASV_1182	7789d2d3a6952af695294291004f2a6a	FALSE	-	Archaea	Crenarchaeota	Nitrososphaeria	Nitrosopumilales	Nitrosopumilaceae	Nitrosopumilaceae	uncultured_marine	1018	0	0	0	0	0	0	0	0	0	0	0	0	0	0	0	0	0	0	0	0	0	0	0	0	0	0	0	0	0	0	0	0	0	0	0	0	0	0
ASV_1183	10d084aae792047010cceecc90a7678a	FALSE	-	Bacteria	Dadabacteria	Dadabacteriia	Dadabacteriales	Dadabacteriales	Dadabacteriales	uncultured_organism	1017	15	17	5	0	0	16	0	32	47	30	53	41	11	0	0	0	0	12	17	6	5	2	1	3	2	1	21	6	13	0	21	21	0	13	24	27	0	0
ASV_1184	8252931a0a86d354c4d07e6af1d3f6fd	FALSE	-	Bacteria	Bacteroidota	Bacteroidia	Cytophagales	Cyclobacteriaceae	uncultured	uncultured_deep-sea	1016	34	31	31	0	0	0	29	0	46	0	0	74	28	0	0	0	0	0	0	30	29	25	0	0	7	0	14	0	20	22	15	0	0	16	24	29	22	0
ASV_1185	5ae76f87dd49281a641fcdc09961d001	FALSE	nodule	Bacteria							1015	0	0	0	0	0	0	0	0	0	0	0	0	0	0	0	0	0	0	0	52	44	0	66	48	37	99	55	17	0	0	0	0	0	0	0	0	0	0
ASV_1186	27238b628f4aaee769c00bb1a060ec4d	FALSE	-	Bacteria	Proteobacteria	Gammaproteobacteria	MBMPE27	MBMPE27	MBMPE27		1013	0	0	0	0	0	0	0	0	0	0	0	0	0	0	0	0	0	33	0	0	0	0	0	0	0	0	0	0	0	0	0	0	0	0	0	0	0	0
ASV_1187	ef175e9c68638128f8495a5c0c380dbf	FALSE	-	Bacteria	Proteobacteria	Gammaproteobacteria	Oceanospirillales	Pseudohongiellaceae	Pseudohongiella		1012	0	0	0	0	0	0	0	0	27	46	0	0	0	15	0	8	0	0	0	31	54	0	28	43	50	64	44	44	0	0	0	12	0	0	10	0	0	0
ASV_1188	89db701344c685107b730659411210fe	FALSE	-	Bacteria	Proteobacteria	Alphaproteobacteria	Kiloniellales	Kiloniellaceae	uncultured	uncultured_Rhodospirillaceae	1012	21	0	27	0	0	0	0	22	0	0	0	0	0	0	0	0	0	0	0	0	0	0	0	0	0	11	0	0	36	38	41	48	38	43	39	31	37	27
ASV_1189	18e951e5e2d2c2bc552f37fdbb5bdd64	FALSE	-	Bacteria	NB1-j	NB1-j	NB1-j	NB1-j	NB1-j		1012	0	20	28	5	26	13	16	13	0	0	0	0	15	0	12	0	14	19	0	0	0	0	0	0	0	0	0	0	13	14	0	20	18	20	29	0	25	8
ASV_1190	a3bbb9eb17f87bff86aed8e98a830a5a	FALSE	-	Bacteria	Acidobacteriota						1012	51	0	0	0	0	0	0	0	38	0	32	37	29	0	0	0	0	0	0	0	0	9	0	11	0	0	0	8	0	0	0	0	0	0	0	52	0	0
ASV_1191	914173357b56b2462aa04a1bbf28d493	FALSE	-	Bacteria	SAR324_clade(Marine_group_B)	SAR324_clade(Marine_group_B)	SAR324_clade(Marine_group_B)	SAR324_clade(Marine_group_B)	SAR324_clade(Marine_group_B)		1009	6	16	0	0	0	8	10	16	0	0	72	0	12	0	12	0	23	12	24	0	0	0	0	0	0	0	0	0	0	0	0	19	34	22	13	18	19	8
ASV_1192	daea3f43ee0ec70c4de6acac916abe9d	FALSE	-	Bacteria	Gemmatimonadota	PAUC43f_marine_benthic_group	PAUC43f_marine_benthic_group	PAUC43f_marine_benthic_group	PAUC43f_marine_benthic_group	uncultured_bacterium	1009	0	25	0	21	0	0	0	0	0	0	0	0	36	26	22	0	24	26	0	0	0	0	0	0	0	0	0	0	0	0	0	0	0	0	0	0	0	0
ASV_1193	c5e9606a9411274e56c638dee68c4651	FALSE	-	Bacteria	Marinimicrobia_(SAR406_clade)	Marinimicrobia_(SAR406_clade)	Marinimicrobia_(SAR406_clade)	Marinimicrobia_(SAR406_clade)	Marinimicrobia_(SAR406_clade)		1009	0	0	0	0	0	0	0	0	0	0	0	0	0	0	0	0	0	0	0	0	0	0	0	0	0	0	0	0	0	0	0	0	0	0	0	0	0	0
ASV_1194	384140342e82b39591480fcd9a68caca	FALSE	-	Bacteria	Proteobacteria	Alphaproteobacteria	Rhodospirillales	AEGEAN-169_marine_group	AEGEAN-169_marine_group	unidentified_marine	1008	0	0	0	0	0	0	0	0	0	0	0	0	0	0	0	0	0	0	0	0	0	0	0	0	0	0	0	0	0	0	0	0	0	0	0	0	0	0
ASV_1195	cd5a271936420222dd43821087925f65	FALSE	-	Bacteria	Marinimicrobia_(SAR406_clade)	Marinimicrobia_(SAR406_clade)	Marinimicrobia_(SAR406_clade)	Marinimicrobia_(SAR406_clade)	Marinimicrobia_(SAR406_clade)		1006	0	0	0	0	0	0	0	0	0	0	0	0	0	0	0	0	0	0	0	0	0	0	0	0	0	0	0	0	0	0	0	0	0	0	0	0	0	0
ASV_1196	ae3e9b4bdea154587e8146a3b0019a28	FALSE	nodule	Bacteria	Proteobacteria	Alphaproteobacteria	Caulobacterales	Parvularculaceae	Marinicaulis	uncultured_bacterium	1005	0	0	0	0	0	0	0	0	0	0	0	0	0	0	0	0	0	0	0	63	46	0	29	35	53	46	130	73	0	0	0	0	0	0	0	0	0	0
ASV_1197	1057e321ce8d37215d8b0688d762a9b3	FALSE	-	Bacteria	Dadabacteria	Dadabacteriia	Dadabacteriales	Dadabacteriales	Dadabacteriales	uncultured_bacterium	1003	22	0	30	29	0	23	22	35	25	21	40	17	26	25	0	0	0	0	0	0	6	163	0	0	0	0	0	16	0	0	5	0	0	0	11	0	0	0
ASV_1198	bfc7f49e82bf6bb6aba51ee7a7afb48d	FALSE	-	Bacteria	Bacteroidota	Rhodothermia	Rhodothermales	Rhodothermaceae	uncultured	uncultured_bacterium	1002	17	0	20	0	0	7	7	11	58	231	37	26	0	0	9	0	0	0	0	0	0	0	18	0	13	0	0	0	20	10	15	16	15	16	20	19	13	0
ASV_1199	0525b0feb0beb44e82eacf578fc0d811	FALSE	-	Bacteria	NB1-j	NB1-j	NB1-j	NB1-j	NB1-j	uncultured_bacterium	1001	20	0	29	29	26	0	28	29	0	0	0	0	0	15	30	21	26	25	30	0	0	0	0	0	0	0	0	0	0	0	21	0	43	45	0	22	35	0
ASV_1200	7c611769196889e0eaa6bb77d4678e6f	FALSE	-	Bacteria	Chloroflexi	Dehalococcoidia	SAR202_clade	SAR202_clade	SAR202_clade	uncultured_sediment	1001	0	0	0	0	0	24	0	0	0	0	0	0	0	0	29	0	0	0	0	0	0	0	0	0	0	0	0	0	0	0	0	0	0	45	0	0	0	24
ASV_1201	0deed18c8004c053c0ceff65a0d10da7	FALSE	-	Bacteria	Chloroflexi	Dehalococcoidia	SAR202_clade	SAR202_clade	SAR202_clade		1000	0	0	0	0	0	0	0	0	0	0	0	0	9	0	0	0	0	0	0	0	0	0	0	0	0	30	0	0	0	40	0	0	0	0	32	0	0	0
ASV_1202	9d56736541ae723a785db82fc3d2490d	FALSE	-	Bacteria	Bacteroidota	Bacteroidia	Flavobacteriales	NS9_marine_group	NS9_marine_group	uncultured_Flavobacteriia	999	0	0	0	0	0	0	0	0	0	0	0	0	0	0	0	0	0	0	0	0	0	0	0	0	0	0	0	0	0	0	0	0	0	0	0	0	0	0
ASV_1203	08f94ea4fd2eaf390bfafb073a15d884	FALSE	-	Bacteria	Proteobacteria	Alphaproteobacteria	SAR11_clade	Clade_I			998	0	0	0	0	0	0	0	0	0	0	0	0	0	0	0	0	0	0	0	0	0	0	0	0	0	0	0	0	0	0	0	0	0	0	0	0	0	0
ASV_1204	6d43abd40bdf0e90214c7524c28dac9d	FALSE	-	Bacteria	Proteobacteria	Alphaproteobacteria	SAR11_clade				997	0	0	0	0	0	0	0	0	0	0	0	0	0	0	0	0	0	0	0	0	0	0	0	0	0	0	0	0	0	0	0	0	0	0	0	0	0	0
ASV_1205	a0dceb88f8bb544b2fdf74502a4cb789	FALSE	-	Bacteria	Bacteroidota	Bacteroidia	Flavobacteriales	Flavobacteriaceae	uncultured	uncultured_deep-sea	995	0	7	8	0	0	0	9	0	83	102	43	38	0	13	9	0	0	0	0	19	16	0	7	0	15	5	0	0	16	15	21	13	11	9	13	20	18	0
ASV_1206	065aa9ba6a6b18f1cc896773b994407f	FALSE	-	Bacteria	Proteobacteria	Gammaproteobacteria	EPR3968-O8a-Bc78	EPR3968-O8a-Bc78	EPR3968-O8a-Bc78	uncultured_deep-sea	994	0	0	0	0	26	0	0	0	0	0	0	0	0	0	0	0	0	0	0	0	0	0	0	0	0	0	0	0	0	0	0	0	0	0	0	0	0	0
ASV_1207	f0c11fae722f05217dfa49a4f5fb373f	FALSE	-	Bacteria	Marinimicrobia_(SAR406_clade)	Marinimicrobia_(SAR406_clade)	Marinimicrobia_(SAR406_clade)	Marinimicrobia_(SAR406_clade)	Marinimicrobia_(SAR406_clade)	hydrothermal_vent	992	0	0	0	0	0	0	0	0	0	0	0	0	0	0	0	0	0	0	0	0	0	0	0	0	0	0	0	0	0	0	0	0	0	0	0	0	0	0
ASV_1208	fb2557b718e6c9b2c7ebb765b26e7833	FALSE	-	Bacteria	Planctomycetota	Phycisphaerae	CCM11a	CCM11a	CCM11a		992	0	0	27	35	0	37	22	41	0	0	0	0	27	0	32	26	29	27	25	0	0	0	0	0	0	0	10	0	0	0	0	20	17	12	30	12	0	20
ASV_1209	144f671ee792144af9b452eb9a2f2054	FALSE	-	Bacteria	Proteobacteria	Alphaproteobacteria	Sphingomonadales	Sphingomonadaceae			989	0	0	0	0	0	0	0	0	0	0	0	0	0	0	0	0	0	0	0	59	45	0	58	0	0	25	242	74	0	0	0	0	0	0	0	0	0	0
ASV_1210	6812669dfd9bc15d34817a9058b18e6b	FALSE	-	Bacteria	Patescibacteria						989	16	18	9	30	26	25	41	30	0	0	0	0	35	28	21	29	50	59	71	0	0	0	0	0	0	0	0	0	0	0	0	10	0	0	9	9	6	27
ASV_1211	d6e7939e905e17b667fc1c99d0e49917	FALSE	-	Bacteria	Zixibacteria	Zixibacteria	Zixibacteria	Zixibacteria	Zixibacteria	uncultured_bacterium	989	19	22	18	24	0	17	25	15	0	0	39	0	9	16	10	14	11	17	15	0	0	0	0	0	0	0	0	0	8	22	18	0	0	0	6	5	11	21
ASV_1212	30eafb97f77dd79662eaeb778bcbdbd2	FALSE	-	Bacteria	Gemmatimonadota	PAUC43f_marine_benthic_group	PAUC43f_marine_benthic_group	PAUC43f_marine_benthic_group	PAUC43f_marine_benthic_group	uncultured_bacterium	988	0	0	0	0	61	0	0	0	0	0	0	0	0	0	22	0	37	57	21	0	0	7	0	0	0	0	0	0	0	0	0	0	0	0	0	0	0	0
ASV_1213	bd718983bb7ddc400b4a6d5f936d1e8b	FALSE	-	Bacteria	Proteobacteria	Gammaproteobacteria					987	32	0	30	26	0	0	45	33	33	0	29	25	0	31	0	35	7	8	0	0	0	0	0	0	0	0	0	0	0	0	0	0	0	0	0	0	0	23
ASV_1214	f7c0cbd9bae1c85ae21270de0f1e041a	FALSE	-	Bacteria	Proteobacteria	Alphaproteobacteria	SAR11_clade				987	0	0	0	0	0	0	0	0	0	0	0	0	0	0	0	0	0	0	0	0	0	0	0	0	0	0	0	0	0	0	0	0	0	0	0	0	0	0
ASV_1215	4ebe432721dda64daf69a7a6c21950af	FALSE	-	Bacteria	Proteobacteria	Alphaproteobacteria	Rhizobiales	Methyloligellaceae	Methyloceanibacter	uncultured_bacterium	985	0	0	0	0	0	0	0	0	0	0	0	0	0	0	0	0	0	0	0	18	24	19	22	21	55	68	10	50	0	0	0	0	0	0	0	0	0	0
ASV_1216	6102f108aa1540b445af85108229a823	FALSE	-	Bacteria	Proteobacteria	Alphaproteobacteria					982	14	16	19	17	12	12	17	14	0	0	0	0	14	17	20	18	13	18	22	0	0	0	0	0	0	0	0	0	21	6	0	0	19	21	0	0	0	0
ASV_1217	6a9ef1aad28d34e9e2d7337f3e3ebefc	FALSE	-	Bacteria	Marinimicrobia_(SAR406_clade)	Marinimicrobia_(SAR406_clade)	Marinimicrobia_(SAR406_clade)	Marinimicrobia_(SAR406_clade)	Marinimicrobia_(SAR406_clade)		979	0	0	0	0	0	0	0	0	0	0	0	0	0	0	0	0	0	0	0	0	0	0	0	0	0	0	0	0	0	0	0	0	0	0	0	0	0	0
ASV_1218	a220001f07ec67542a7ddde50b752aab	FALSE	-	Archaea	Crenarchaeota	Nitrososphaeria	Nitrosopumilales	Nitrosopumilaceae	Nitrosopumilaceae	uncultured_crenarchaeote	978	0	0	0	39	31	0	34	59	0	0	0	0	39	35	0	46	60	46	56	0	0	0	0	0	0	0	0	0	0	0	0	0	0	0	0	0	0	0
ASV_1219	1c7cdfa5cef0d610374a329dfb0cb291	FALSE	-	Bacteria	Myxococcota	bacteriap25	bacteriap25	bacteriap25	bacteriap25		977	31	0	0	0	0	0	0	0	0	0	0	0	0	0	0	0	0	0	0	24	53	128	40	22	0	0	0	37	0	0	0	0	0	0	0	0	0	0
ASV_1220	9f9f5e2fc658b1097c332b43af5d96b7	FALSE	nodule	Bacteria	Proteobacteria	Alphaproteobacteria	Rhizobiales	Rhizobiaceae			972	0	0	0	0	0	0	0	0	0	0	0	0	0	0	0	0	0	0	0	37	47	12	61	65	48	43	0	49	0	0	0	0	0	0	0	0	0	0
ASV_1221	6d5dcd2b2b1f4a2d763f7de5b43cec24	FALSE	-	Bacteria	Proteobacteria	Gammaproteobacteria	Arenicellales	Arenicellaceae	uncultured	uncultured_deep-sea	972	23	29	23	0	0	0	0	21	53	25	30	47	17	0	14	0	0	0	0	0	0	0	0	0	4	0	0	0	25	12	30	16	10	14	19	24	17	8
ASV_1222	1b159b4769753dc43b04c5f093ab7389	FALSE	-	Bacteria	Proteobacteria	Gammaproteobacteria	MBAE14	MBAE14	MBAE14		972	0	0	0	0	67	27	0	0	0	0	0	0	0	38	0	0	14	14	19	0	0	0	0	0	0	0	0	0	0	0	0	0	0	0	0	0	0	29
ASV_1223	0f4bcd0277b7c186ba3c133d9362787d	FALSE	-	Bacteria	Proteobacteria	Alphaproteobacteria	Rhodospirillales	Terasakiellaceae	uncultured	uncultured_bacterium	969	8	9	9	0	0	0	6	8	44	20	73	0	11	0	3	4	0	0	0	3	0	120	7	8	28	10	7	0	33	24	25	21	29	17	0	4	0	7
ASV_1224	c05fb7fd15be7633d651b477d1c0fde0	FALSE	nodule	Bacteria	Proteobacteria	Alphaproteobacteria	Rhizobiales	Hyphomicrobiaceae	Filomicrobium		969	0	0	0	0	0	0	0	0	0	0	0	0	0	0	0	0	0	0	0	0	0	0	52	0	86	36	113	11	0	0	0	0	0	0	0	0	0	0
ASV_1225	203c66edf5cf1bc215d1167aff31b6b7	FALSE	-	Bacteria	Proteobacteria	Alphaproteobacteria	Defluviicoccales	uncultured	uncultured		968	10	0	15	21	0	13	13	0	0	0	0	12	12	12	5	0	5	6	3	0	0	0	0	0	0	0	0	0	38	27	23	34	37	36	35	22	19	12
ASV_1226	66c681a5f998b800139bb30a6ff77caf	FALSE	-	Bacteria	SAR324_clade(Marine_group_B)	SAR324_clade(Marine_group_B)	SAR324_clade(Marine_group_B)	SAR324_clade(Marine_group_B)	SAR324_clade(Marine_group_B)		967	0	0	0	0	0	0	0	0	0	0	0	0	0	0	0	0	0	0	0	0	0	0	0	0	0	0	0	0	0	0	0	0	0	0	0	0	0	0
ASV_1227	c3fdff31647b5a4fc33aed9aa6530e40	FALSE	-	Bacteria	Chloroflexi	Dehalococcoidia	SAR202_clade	SAR202_clade	SAR202_clade		965	0	0	0	0	31	0	0	0	0	0	0	0	29	32	0	33	0	27	0	0	0	37	0	0	0	0	0	0	0	0	0	0	0	0	0	0	0	35
ASV_1228	85ad4099dedcf6e8b9d52f32d6769c31	FALSE	-	Bacteria	Marinimicrobia_(SAR406_clade)	Marinimicrobia_(SAR406_clade)	Marinimicrobia_(SAR406_clade)	Marinimicrobia_(SAR406_clade)	Marinimicrobia_(SAR406_clade)		961	0	0	0	0	0	0	0	0	0	0	0	0	0	0	0	0	0	0	0	0	0	0	0	0	0	0	0	0	0	0	0	0	0	0	0	0	0	0
ASV_1229	6de9264c09afa91212619d04c34b61ed	FALSE	-	Bacteria	Nitrospinota	Nitrospinia	Nitrospinales	Nitrospinaceae	Nitrospina		961	0	0	0	0	0	0	57	70	0	0	0	0	30	0	0	0	0	0	0	0	0	0	19	0	0	0	0	0	57	0	46	0	39	41	39	0	54	0
ASV_1230	d9a27b55cc3ae7fedd4b174259562de9	FALSE	-	Bacteria	SAR324_clade(Marine_group_B)	SAR324_clade(Marine_group_B)	SAR324_clade(Marine_group_B)	SAR324_clade(Marine_group_B)	SAR324_clade(Marine_group_B)		958	0	0	0	0	0	0	0	0	0	0	0	0	0	0	0	0	0	0	0	11	9	0	0	0	46	9	29	104	0	0	0	0	0	0	0	0	0	0
ASV_1231	b491925720a4b81eeb907bda11501444	FALSE	-	Bacteria	SAR324_clade(Marine_group_B)	SAR324_clade(Marine_group_B)	SAR324_clade(Marine_group_B)	SAR324_clade(Marine_group_B)	SAR324_clade(Marine_group_B)		958	0	0	0	0	0	0	0	0	0	0	0	0	0	0	0	0	0	0	0	47	55	0	22	0	0	0	0	0	0	0	19	0	22	0	43	35	37	0
ASV_1232	316b1d446d22a240d067b40cac96e22c	FALSE	-	Bacteria	Proteobacteria	Alphaproteobacteria	Rhodospirillales	AEGEAN-169_marine_group	AEGEAN-169_marine_group	uncultured_bacterium	957	0	0	0	0	0	0	0	0	0	0	0	0	0	0	0	0	0	0	0	0	0	0	0	0	0	0	0	0	0	0	0	0	0	0	0	0	0	0
ASV_1233	01f254a7842982ecb25033425042a32b	FALSE	-	Bacteria	Chloroflexi	Dehalococcoidia	SAR202_clade	SAR202_clade	SAR202_clade	uncultured_deep-sea	954	0	0	24	34	33	0	25	0	0	0	0	0	23	0	0	19	46	42	51	0	0	0	0	0	0	0	0	0	0	0	0	0	0	0	0	0	0	0
ASV_1234	4f4258ddcd3313917377257fde35c601	FALSE	-	Bacteria	Chloroflexi	Dehalococcoidia	SAR202_clade	SAR202_clade	SAR202_clade	uncultured_deep-sea	954	0	0	0	0	0	0	0	0	0	0	0	0	0	47	61	56	48	49	70	0	0	0	0	0	0	0	0	0	0	0	0	0	0	0	0	0	0	0
ASV_1235	a11ff7b357fec4eb88593ba570fb780c	FALSE	-	Bacteria	Proteobacteria	Gammaproteobacteria	Steroidobacterales	Woeseiaceae	Woeseia		951	14	0	21	0	0	0	17	18	31	129	11	10	11	0	0	0	0	0	0	0	12	0	18	0	19	0	0	0	9	20	13	16	15	13	18	0	14	0
ASV_1236	7f465c92ea57f07e90425c7674d4c8a5	FALSE	-	Bacteria	Acidobacteriota	Thermoanaerobaculia	Thermoanaerobaculales	Thermoanaerobaculaceae	Subgroup_10		950	25	22	20	19	29	20	15	0	0	0	0	0	9	7	20	22	0	11	15	0	0	0	0	0	0	0	0	0	19	23	15	18	14	20	23	23	10	11
ASV_1237	e1525137d56a37f889fa973fae76b61d	FALSE	-	Bacteria	NB1-j	NB1-j	NB1-j	NB1-j	NB1-j		947	0	0	0	0	0	0	0	0	0	0	0	0	0	0	0	0	0	0	0	0	0	0	19	39	33	0	0	0	36	45	33	44	46	29	0	45	30	0
ASV_1238	a2e241ecc4068200449657135792e991	FALSE	-	Bacteria	Bacteroidota	Bacteroidia	Flavobacteriales	Flavobacteriaceae	Ulvibacter		946	0	0	0	0	0	0	0	15	42	257	36	29	0	6	4	7	0	0	0	25	15	0	0	12	12	0	30	16	11	14	12	0	0	8	8	7	4	3
ASV_1239	520f40f37fc782dd52b778d933752b0b	FALSE	-	Bacteria	Acidobacteriota	Thermoanaerobaculia	Thermoanaerobaculales	Thermoanaerobaculaceae	Subgroup_10		946	21	25	36	0	0	21	0	25	0	0	0	0	26	40	32	25	0	0	0	0	0	0	0	0	0	0	0	0	0	32	19	21	24	17	15	17	22	0
ASV_1240	9c932e1d808f9985f2ad3930f8875a8e	FALSE	-	Bacteria	NB1-j	NB1-j	NB1-j	NB1-j	NB1-j	uncultured_deep-sea	943	25	28	14	0	9	0	22	19	0	0	0	0	0	17	0	0	0	31	14	0	0	0	0	0	0	0	0	0	0	0	8	16	18	21	24	28	16	0
ASV_1241	45a7da3c36c8c10b243ccb0c53fed373	FALSE	-	Bacteria	Chloroflexi	Dehalococcoidia	SAR202_clade	SAR202_clade	SAR202_clade		943	11	0	21	0	21	23	33	24	0	0	0	0	19	13	19	0	31	46	14	0	0	0	0	0	0	0	0	0	0	0	0	0	0	0	10	14	0	21
ASV_1242	0cab1c7eb0dda9556954a0784f19e8a9	FALSE	-	Archaea	Thermoplasmatota	Thermoplasmata	Marine_Group_II	Marine_Group_II	Marine_Group_II	unidentified_archaeon	940	0	0	0	0	0	0	0	0	0	0	0	0	0	0	0	0	0	0	0	0	0	0	0	0	0	0	0	0	0	0	0	0	0	0	0	0	0	0
ASV_1243	bc1e62be22b799339e78e64c2e723e69	FALSE	-	Bacteria	Proteobacteria	Alphaproteobacteria	SAR11_clade				940	0	0	0	0	0	0	0	0	0	0	0	0	0	0	0	0	0	0	0	0	0	0	0	0	0	0	0	0	0	0	0	0	0	0	0	0	0	0
ASV_1244	07a95b5e3cb3946c5dfc2dddbf765aad	FALSE	-	Bacteria	Proteobacteria	Alphaproteobacteria					940	18	0	23	20	21	31	13	12	0	0	0	0	14	0	21	22	13	16	0	0	0	0	0	0	0	0	0	0	0	0	0	0	0	0	0	0	0	9
ASV_1245	6bfd3c6f6acf680d292c24ad83417763	FALSE	-	Bacteria	Gemmatimonadota	BD2-11_terrestrial_group	BD2-11_terrestrial_group	BD2-11_terrestrial_group	BD2-11_terrestrial_group	uncultured_deep-sea	940	0	0	0	0	34	37	41	0	0	0	0	0	24	51	26	46	33	41	32	0	0	0	0	0	0	0	0	0	0	0	0	0	0	0	0	0	0	0
ASV_1246	cc64278d69d98e95419d820b8f1ffc72	FALSE	-	Bacteria	Proteobacteria	Alphaproteobacteria	SAR11_clade	Clade_I	Clade_Ib		939	0	0	0	0	0	0	0	0	0	0	0	0	0	0	0	0	0	0	0	0	0	0	0	0	0	0	0	0	0	0	0	0	0	0	0	0	0	0
ASV_1247	e71152dd9c62babe73ecc9a93d752f31	FALSE	nodule	Archaea	Nanoarchaeota	Nanoarchaeia	Woesearchaeales	SCGC_AAA011-D5	SCGC_AAA011-D5		936	0	0	0	0	0	0	0	0	0	0	0	0	0	0	0	0	0	0	0	0	0	8	43	151	84	16	11	218	0	0	0	0	0	0	0	0	0	0
ASV_1248	9409ce940a792233563d65f786d0ecc2	FALSE	-	Bacteria	Proteobacteria	Alphaproteobacteria	SAR11_clade	Clade_II	Clade_II		936	0	0	0	0	0	0	0	0	0	0	0	0	0	0	0	0	0	0	0	0	0	0	0	0	0	0	0	0	0	0	0	0	0	0	0	0	0	0
ASV_1249	f1df6478b6df23b1ab5fff3b76a44b58	FALSE	-	Bacteria	Proteobacteria	Alphaproteobacteria	SAR11_clade	Clade_II	Clade_II		934	0	0	0	0	0	0	0	0	0	0	0	0	0	0	0	0	0	0	0	0	0	0	0	0	0	0	0	0	0	0	0	0	0	0	0	0	0	0
ASV_1250	0b33350d1b885704cab7b2032ee59f67	FALSE	-	Bacteria	Chloroflexi	Dehalococcoidia	S085	S085	S085	metagenome	933	0	0	14	0	20	23	28	0	0	13	0	0	10	8	0	12	0	10	15	0	0	0	0	0	6	0	0	0	16	0	13	16	15	17	17	13	11	22
ASV_1251	29591efffcbd9c8af7f6f4d7717ebaad	FALSE	-	Bacteria	Chloroflexi	Dehalococcoidia	SAR202_clade	SAR202_clade	SAR202_clade		933	0	0	0	0	0	0	0	0	0	0	0	0	0	0	0	0	0	0	0	0	29	65	24	21	0	43	0	0	0	0	0	0	0	0	0	0	0	0
ASV_1252	b55b600aa79db9febdf69ae554fe8b06	FALSE	-	Bacteria	Proteobacteria	Alphaproteobacteria	Caulobacterales	Hyphomonadaceae	Robiginitomaculum		932	0	0	0	0	0	0	0	0	0	11	0	0	0	0	0	0	0	0	0	0	106	0	39	0	44	39	0	65	0	0	0	0	0	0	0	0	0	0
ASV_1253	c0a9d748a25db00e98cebd58c8153fb8	FALSE	-	Bacteria	Proteobacteria	Gammaproteobacteria	UBA10353_marine_group	UBA10353_marine_group	UBA10353_marine_group	uncultured_marine	932	0	0	0	0	0	0	0	0	0	0	0	0	0	0	0	0	0	0	0	0	0	0	0	0	0	0	0	0	0	0	0	0	0	0	0	0	0	0
ASV_1254	b0c3b35c8add6d22a9f89a113082ba03	FALSE	-	Bacteria	Acidobacteriota	Subgroup_22	Subgroup_22	Subgroup_22	Subgroup_22	uncultured_bacterium	931	0	0	0	0	0	0	0	0	32	0	0	0	0	0	0	0	0	0	0	0	0	0	28	28	0	27	0	0	18	37	30	0	30	0	46	0	35	0
ASV_1255	9b7184174cc627a9f60fdc88064b0f3b	FALSE	-	Bacteria	Proteobacteria	Gammaproteobacteria					930	27	23	20	17	0	15	0	17	0	22	0	0	0	15	0	0	0	0	0	0	0	0	0	0	0	0	0	5	16	21	15	20	11	26	16	15	19	15
ASV_1256	cc3231dbfe3cf7a4095e54f7c109610c	FALSE	sediment	Bacteria	Bacteroidota	Bacteroidia	Cytophagales	Cyclobacteriaceae	uncultured		929	18	16	10	23	13	17	15	22	21	0	36	0	11	25	26	27	23	18	17	0	0	0	0	0	0	0	0	0	3	6	0	4	0	4	0	6	7	18
ASV_1257	759bc9f49701a152ff8731a458bdeb9c	FALSE	-	Bacteria	Proteobacteria	Gammaproteobacteria	Arenicellales	Arenicellaceae	uncultured	uncultured_deep-sea	929	0	0	14	0	0	0	0	0	93	0	0	0	9	0	0	0	0	0	0	0	0	0	0	0	0	0	0	0	44	0	29	0	0	0	0	0	0	0
ASV_1258	b2077f95054774fb5ae1664ead0b7ab0	FALSE	-	Bacteria	Planctomycetota	Phycisphaerae	Phycisphaerales	Phycisphaeraceae	SM1A02	uncultured_deep-sea	928	10	18	9	11	18	0	13	16	0	0	0	0	7	19	8	11	14	22	18	0	0	0	0	0	0	0	0	0	0	10	10	25	19	18	12	15	16	9
ASV_1259	ba9d1ae95255f21d23b5e6820e2386d9	FALSE	-	Bacteria	Proteobacteria	Gammaproteobacteria	Steroidobacterales	Woeseiaceae	Woeseia		928	0	0	0	0	0	0	0	0	0	0	0	0	0	0	0	0	0	0	0	99	16	0	0	0	0	0	223	0	0	0	0	0	0	0	0	0	0	0
ASV_1260	0f3bcd3b4d3993a66ab4d686f86c0fa9	FALSE	-	Bacteria	Gemmatimonadota	Gemmatimonadetes	Gemmatimonadales	Gemmatimonadaceae	uncultured	uncultured_actinobacterium	926	4	8	0	15	13	15	18	15	0	0	0	0	20	11	11	12	21	26	18	0	0	0	0	0	0	0	0	0	6	14	0	0	9	6	7	6	11	15
ASV_1261	c0ed4176ab660ec689ea5b842ea21140	FALSE	-	Bacteria	Chloroflexi	Dehalococcoidia	SAR202_clade	SAR202_clade	SAR202_clade	uncultured_deep-sea	926	26	33	17	26	0	11	22	0	0	0	0	0	19	24	28	16	20	25	24	0	0	0	0	0	0	0	0	0	0	0	0	10	11	0	0	0	7	26
ASV_1262	5497318e515a8c328a68f95975d9c7d4	FALSE	-	Bacteria	Firmicutes	Bacilli	Staphylococcales	Staphylococcaceae	Staphylococcus		923	0	0	0	0	0	0	0	0	0	0	0	0	0	0	0	0	0	0	0	0	0	0	0	0	0	0	0	0	0	0	0	0	0	0	0	0	0	0
ASV_1263	9adc041bb40a8a9034be07972b22cd3b	FALSE	-	Bacteria	Proteobacteria	Gammaproteobacteria	SAR86_clade	SAR86_clade	SAR86_clade		922	0	0	0	0	0	0	0	0	0	0	0	0	0	0	0	0	0	0	0	0	0	0	0	0	0	0	0	0	0	0	0	0	0	0	0	0	0	0
ASV_1264	a4a4bde65dd658bfd200f613c6c6da6e	FALSE	-	Bacteria	Nitrospirota	Nitrospiria	Nitrospirales	Nitrospiraceae	Nitrospira		921	0	0	0	0	0	0	0	0	0	0	0	0	0	0	0	0	0	0	0	58	44	0	42	34	0	62	73	0	0	0	0	0	0	0	0	0	0	0
ASV_1265	97a30fb4ff010202e90c5450e6edb291	FALSE	-	Bacteria	Gemmatimonadota	BD2-11_terrestrial_group	BD2-11_terrestrial_group	BD2-11_terrestrial_group	BD2-11_terrestrial_group	Gemmatimonadetes_bacterium	919	0	0	0	0	0	0	0	0	0	0	0	0	0	0	0	0	0	0	0	0	0	0	0	0	0	0	0	0	0	0	0	0	0	0	0	0	0	0
ASV_1266	1a2de05fa93a8b313efeec5c4b4e9133	FALSE	-	Bacteria	Chloroflexi	Dehalococcoidia	SAR202_clade	SAR202_clade	SAR202_clade		918	19	0	20	28	35	15	0	0	0	0	14	0	16	16	0	17	15	19	14	0	0	0	0	0	0	0	0	0	0	0	0	31	0	0	28	29	32	25
ASV_1267	18d272ec9d740f5133cd93a01f755dfb	FALSE	-	Bacteria	Proteobacteria	Gammaproteobacteria	SAR86_clade	SAR86_clade	SAR86_clade	unidentified_marine	918	0	0	0	0	0	0	0	0	0	0	0	0	0	0	0	0	0	0	0	0	0	0	0	0	0	0	0	0	0	0	0	0	0	0	0	0	0	0
ASV_1268	288c9ffc8c95f00ab331bfa6bf5b94c4	FALSE	-	Bacteria	SAR324_clade(Marine_group_B)	SAR324_clade(Marine_group_B)	SAR324_clade(Marine_group_B)	SAR324_clade(Marine_group_B)	SAR324_clade(Marine_group_B)		917	0	0	0	0	0	0	0	0	0	0	0	0	0	0	0	0	0	0	0	0	0	0	0	0	0	0	0	0	0	0	0	0	0	0	0	0	0	0
ASV_1270	e3d82c16c59b49229e17e2ba689a5bf3	FALSE	-	Bacteria	Proteobacteria	Gammaproteobacteria	KI89A_clade	KI89A_clade	KI89A_clade	uncultured_bacterium	916	0	0	0	0	0	0	0	9	32	0	22	40	0	13	0	11	0	0	0	0	0	0	0	0	36	0	27	0	15	0	11	0	0	11	8	0	11	0
ASV_1271	718210ab8ccbe38464b84bbbd588dd26	FALSE	-	Archaea	Thermoplasmatota	Thermoplasmata	Marine_Group_II	Marine_Group_II	Marine_Group_II	uncultured_archaeon	916	0	0	0	0	0	0	0	0	0	0	0	0	0	0	0	0	0	0	0	0	0	0	0	0	0	0	0	0	0	0	0	0	0	0	0	0	0	0
ASV_1272	80026075b54ba5d3f9fcbf13b9abc8dd	FALSE	-	Bacteria	Proteobacteria	Gammaproteobacteria	SAR86_clade	SAR86_clade	SAR86_clade	unidentified_marine	915	0	0	0	0	0	0	0	0	0	0	0	0	0	0	0	0	0	0	0	0	0	0	0	0	0	0	0	0	0	0	0	0	0	0	0	0	0	0
ASV_1273	d3993f6a7f48f1e575d67f9ede615819	FALSE	-	Bacteria	Proteobacteria	Gammaproteobacteria					915	36	48	0	0	0	0	0	0	0	0	0	0	0	0	0	0	0	29	0	0	0	0	0	0	0	0	0	0	0	28	32	0	0	32	45	31	0	39
ASV_1274	78ac55dda1a595e33902f974404d17ff	FALSE	nodule	Bacteria	Myxococcota	Polyangia	Haliangiales	Haliangiaceae	Haliangium		915	0	0	0	0	0	0	0	0	0	0	0	0	0	0	0	0	0	0	0	55	33	0	39	25	40	61	72	78	0	0	0	0	0	0	0	0	0	0
ASV_1275	0958d923a9b344b242f619b3464ca346	FALSE	-	Bacteria	SAR324_clade(Marine_group_B)	SAR324_clade(Marine_group_B)	SAR324_clade(Marine_group_B)	SAR324_clade(Marine_group_B)	SAR324_clade(Marine_group_B)		915	0	0	0	0	0	0	0	0	0	0	0	0	0	0	0	0	0	0	0	0	0	0	0	0	0	0	0	0	0	0	0	0	0	0	0	0	0	0
ASV_1276	221f1e595358c2919427ef6e5779de09	FALSE	-	Bacteria	Chloroflexi	Dehalococcoidia	SAR202_clade	SAR202_clade	SAR202_clade	hydrothermal_vent	915	0	0	0	0	0	0	0	0	0	0	0	0	0	0	0	0	0	0	0	0	0	0	0	0	0	0	0	0	0	0	0	0	0	0	0	0	0	0
ASV_1277	dab3c855c234d9f2e87b97849b20c29a	FALSE	-	Bacteria	Planctomycetota	Phycisphaerae	Phycisphaerales	Phycisphaeraceae	JL-ETNP-F27		914	0	0	0	0	0	0	0	0	0	0	0	0	0	0	0	0	0	0	0	0	0	0	0	0	0	0	0	0	0	0	0	0	0	0	0	0	0	0
ASV_1278	daaceb4e363afffaa181d3b4045bd764	FALSE	-	Bacteria	Gemmatimonadota	BD2-11_terrestrial_group	BD2-11_terrestrial_group	BD2-11_terrestrial_group	BD2-11_terrestrial_group		913	0	0	0	20	20	0	30	32	0	0	0	0	21	26	29	21	28	25	26	0	0	0	0	0	0	0	0	0	0	0	0	0	0	0	0	0	0	0
ASV_1279	c66b4e9f148346e64ce023aae14e86e8	FALSE	-	Bacteria	Proteobacteria	Alphaproteobacteria	Defluviicoccales	uncultured	uncultured		913	0	0	0	0	0	0	0	0	0	0	0	0	0	0	0	0	0	0	0	0	0	0	27	0	0	0	0	0	47	45	32	63	42	44	53	53	43	0
ASV_1280	40b208944ccf7e9537fdac05b0a23297	FALSE	-	Bacteria	Proteobacteria	Gammaproteobacteria	Ga0077536	Ga0077536	Ga0077536		911	0	0	0	0	0	0	0	0	0	50	0	0	0	0	0	0	0	0	0	0	18	0	41	18	23	10	12	34	24	15	26	0	0	0	0	25	0	0
ASV_1281	a5e2ef7806b9e8dbcb1ff6e6174047e6	FALSE	sediment	Bacteria	Bacteroidota	Bacteroidia	Cytophagales	Cyclobacteriaceae	uncultured	uncultured_bacterium	910	11	7	11	12	6	18	13	17	28	0	23	21	18	20	24	21	20	34	29	0	0	0	0	0	0	0	0	0	7	10	0	8	9	6	6	10	6	20
ASV_1282	7d9b98315c0d582fec3bb89a2486265a	FALSE	-	Bacteria	Proteobacteria	Gammaproteobacteria	Steroidobacterales	Woeseiaceae	Woeseia		910	0	0	16	0	0	0	0	0	23	61	0	33	0	0	0	0	0	0	0	0	0	0	0	0	0	0	0	0	25	0	17	21	43	28	40	0	19	0
ASV_1283	9dda8906b622ea84991c62e65fd1b8bc	FALSE	-	Bacteria	Bacteroidota	Bacteroidia	Flavobacteriales	NS9_marine_group	NS9_marine_group	uncultured_marine	909	0	0	0	0	0	0	0	0	0	0	0	0	0	0	0	0	0	0	0	0	0	0	0	0	0	0	0	0	0	0	0	0	0	0	0	0	0	0
ASV_1284	75f08d88c968eb41202ddafe11c1f4a2	FALSE	-	Bacteria	SAR324_clade(Marine_group_B)	SAR324_clade(Marine_group_B)	SAR324_clade(Marine_group_B)	SAR324_clade(Marine_group_B)	SAR324_clade(Marine_group_B)		909	13	0	11	5	11	8	0	0	0	0	12	19	3	8	10	0	8	0	4	0	0	7	0	0	0	0	0	0	24	28	30	32	14	22	32	32	18	0
ASV_1285	2186de24a5d436874ca6b089e9c4bf3e	FALSE	-	Bacteria	Bacteroidota	Bacteroidia	Flavobacteriales	Flavobacteriaceae	NS4_marine_group	uncultured_Flavobacteriaceae	908	0	0	0	0	0	0	0	0	0	0	0	0	0	0	0	0	0	0	0	0	0	0	0	0	0	0	0	0	0	0	0	0	0	0	0	0	0	0
ASV_1286	d7679a85fd2945d546d35d0ae3dba9ce	FALSE	-	Bacteria	Marinimicrobia_(SAR406_clade)	Marinimicrobia_(SAR406_clade)	Marinimicrobia_(SAR406_clade)	Marinimicrobia_(SAR406_clade)	Marinimicrobia_(SAR406_clade)		908	0	0	0	0	0	0	0	0	0	0	0	0	0	0	0	0	0	0	0	0	0	0	0	0	0	0	0	0	0	0	0	0	0	0	0	0	0	0
ASV_1287	004b2c49db7661586a576a7d6edfcdf5	FALSE	-	Bacteria	Marinimicrobia_(SAR406_clade)	Marinimicrobia_(SAR406_clade)	Marinimicrobia_(SAR406_clade)	Marinimicrobia_(SAR406_clade)	Marinimicrobia_(SAR406_clade)	Alteromonas_macleodii	908	0	0	0	0	0	0	0	0	0	0	0	0	0	0	0	0	0	0	0	0	0	0	0	0	0	0	0	0	0	0	0	0	0	0	0	0	0	0
ASV_1288	a8fa3408eead93c97cf0bb0189c86c85	FALSE	-	Bacteria	Planctomycetota	Planctomycetes	Pirellulales	Pirellulaceae	Rhodopirellula		908	0	0	0	4	7	0	7	0	0	0	0	0	0	0	0	0	0	0	6	36	31	7	43	43	35	31	31	35	15	6	12	11	11	14	19	11	0	0
ASV_1289	7db2264e805ab8d123249e79ea08d5e7	FALSE	-	Bacteria	Proteobacteria	Alphaproteobacteria	Rickettsiales	S25-593	S25-593	marine_metagenome	908	0	0	0	0	0	0	0	0	0	0	0	0	0	0	0	0	0	0	0	0	0	0	0	0	0	0	0	0	0	0	0	0	0	0	0	0	0	0
ASV_1290	7ffe41c808554fe4ea17e0d0e41431a8	FALSE	-	Bacteria	Entotheonellaeota	Entotheonellia	Entotheonellales	Entotheonellaceae	Entotheonellaceae	uncultured_bacterium	907	0	16	0	0	0	12	0	10	0	15	18	0	0	11	9	10	6	0	0	0	0	25	0	10	0	0	0	8	20	17	19	7	15	14	10	16	11	22
ASV_1291	eb1c3fa0b6118e1a9d9ec9ce1633c046	FALSE	-	Bacteria	Proteobacteria	Alphaproteobacteria					907	23	0	0	0	0	0	0	29	0	0	0	0	0	0	31	42	0	0	32	0	0	0	0	0	0	0	0	0	28	0	0	32	0	0	50	0	36	14
ASV_1292	726727164bd26e5d8aed0da02fc73225	FALSE	-	Bacteria	Proteobacteria	Alphaproteobacteria	Rickettsiales	S25-593	S25-593	uncultured_Rickettsiales	907	0	0	0	0	0	0	0	0	0	0	0	0	0	0	0	0	0	0	0	0	0	0	0	0	0	0	0	0	0	0	0	0	0	0	0	0	0	0
ASV_1293	700298f5deaea18f6ebcf4eb621dd2f8	FALSE	-	Bacteria	Bacteroidota	Bacteroidia	Flavobacteriales	Flavobacteriaceae	NS5_marine_group		906	0	0	0	0	0	0	0	0	0	0	0	0	0	0	0	0	0	0	0	0	0	0	0	0	0	0	0	0	0	0	0	0	0	0	0	0	0	0
ASV_1294	25838119077a655b207a574af39b5d3c	FALSE	-	Bacteria	Bacteroidota	Bacteroidia	Flavobacteriales	Flavobacteriaceae	Lutibacter		906	0	0	21	0	0	11	0	14	42	78	0	35	0	0	0	16	0	0	0	0	0	0	0	0	0	17	0	0	33	30	25	17	17	0	0	16	9	0
ASV_1295	eaaad9db87c021e8d1cc2bcc6822b55a	FALSE	-	Bacteria	Marinimicrobia_(SAR406_clade)	Marinimicrobia_(SAR406_clade)	Marinimicrobia_(SAR406_clade)	Marinimicrobia_(SAR406_clade)	Marinimicrobia_(SAR406_clade)		905	0	0	0	0	0	0	0	0	0	0	0	0	0	0	0	0	0	0	0	0	0	0	0	0	0	0	0	0	0	0	0	0	0	0	0	0	0	0
ASV_1296	c3778fbf78e47800e5a728f13837a055	FALSE	-	Bacteria	Proteobacteria	Gammaproteobacteria	Gammaproteobacteria_Incertae_Sedis	Unknown_Family	uncultured		903	0	0	0	0	0	0	0	0	0	190	38	41	0	7	8	0	0	0	0	12	11	0	13	13	5	10	20	13	18	0	16	0	0	0	0	0	5	0
ASV_1297	4e52109fc15a31adbc63805ea295bcf1	FALSE	-	Bacteria	Bacteroidota	Bacteroidia	Chitinophagales	Saprospiraceae	uncultured		903	13	5	0	0	0	0	3	7	135	87	135	110	0	0	0	0	0	0	0	0	0	0	0	0	0	0	0	0	0	8	10	2	9	5	9	12	8	1
ASV_1298	3d1448a3998c761c7e2c95e1e4a56c7c	FALSE	-	Bacteria	Planctomycetota	Phycisphaerae	CCM11a	CCM11a	CCM11a	uncultured_bacterium	902	19	24	19	0	37	30	24	17	0	0	0	0	12	15	26	9	0	18	0	0	8	7	0	0	7	0	0	0	0	24	17	0	0	16	19	23	0	0
ASV_1299	4ccf158a474e98ab2464e869663541f8	FALSE	-	Bacteria	Chloroflexi	Dehalococcoidia	SAR202_clade	SAR202_clade	SAR202_clade		902	27	0	0	25	26	33	0	0	0	0	30	0	14	0	19	12	0	0	0	0	0	0	0	0	0	0	0	0	0	0	0	0	0	0	0	0	0	6
ASV_1300	d81702b5feff53bdc64100aa7073b377	FALSE	-	Bacteria	Gemmatimonadota	BD2-11_terrestrial_group	BD2-11_terrestrial_group	BD2-11_terrestrial_group	BD2-11_terrestrial_group	uncultured_deep-sea	902	0	0	0	0	0	0	0	0	0	0	0	0	0	0	0	0	0	0	0	0	0	0	0	0	0	0	0	0	0	0	0	0	0	0	0	0	0	0
ASV_1301	157df4afc7a277ea098f0a79369a865a	FALSE	nodule	Bacteria	Bacteroidota	Rhodothermia	Rhodothermales	Rhodothermaceae	uncultured	uncultured_deep-sea	901	0	0	0	0	0	0	0	0	0	0	6	0	0	0	0	0	0	0	0	42	31	42	29	65	60	0	78	0	0	0	0	0	0	0	0	0	0	0
ASV_1303	926d6b66bb334f125a9bbc2a34c1db6a	FALSE	-	Bacteria	Proteobacteria	Alphaproteobacteria					900	14	17	30	0	0	0	19	12	0	0	30	0	0	0	22	22	0	0	0	0	0	0	0	0	0	0	0	0	0	0	17	30	21	18	23	20	14	15
ASV_1305	d4893f581165ae6f91105cbbe862f2d8	FALSE	-	Bacteria	Proteobacteria	Alphaproteobacteria	Rickettsiales	S25-593	S25-593	marine_metagenome	899	0	0	0	0	0	0	0	0	0	0	0	0	0	0	0	0	0	0	0	0	0	0	0	0	0	0	0	0	2	0	0	0	0	0	0	0	0	0
ASV_1306	84706ad4691cfaa8d83b9b4da30c138f	FALSE	-	Bacteria	Verrucomicrobiota	Verrucomicrobiae	Verrucomicrobiales	DEV007	DEV007		899	0	0	0	0	0	0	0	0	0	0	0	0	0	0	0	0	0	0	0	0	0	0	0	0	0	0	0	0	0	0	0	0	0	0	0	0	0	0
ASV_1307	acad4ffe82d3c6cd8a1649e7e758dc95	FALSE	-	Bacteria	Bacteroidota	Bacteroidia	Flavobacteriales	Flavobacteriaceae	NS4_marine_group		897	0	0	0	0	0	0	0	0	0	0	0	0	0	0	0	0	0	0	0	0	0	0	0	0	0	0	0	0	0	0	0	0	0	0	0	0	0	0
ASV_1308	27e9b44e3cc5a7b3591eabb889e91f8e	FALSE	-	Bacteria	Proteobacteria	Alphaproteobacteria	Defluviicoccales	uncultured	uncultured		896	23	0	0	0	45	39	0	0	0	0	0	0	26	0	0	0	15	0	0	0	0	0	0	0	0	0	0	0	0	0	0	0	0	0	0	0	0	0
ASV_1309	29282f0ff27f983467eb3dcb11bcc2cc	FALSE	-	Bacteria	NB1-j	NB1-j	NB1-j	NB1-j	NB1-j		895	0	0	0	0	34	0	61	0	0	0	0	0	0	0	0	44	0	38	40	0	0	0	0	0	0	0	0	0	18	0	0	14	19	25	0	0	0	27
ASV_1310	0442e4675cbd5c331b273724ead80934	FALSE	-	Bacteria	Chloroflexi	Dehalococcoidia	SAR202_clade	SAR202_clade	SAR202_clade		895	0	0	0	0	0	0	0	0	0	0	0	0	0	0	0	0	0	0	0	0	0	0	0	0	0	0	0	0	0	0	0	0	0	0	0	0	0	0
ASV_1311	afb9f055a571074bdf2e95fd0329090c	FALSE	-	Bacteria	Proteobacteria	Gammaproteobacteria	BD7-8	BD7-8	BD7-8		894	0	0	0	0	0	0	0	0	0	0	0	0	0	0	0	0	0	0	0	136	246	16	91	50	116	19	0	0	0	0	0	0	0	0	0	0	0	0
ASV_1312	e1c42b0f7313642f004e74bdc9404055	FALSE	-	Bacteria	Proteobacteria	Alphaproteobacteria	Sphingomonadales	Sphingomonadaceae			894	0	0	0	0	0	0	0	0	0	0	0	0	0	0	0	0	0	0	0	0	0	0	0	0	0	0	0	0	0	0	0	0	0	0	0	0	0	0
ASV_1313	dcc6e1bb5aa5047646505fed07528952	FALSE	-	Bacteria	Bacteroidota	Bacteroidia	Flavobacteriales	Flavobacteriaceae	uncultured	uncultured_deep-sea	893	5	4	0	0	0	0	0	0	57	448	0	33	0	0	0	4	0	0	0	0	0	0	6	0	0	0	5	5	12	5	0	8	10	9	19	0	10	0
ASV_1314	12e6db5b16f2e93cd7fc096f5580636f	FALSE	-	Bacteria	Gemmatimonadota	BD2-11_terrestrial_group	BD2-11_terrestrial_group	BD2-11_terrestrial_group	BD2-11_terrestrial_group	uncultured_deep-sea	893	45	43	37	0	0	19	17	0	0	0	21	0	0	21	0	25	18	14	0	0	0	0	0	0	0	0	0	0	0	0	0	0	0	19	0	0	0	17
ASV_1315	fb4882626262ecb234879294899a803e	FALSE	-	Bacteria	Chloroflexi	Dehalococcoidia	SAR202_clade	SAR202_clade	SAR202_clade	hydrothermal_vent	892	20	0	31	0	0	0	0	0	19	0	19	0	0	0	0	47	0	57	0	0	0	0	0	0	0	0	0	0	6	14	0	11	10	10	0	0	0	0
ASV_1316	9aa5c96a50be7085fd55ad3f209caade	FALSE	nodule_surface	Bacteria	Proteobacteria	Gammaproteobacteria	Steroidobacterales	Woeseiaceae	Woeseia		892	22	0	0	0	0	0	0	0	0	0	0	0	0	0	0	0	0	0	0	0	0	0	0	0	0	0	0	0	27	32	34	22	0	0	0	0	36	0
ASV_1317	a6dc2fa8ecb696cc0f7804d76734616b	FALSE	-	Bacteria	Chloroflexi	Dehalococcoidia	SAR202_clade	SAR202_clade	SAR202_clade	hydrothermal_vent	891	0	0	0	0	0	0	0	0	0	0	0	0	0	0	0	0	0	0	0	0	0	0	0	0	0	0	0	0	0	0	0	0	0	0	0	0	0	0
ASV_1318	52eca98a0f7abacbc2d2978addd0db00	FALSE	-	Bacteria	Chloroflexi	Dehalococcoidia	S085	S085	S085	uncultured_bacterium	887	0	0	0	0	47	0	0	0	0	0	0	0	0	22	0	0	0	0	0	0	0	0	0	0	0	0	0	0	0	0	0	0	0	0	0	0	0	0
ASV_1319	57c1add39146d896406f1968e80a7242	FALSE	-	Bacteria							887	7	4	11	29	28	20	14	22	0	0	0	0	11	11	12	12	24	26	34	0	0	0	0	0	0	0	0	0	0	0	0	0	0	0	0	0	0	10
ASV_1320	735c6156c13750d730704b397309f60b	FALSE	-	Bacteria	Proteobacteria	Gammaproteobacteria	MBMPE27	MBMPE27	MBMPE27		887	15	0	16	0	0	0	0	0	0	0	0	0	0	0	0	0	0	0	0	0	0	0	0	0	0	0	0	0	0	0	0	0	0	0	0	0	0	0
ASV_1321	d1e9b17f6815059deafe3df94879e28f	FALSE	nodule	Bacteria							886	0	0	0	0	0	0	0	0	0	0	0	0	0	0	0	0	0	0	0	79	0	0	44	44	44	32	60	0	0	0	0	0	0	0	0	0	0	0
ASV_1322	e1d60fb27af996631b627a6821710366	FALSE	-	Archaea	Nanoarchaeota	Nanoarchaeia	Woesearchaeales	Woesearchaeales	Woesearchaeales		886	18	18	17	6	0	15	23	0	0	0	0	0	11	13	18	14	20	38	19	0	0	0	0	0	0	0	0	0	3	12	7	9	9	9	13	5	15	67
ASV_1323	cded83f60dd3a65adc9cbc6ef13cfb40	FALSE	-	Bacteria	Marinimicrobia_(SAR406_clade)	Marinimicrobia_(SAR406_clade)	Marinimicrobia_(SAR406_clade)	Marinimicrobia_(SAR406_clade)	Marinimicrobia_(SAR406_clade)		884	0	0	0	0	0	0	0	0	0	0	0	0	0	0	0	0	0	0	0	0	0	0	0	0	0	0	0	0	0	0	0	0	0	0	0	0	0	0
ASV_1324	23963e6ea75e42b28a0deac3bcdca330	FALSE	-	Bacteria	Latescibacterota	Latescibacteria	Latescibacterales	Latescibacteraceae	Latescibacteraceae	bacterium_enrichment	884	15	10	6	13	10	0	19	15	18	0	16	0	12	14	22	21	8	9	13	0	0	0	0	0	0	0	0	0	20	20	8	13	12	17	15	24	15	19
ASV_1325	75ca45875f6462acd4a8fc41bb7e6b8b	FALSE	-	Bacteria	Proteobacteria	Gammaproteobacteria	Gammaproteobacteria_Incertae_Sedis	Unknown_Family	uncultured		884	28	0	17	0	0	0	0	0	0	115	0	0	0	10	0	0	0	0	0	0	0	0	0	0	0	0	0	0	36	40	0	33	37	31	27	38	28	26
ASV_1326	0c0187edfcd614a72d90a924215558fb	FALSE	-	Archaea	Nanoarchaeota	Nanoarchaeia	Woesearchaeales	Woesearchaeales	Woesearchaeales		883	0	0	0	0	0	0	12	9	0	0	0	0	0	15	33	23	0	0	11	0	0	0	0	0	0	0	0	0	0	0	0	0	0	0	0	0	0	15
ASV_1327	6514541705e86e4314f7383aa0e55e8c	FALSE	-	Bacteria	Proteobacteria	Alphaproteobacteria	Kiloniellales	Kiloniellaceae	uncultured		881	2	0	0	0	0	0	0	0	0	0	0	0	0	0	0	0	0	0	0	60	34	9	32	71	28	77	12	49	11	0	4	0	0	8	0	0	4	0
ASV_1328	ded9d2d31f705e03036daa77037f8fe2	FALSE	-	Archaea	Nanoarchaeota	Nanoarchaeia	Woesearchaeales	SCGC_AAA011-D5	SCGC_AAA011-D5	uncultured_euryarchaeote	875	0	0	0	0	19	0	0	0	0	0	0	0	0	0	20	0	0	15	0	0	41	50	29	23	26	17	3	7	0	0	0	0	0	0	20	13	0	0
ASV_1329	8cdaa5ce54a4e9739a39efa7a901f08b	FALSE	-	Bacteria	SAR324_clade(Marine_group_B)	SAR324_clade(Marine_group_B)	SAR324_clade(Marine_group_B)	SAR324_clade(Marine_group_B)	SAR324_clade(Marine_group_B)		875	0	0	0	0	0	0	0	0	0	0	0	0	0	0	0	0	0	0	0	123	29	89	0	0	197	0	37	0	0	0	0	0	0	0	0	0	0	0
ASV_1330	71efc45188ab141af3228ffe7e17d368	FALSE	-	Bacteria	Proteobacteria	Alphaproteobacteria					874	0	0	38	27	30	43	33	0	0	0	0	0	0	0	0	0	33	27	0	0	0	0	0	0	0	0	0	0	0	20	27	0	14	29	0	38	0	0
ASV_1331	ea661461d19db4f4f98fcfef96d0b040	FALSE	-	Bacteria	Proteobacteria	Gammaproteobacteria	MBAE14	MBAE14	MBAE14	uncultured_bacterium	872	8	0	8	0	0	0	0	0	0	0	0	0	12	0	12	0	0	0	0	0	0	0	0	0	0	0	0	0	12	0	0	12	17	18	23	24	25	37
ASV_1332	a56db17e01bc400a3975ac01ca08bad5	FALSE	-	Bacteria	Proteobacteria	Gammaproteobacteria					872	19	0	0	0	0	0	20	0	0	0	0	0	19	13	45	0	11	11	7	0	0	0	0	0	0	0	0	0	6	12	11	0	21	24	16	25	16	47
ASV_1333	8224afb441c5efe0fb63f651bb83941b	FALSE	nodule	Bacteria	SAR324_clade(Marine_group_B)	SAR324_clade(Marine_group_B)	SAR324_clade(Marine_group_B)	SAR324_clade(Marine_group_B)	SAR324_clade(Marine_group_B)		871	0	0	0	0	0	0	0	0	0	0	0	0	0	0	0	0	0	0	0	17	15	33	9	5	9	7	0	32	9	10	12	0	6	6	12	0	0	0
ASV_1335	f2ebce4e12e50caf4afb01eefe219f37	FALSE	-	Bacteria	Bacteroidota	Bacteroidia	Flavobacteriales	NS9_marine_group	NS9_marine_group	uncultured_marine	870	0	0	0	0	0	0	0	0	0	0	0	0	0	0	0	0	0	0	0	0	0	0	0	0	0	0	0	0	0	0	0	0	0	0	0	0	0	0
ASV_1336	2b12a4a67a76ed267ba90503482e9741	FALSE	-	Bacteria	Proteobacteria	Gammaproteobacteria					869	0	0	28	15	0	0	17	32	0	71	46	0	23	50	32	20	0	0	23	0	0	0	0	0	0	0	0	0	0	0	0	36	0	0	0	0	31	0
ASV_1337	a90f209119f3e0a1f98eb3bf084aab25	FALSE	-	Bacteria	Proteobacteria	Gammaproteobacteria	SAR86_clade	SAR86_clade	SAR86_clade		868	0	0	0	0	0	0	0	0	0	0	0	0	0	0	0	0	0	0	0	0	0	0	0	0	0	0	0	0	0	0	0	0	0	0	0	0	0	0
ASV_1338	3a81f06e6703e520e3f163042d8fda18	FALSE	-	Bacteria	Calditrichota	Calditrichia	Calditrichales	Calditrichaceae	Calditrichaceae	uncultured_Deferribacteres	868	23	23	24	0	0	0	10	21	45	0	40	30	20	10	21	10	3	0	0	0	8	4	5	10	12	0	0	9	14	20	14	15	14	12	19	0	17	6
ASV_1339	adda19b0eb3520c04fe77f7b8d42c6f1	FALSE	-	Bacteria	Actinobacteriota	Acidimicrobiia	Actinomarinales	uncultured	uncultured		867	0	0	0	0	36	0	0	0	0	0	0	0	0	0	21	0	45	46	39	0	0	69	0	0	0	0	0	0	0	0	0	0	0	0	0	0	0	0
ASV_1340	7210503a7608da9dbf59fd48ae9a9d43	FALSE	-	Bacteria	Chloroflexi	Dehalococcoidia	SAR202_clade	SAR202_clade	SAR202_clade		867	0	0	0	0	0	0	0	0	0	0	0	0	0	0	0	0	0	0	0	0	31	0	81	119	69	59	0	88	0	0	0	0	0	0	0	0	0	0
ASV_1341	57555e3aa5d51c87ea389347636e54fb	FALSE	-	Bacteria	Proteobacteria	Alphaproteobacteria	Defluviicoccales	uncultured	uncultured		865	0	0	0	0	0	0	0	0	0	0	0	0	0	0	0	0	0	0	0	61	35	57	69	43	0	54	13	45	0	0	0	0	0	0	0	0	0	0
ASV_1343	050441596a997a07c72160e332b3dd09	FALSE	-	Bacteria	Proteobacteria	Gammaproteobacteria	Thiomicrospirales	Thioglobaceae	SUP05_cluster		864	0	0	0	0	0	0	0	0	0	0	0	0	0	0	0	0	0	0	0	0	0	0	0	0	0	0	0	0	0	0	0	0	0	0	0	0	0	0
ASV_1344	1d7d3ba1f81be3865a097933c404bd00	FALSE	-	Bacteria	Bacteroidota	Rhodothermia	Rhodothermales	Rhodothermaceae	uncultured		863	11	0	24	0	9	0	21	0	0	0	0	27	12	0	7	0	0	2	13	0	0	0	0	0	0	0	0	0	37	41	30	29	40	32	29	35	24	11
ASV_1345	ef578e3eb52e70762228b63160add33a	FALSE	-	Bacteria	Latescibacterota	Latescibacteria	Latescibacterales	Latescibacteraceae	Latescibacteraceae	bacterium_enrichment	862	32	0	25	40	38	40	33	26	0	0	0	0	0	21	0	0	40	27	33	0	0	0	0	0	0	0	0	0	0	0	0	0	0	0	0	0	0	0
ASV_1346	c6d5f677e8ea868d64a2dcb0cc8a1019	FALSE	-	Bacteria	Proteobacteria	Alphaproteobacteria	SAR11_clade	Clade_I			862	0	0	0	0	0	0	0	0	0	0	0	0	0	0	0	0	0	0	0	0	0	0	0	0	0	0	0	0	0	0	0	0	0	0	0	0	0	0
ASV_1347	84ad846a3879794dcab9d5783129dc7a	FALSE	-	Bacteria	Proteobacteria	Alphaproteobacteria	Rhodospirillales	Magnetospiraceae	uncultured		860	0	0	22	42	21	30	0	34	0	0	0	0	26	0	10	16	36	38	36	0	0	0	0	0	0	0	0	0	15	0	0	0	0	0	0	0	9	13
ASV_1348	57642743419828564e8798bb8a726422	FALSE	-	Bacteria	Proteobacteria	Alphaproteobacteria	SAR11_clade				860	0	0	0	0	0	0	0	0	0	0	0	0	0	0	0	0	0	0	0	0	0	0	0	0	0	0	0	0	0	0	0	0	0	0	0	0	0	0
ASV_1349	1dbccb4892bc9ee3481859cca78beb4c	FALSE	-	Bacteria	Proteobacteria	Gammaproteobacteria	SS1-B-09-64	SS1-B-09-64	SS1-B-09-64	uncultured_bacterium	859	0	0	0	0	0	0	0	0	0	0	0	0	0	0	0	0	0	0	0	16	0	99	68	37	84	39	13	47	0	0	0	0	0	0	0	0	0	0
ASV_1350	2b0d92273ccb0bcf509b64cceb29f354	FALSE	-	Archaea	Crenarchaeota	Nitrososphaeria	Marine_Benthic_Group_A	Marine_Benthic_Group_A	Marine_Benthic_Group_A	uncultured_crenarchaeote	858	19	0	0	23	33	39	29	27	0	0	0	0	26	26	34	23	17	18	20	0	0	0	0	0	0	0	0	0	0	0	0	0	9	0	4	0	0	21
ASV_1351	74b43c577a27fad77f99118b684a553b	FALSE	-	Bacteria	Proteobacteria	Alphaproteobacteria	Rhodospirillales	Magnetospiraceae	uncultured		857	0	0	7	0	0	0	0	0	0	0	0	0	0	0	0	0	0	0	0	0	0	0	4	8	0	2	0	0	15	17	10	15	10	0	18	12	11	0
ASV_1352	02141a7f25e4e5235f7a1b77d0b95ca4	FALSE	-	Bacteria	Proteobacteria	Alphaproteobacteria	Rhodobacterales	Rhodobacteraceae	uncultured		855	0	0	0	0	0	0	0	0	0	0	0	0	0	0	0	0	0	0	0	0	0	0	0	0	0	0	0	0	0	0	0	0	0	0	0	0	0	0
ASV_1353	ecc378f2d6a993a0307e0c3eaa3aab1d	FALSE	-	Bacteria	Myxococcota	bacteriap25	bacteriap25	bacteriap25	bacteriap25		854	10	0	19	0	0	0	0	0	19	0	0	0	0	0	10	0	0	0	0	10	7	2	19	29	6	10	5	2	27	40	21	20	22	22	25	32	22	0
ASV_1354	71d42ba0373d934cf7acfc20823ef4a7	FALSE	-	Bacteria	Proteobacteria	Gammaproteobacteria	BD7-8	BD7-8	BD7-8		853	0	3	48	0	0	0	50	17	108	81	0	1	25	0	0	0	0	0	0	1	3	30	1	1	1	2	4	36	4	1	1	0	0	2	1	2	2	0
ASV_1355	9121f59ea27c448a60757bccf0fa0a17	FALSE	-	Bacteria	SAR324_clade(Marine_group_B)	SAR324_clade(Marine_group_B)	SAR324_clade(Marine_group_B)	SAR324_clade(Marine_group_B)	SAR324_clade(Marine_group_B)	uncultured_deep-sea	852	0	0	0	0	0	0	0	0	0	28	0	0	0	0	4	0	0	0	0	0	0	0	0	0	0	0	0	0	10	15	4	0	8	0	0	0	0	0
ASV_1356	fc2103cfa8c558d21b63924f4b98b529	FALSE	-	Bacteria	Proteobacteria	Gammaproteobacteria	OM182_clade	OM182_clade	OM182_clade		851	27	0	23	0	0	0	0	0	0	150	0	0	0	0	0	0	0	0	0	9	12	19	9	0	0	0	11	0	15	22	0	0	0	31	0	0	0	0
ASV_1357	def3382ddf5c268b78c02d0c0acf281e	FALSE	nodule	Bacteria	Proteobacteria	Gammaproteobacteria	Nitrosococcales	Nitrosococcaceae			851	4	0	2	0	0	0	0	0	0	0	0	0	0	0	0	0	0	0	0	39	51	23	35	45	48	25	19	20	0	0	0	0	0	0	0	5	12	0
ASV_1358	d11d43efb5e84d71170591fdb2af06a4	FALSE	nodule	Bacteria	Myxococcota	bacteriap25	bacteriap25	bacteriap25	bacteriap25	uncultured_bacterium	851	0	0	0	0	0	0	0	0	0	0	0	0	0	0	0	0	0	0	0	79	78	22	62	72	34	51	16	23	0	0	0	0	0	0	0	0	0	0
ASV_1359	d8dbce0dd9d2859c84cc2cdc107a0272	FALSE	-	Bacteria	Proteobacteria	Gammaproteobacteria	Oceanospirillales	Kangiellaceae	uncultured	uncultured_bacterium	850	0	0	0	0	0	0	0	0	0	0	0	0	0	0	0	0	0	0	0	0	20	0	0	0	0	0	0	0	0	0	0	0	0	0	0	0	0	0
ASV_1360	5af919ff5de4662a18b732ba25ca0c2d	FALSE	-	Bacteria	Nitrospinota	Nitrospinia	Nitrospinales	Nitrospinaceae	Nitrospina		849	0	0	10	0	0	0	0	0	0	0	44	81	0	0	0	0	0	0	0	0	17	24	14	11	18	4	11	11	32	27	24	0	13	0	0	26	0	0
ASV_1361	a8605014b258f5323404aaf4d71cfb34	FALSE	-	Bacteria	NB1-j	NB1-j	NB1-j	NB1-j	NB1-j	uncultured_organism	849	8	0	0	0	15	0	0	0	0	0	0	0	0	0	28	41	13	17	0	0	0	0	0	0	0	0	0	0	0	0	0	0	0	0	0	0	0	0
ASV_1362	4487a12547a0e105ecf8b6950ee13375	FALSE	-	Bacteria	Proteobacteria	Alphaproteobacteria	SAR11_clade	Clade_I	uncultured		849	0	0	0	0	0	0	0	0	0	0	0	0	0	0	0	0	0	0	0	0	0	0	0	0	0	0	0	0	0	0	0	0	0	0	0	0	0	0
ASV_1363	d9700732a80f1f230f2643672c080049	FALSE	-	Bacteria	Nitrospinota	Nitrospinia	Nitrospinales	Nitrospinaceae	Nitrospina	uncultured_deep-sea	848	0	0	0	0	0	0	0	0	0	0	0	0	0	0	0	0	0	0	0	0	0	0	0	0	0	0	0	0	0	0	0	0	0	0	0	0	0	0
ASV_1364	d7d7fd2a5f2cdf3854198927a34973c6	FALSE	-	Archaea	Crenarchaeota	Nitrososphaeria	Nitrosopumilales	Nitrosopumilaceae	Candidatus_Nitrosopumilus	uncultured_crenarchaeote	847	0	0	34	0	0	24	0	0	70	0	0	0	33	0	0	0	18	0	0	0	0	0	0	0	0	0	0	0	0	0	39	0	41	0	0	0	0	56
ASV_1365	a4e1246c33efc3b83e176da4035f7e5f	FALSE	-	Bacteria	Proteobacteria	Alphaproteobacteria	Puniceispirillales	SAR116_clade	SAR116_clade		847	0	0	0	0	0	0	0	0	0	0	0	0	0	0	0	0	0	0	0	0	0	0	0	0	0	0	0	0	0	0	0	0	0	0	0	0	0	0
ASV_1366	3db4d629b2119f14eba45fa158378316	FALSE	nodule	Bacteria	Actinobacteriota	Thermoleophilia	Solirubrobacterales	67-14	67-14	uncultured_actinobacterium	846	0	0	0	7	0	4	0	0	0	0	0	0	0	0	0	0	0	0	0	26	22	17	21	23	17	21	24	23	2	0	4	0	0	4	0	0	8	8
ASV_1367	34be04c29f478a723231ea2a3c834c48	FALSE	-	Bacteria	Proteobacteria	Alphaproteobacteria	Defluviicoccales	uncultured	uncultured		846	0	0	0	0	0	0	0	0	0	0	0	0	0	0	0	0	0	0	0	14	0	0	50	10	0	7	65	419	0	0	0	0	0	0	0	0	0	12
ASV_1368	692dbe75949cd2ac1156814473fbc8e1	FALSE	-	Bacteria	NB1-j	NB1-j	NB1-j	NB1-j	NB1-j		846	0	0	0	0	0	0	0	0	0	0	0	0	0	0	0	0	0	0	0	50	0	26	38	37	39	21	21	19	12	14	15	11	0	20	14	13	12	0
ASV_1369	5d4ca15d73ef3fa3a84a6d4f0fb8f541	FALSE	-	Bacteria	Proteobacteria	Gammaproteobacteria	AT-s2-59	AT-s2-59	AT-s2-59	uncultured_organism	845	0	0	0	0	0	0	0	0	0	0	0	0	0	0	0	0	0	0	0	0	0	0	0	0	0	0	0	0	0	0	0	0	0	0	0	0	0	0
ASV_1370	8e1e12a993ac3be9f95baaa7a1a24f36	FALSE	-	Bacteria	SAR324_clade(Marine_group_B)	SAR324_clade(Marine_group_B)	SAR324_clade(Marine_group_B)	SAR324_clade(Marine_group_B)	SAR324_clade(Marine_group_B)		845	0	0	0	0	35	0	49	54	0	0	0	0	37	28	23	33	27	0	0	0	0	0	0	0	0	0	0	0	0	0	0	0	9	0	0	31	0	42
ASV_1371	2182f1a95e1400f90cb40226bc682c46	FALSE	-	Bacteria	Acidobacteriota	Subgroup_21	Subgroup_21	Subgroup_21	Subgroup_21	uncultured_bacterium	844	7	8	13	0	5	8	0	6	35	0	0	23	11	0	9	6	6	5	4	0	0	0	0	0	0	0	0	0	29	27	21	19	34	31	22	23	19	21
ASV_1372	72181dada642cad84ec76c4d5add942d	FALSE	-	Bacteria	Proteobacteria	Gammaproteobacteria	UBA10353_marine_group	UBA10353_marine_group	UBA10353_marine_group		844	0	0	0	0	0	0	0	0	0	0	0	0	0	0	0	0	0	0	0	0	0	0	0	0	0	0	0	0	0	0	0	0	0	0	0	0	0	0
ASV_1373	3c0b979be873fc061bb173f49a40fe14	FALSE	-	Bacteria	Proteobacteria	Alphaproteobacteria	Rhodospirillales	AEGEAN-169_marine_group	AEGEAN-169_marine_group		844	0	0	0	0	0	0	0	0	0	0	0	0	0	0	0	0	0	0	0	0	0	0	0	0	0	0	0	0	0	0	0	0	0	0	0	0	0	0
ASV_1374	b3d87392be385aadc3d3d0498aedeb92	FALSE	-	Bacteria	Actinobacteriota	Acidimicrobiia	Microtrichales	Microtrichaceae	Sva0996_marine_group		844	0	0	0	0	0	0	0	0	0	0	0	0	0	0	0	0	0	0	0	0	0	0	0	0	0	0	0	0	0	0	0	0	0	0	0	0	0	0
ASV_1375	74de4d9a66f90d41d4a942d113a66c31	FALSE	-	Bacteria	Bacteroidota	Bacteroidia	Cytophagales	Cyclobacteriaceae	Ekhidna		844	0	0	0	0	0	0	0	0	0	0	0	0	0	0	0	0	0	0	0	109	61	40	12	0	29	36	72	69	0	0	0	0	0	0	0	0	0	0
ASV_1376	72c98684e9c4d96c2fb0738754dbfacf	FALSE	-	Bacteria	Proteobacteria	Gammaproteobacteria	SAR86_clade	SAR86_clade	SAR86_clade		843	0	0	0	0	0	0	0	0	0	0	0	0	0	0	0	0	0	0	0	0	0	0	0	0	0	0	0	0	0	0	0	0	0	0	0	0	0	0
ASV_1377	115253d61ae911c3b4b8458571015f54	FALSE	-	Bacteria	Proteobacteria	Gammaproteobacteria	Cellvibrionales	Halieaceae			842	25	0	0	0	0	0	0	0	39	0	0	0	0	0	0	0	0	0	0	0	16	0	35	22	28	0	0	0	24	21	23	27	29	0	0	0	0	0
ASV_1378	4c058d9e13f8d1122f835a46f137e724	FALSE	-	Bacteria	Proteobacteria	Alphaproteobacteria	SAR11_clade	Clade_IV	Clade_IV	uncultured_bacterium	842	0	0	0	0	0	0	0	0	0	0	0	0	0	0	0	0	0	0	0	0	0	0	0	0	0	0	0	0	0	0	0	0	0	0	0	0	0	0
ASV_1379	51188885d9a70216468f42556257cc90	FALSE	-	Archaea	Nanoarchaeota	Nanoarchaeia	Woesearchaeales				841	0	0	0	0	0	0	45	21	0	0	0	0	53	87	113	98	59	63	79	0	0	0	0	0	0	0	0	0	0	0	0	0	0	0	0	6	0	42
ASV_1380	101637aba474a6614786486ad42acb11	FALSE	-	Bacteria	Firmicutes	Bacilli	Lactobacillales	Streptococcaceae	Streptococcus		838	0	0	0	0	0	0	0	0	0	0	0	0	0	0	0	0	0	0	0	0	0	0	0	0	0	0	0	0	0	0	0	0	0	0	0	0	0	0
ASV_1381	ff4841177da5cf1809b97a6fc1e7fcb3	FALSE	-	Bacteria	NB1-j	NB1-j	NB1-j	NB1-j	NB1-j		835	26	0	0	0	9	0	20	46	0	0	0	0	0	33	0	35	0	0	0	0	12	0	20	5	7	9	0	0	0	22	21	9	0	12	21	37	0	0
ASV_1382	6449488b756849f9fc20f705e60788f8	FALSE	nodule	Bacteria	Proteobacteria	Gammaproteobacteria	Ga0077536	Ga0077536	Ga0077536	uncultured_gamma	834	0	0	0	0	0	0	0	0	0	0	0	0	0	0	0	0	0	0	0	47	41	0	53	41	30	74	39	0	0	0	0	0	0	0	0	0	0	0
ASV_1383	58854ff785dd18ed6336b2bf51cc351e	FALSE	-	Bacteria	Proteobacteria	Alphaproteobacteria	Rhizobiales	Rhizobiaceae	Pseudahrensia	uncultured_bacterium	834	5	7	0	0	0	0	0	5	0	0	0	0	0	0	0	0	0	0	0	0	12	0	18	11	11	14	0	17	7	7	0	0	0	0	4	10	0	0
ASV_1384	5cc0af9c14a96c1f47bea6a8144eaeb6	FALSE	-	Bacteria	Proteobacteria	Gammaproteobacteria	Cellvibrionales	Porticoccaceae	SAR92_clade	uncultured_bacterium	834	0	0	0	0	0	0	0	0	0	0	0	0	0	0	0	0	0	0	0	0	0	0	0	0	0	0	0	0	0	0	0	0	0	0	0	0	0	0
ASV_1385	63785df7ffa57746ce7642534cb179dc	FALSE	-	Bacteria	Nitrospinota	Nitrospinia	Nitrospinales	Nitrospinaceae	Nitrospina		833	16	11	21	13	16	11	7	13	0	0	0	0	9	14	0	10	28	43	23	0	0	8	0	0	4	0	0	3	0	0	0	0	0	0	0	0	0	6
ASV_1386	95a282de4162dd0b05987c2150423720	FALSE	-	Bacteria	Verrucomicrobiota	Verrucomicrobiae	Verrucomicrobiales	DEV007	DEV007	uncultured_Verrucomicrobiaceae	831	0	0	0	0	0	0	0	0	0	0	0	0	0	0	0	0	0	0	0	0	0	0	0	0	0	0	0	0	0	0	0	0	0	0	0	0	0	0
ASV_1387	46e7574e679d375d5649a219ab9657ce	FALSE	-	Bacteria	Marinimicrobia_(SAR406_clade)	Marinimicrobia_(SAR406_clade)	Marinimicrobia_(SAR406_clade)	Marinimicrobia_(SAR406_clade)	Marinimicrobia_(SAR406_clade)	uncultured_bacterium	831	0	0	0	0	0	0	0	0	0	0	0	0	0	0	0	0	0	0	0	0	0	0	0	0	0	0	0	0	0	0	0	0	0	0	0	0	0	0
ASV_1388	5a980b46878176a7a4daa3568ed3bd2d	FALSE	-	Bacteria	Acidobacteriota	Acidobacteriae	PAUC26f	PAUC26f	PAUC26f		830	22	0	17	0	24	0	0	0	0	0	18	0	21	0	21	0	0	0	0	0	0	0	0	0	0	0	0	0	0	20	16	20	23	24	22	20	17	0
ASV_1389	09e01b82525b35b715c83539428daa76	FALSE	-	Archaea	Crenarchaeota	Nitrososphaeria	Nitrosopumilales	Nitrosopumilaceae			829	0	0	0	0	0	0	0	0	0	30	0	0	0	0	0	0	0	0	0	21	42	59	56	72	65	41	0	0	15	0	30	0	0	0	0	0	0	0
ASV_1390	cae2a014f290c39c9db7be38ce6a560c	FALSE	-	Bacteria	Cyanobacteria	Cyanobacteriia	Synechococcales	Cyanobiaceae			828	0	0	0	0	0	0	0	0	0	0	0	0	0	0	0	0	0	0	0	0	0	0	0	0	0	0	0	0	0	0	0	0	0	0	0	0	0	0
ASV_1391	b96c9e7f7852c07b3857896518edb11f	FALSE	-	Bacteria	Chloroflexi	Dehalococcoidia	SAR202_clade	SAR202_clade	SAR202_clade	uncultured_deep-sea	828	0	0	28	35	20	35	33	33	0	0	0	0	0	25	27	0	0	34	34	0	0	0	0	0	0	0	0	0	0	0	0	0	0	0	0	0	0	0
ASV_1392	65b9a1b7323f7721812d5bab8c0ad43b	FALSE	-	Bacteria	Bacteroidota	Bacteroidia	Cytophagales	Cyclobacteriaceae	uncultured	uncultured_deep-sea	827	0	18	15	0	2	0	0	21	79	66	46	58	0	0	0	0	0	0	0	22	0	0	0	0	0	0	0	0	0	35	27	22	23	24	0	29	34	19
ASV_1393	f04776c86bab4e2f2edd162f22f317a0	FALSE	-	Bacteria	SAR324_clade(Marine_group_B)	SAR324_clade(Marine_group_B)	SAR324_clade(Marine_group_B)	SAR324_clade(Marine_group_B)	SAR324_clade(Marine_group_B)		827	0	0	0	0	0	0	0	0	0	0	0	0	0	0	0	0	0	0	0	0	0	0	0	0	0	0	0	0	0	0	0	0	0	0	0	0	0	0
ASV_1394	9bbbe63f9b1101b0a25246dc85ed52cb	FALSE	-	Bacteria	Cyanobacteria	Cyanobacteriia	Synechococcales	Cyanobiaceae			827	0	0	0	0	0	0	0	0	0	0	0	0	0	0	0	0	0	0	0	0	0	0	0	0	0	0	0	0	0	0	0	0	0	0	0	0	0	0
ASV_1395	70b6c6aadaea6dc8ed1e81c8e7fd71bd	FALSE	-	Bacteria	Gemmatimonadota	Gemmatimonadetes	Gemmatimonadales	Gemmatimonadaceae	uncultured	uncultured_deep-sea	826	15	17	27	0	0	0	0	0	17	0	19	0	13	0	0	0	0	0	0	0	0	12	0	0	0	0	0	0	14	22	0	35	9	5	4	10	17	30
ASV_1396	9063b370ed25a2a638cc5a920e2df8df	FALSE	-	Bacteria	Chloroflexi						825	9	12	0	8	9	12	3	0	0	0	0	0	6	3	2	6	4	6	0	7	9	12	14	19	13	12	0	21	0	9	9	15	20	11	14	16	15	0
ASV_1397	b719f13361e9889d482a83fcaf50d5ab	FALSE	-	Bacteria	Proteobacteria	Gammaproteobacteria	HOC36	HOC36	HOC36	Candidatus_Thioglobus	824	0	0	0	0	0	0	0	0	0	0	0	0	0	0	0	0	0	0	0	0	0	0	0	0	0	0	0	0	0	0	0	0	0	0	0	0	0	0
ASV_1398	4aac99a82db6e5a063570fda500d7cf8	FALSE	-	Bacteria	Planctomycetota	Phycisphaerae					823	20	18	38	25	27	14	14	25	0	0	0	0	19	10	24	27	14	19	18	0	0	0	0	0	0	0	0	0	0	0	0	13	0	7	24	0	0	0
ASV_1399	f9d2079e64f5f6c80fbda27a4da29a28	FALSE	-	Bacteria	Nitrospinota	Nitrospinia	Nitrospinales	Nitrospinaceae	Nitrospina		822	0	0	0	23	19	23	23	32	0	0	36	0	19	24	23	31	32	16	23	0	0	0	0	0	0	0	0	0	0	0	0	11	19	0	0	0	14	25
ASV_1400	fcf9bbb71859f1dc77612d70d77bd7a0	FALSE	-	Bacteria	Chloroflexi	Dehalococcoidia	SAR202_clade	SAR202_clade	SAR202_clade	uncultured_deep-sea	822	20	0	21	37	0	43	0	0	0	0	0	0	43	0	0	0	39	40	20	0	0	0	0	0	0	0	0	0	0	0	0	0	0	0	0	16	42	0
ASV_1401	97d2fe7e69b6f21822283d42a18d7db6	FALSE	-	Bacteria	Proteobacteria	Gammaproteobacteria	Steroidobacterales	Woeseiaceae	Woeseia		820	10	0	24	0	0	0	19	0	0	0	0	0	0	0	0	0	0	0	0	0	0	7	0	0	0	0	0	0	20	30	29	26	22	14	25	41	35	20
ASV_1402	5887531b445b254ba3a5927e4652c81d	FALSE	-	Bacteria	Proteobacteria	Gammaproteobacteria					818	0	0	0	0	23	17	0	0	39	31	0	0	45	37	0	20	12	19	14	0	0	0	0	0	0	0	0	0	0	0	39	12	0	0	47	0	36	0
ASV_1403	63753036d2ed0d3925df9381cc55a312	FALSE	-	Bacteria	NB1-j	NB1-j	NB1-j	NB1-j	NB1-j	hydrothermal_vent	818	0	0	0	0	0	0	0	0	0	0	0	0	0	0	0	0	0	0	0	33	21	0	0	0	34	51	55	22	0	0	0	0	0	0	0	0	0	0
ASV_1404	ed64a6052b1af6f1e7c5a4901403a693	FALSE	-	Bacteria	Proteobacteria	Alphaproteobacteria	SAR11_clade				817	0	0	0	0	0	0	0	0	0	0	0	0	0	0	0	0	0	0	0	0	0	0	0	0	0	0	0	0	0	0	0	0	0	0	0	0	0	0
ASV_1405	99c4f0a7c79511a22fecefb04028dcb9	FALSE	-	Bacteria	Marinimicrobia_(SAR406_clade)	Marinimicrobia_(SAR406_clade)	Marinimicrobia_(SAR406_clade)	Marinimicrobia_(SAR406_clade)	Marinimicrobia_(SAR406_clade)	uncultured_Candidatus	817	0	0	0	0	0	0	0	0	0	0	0	0	0	0	0	0	0	0	0	0	0	0	0	0	0	0	0	0	0	0	0	0	0	0	0	0	0	0
ASV_1406	c06ffb2b4f0c4fc99337b8ed7f10cae9	FALSE	-	Bacteria	Proteobacteria	Gammaproteobacteria	KI89A_clade	KI89A_clade	KI89A_clade	uncultured_deep-sea	817	0	0	0	0	0	0	0	0	0	27	44	68	0	0	0	0	0	0	0	0	0	0	0	0	0	0	0	0	23	33	22	21	21	18	24	24	22	5
ASV_1407	0f627aa211bc5da8952850ca5da45489	FALSE	-	Bacteria	Proteobacteria	Alphaproteobacteria	SAR11_clade	Clade_I	Clade_Ib		816	0	0	0	0	0	0	0	0	0	0	0	0	0	0	0	0	0	0	0	0	0	0	0	0	0	0	0	0	0	0	0	0	0	0	0	0	0	0
ASV_1408	cecd99c9058249413d147193fd27ae89	FALSE	-	Bacteria	Actinobacteriota	Acidimicrobiia	Microtrichales	Microtrichaceae	Sva0996_marine_group	uncultured_organism	816	0	0	0	0	0	0	0	0	0	0	0	0	0	0	0	0	0	0	0	70	33	0	0	0	23	40	46	35	0	0	0	0	0	0	0	0	0	0
ASV_1409	6975eefa570200c846a62d1a2d52b5b9	FALSE	-	Bacteria	Latescibacterota	Latescibacteria	Latescibacterales	Latescibacteraceae	Latescibacteraceae		815	14	18	18	0	0	13	0	0	0	24	15	0	18	12	0	0	0	0	0	0	0	0	0	6	0	0	0	0	21	28	20	21	16	27	20	22	12	7
ASV_1410	0a48f8bc7ff73c632a1ff964909b68e4	FALSE	-	Bacteria	Proteobacteria	Alphaproteobacteria	Rhizobiales	Rhizobiales_Incertae_Sedis	Bauldia		814	0	0	0	0	0	19	17	0	0	0	0	0	7	17	29	31	0	18	19	0	0	0	0	0	0	0	0	0	0	0	0	0	23	18	0	15	23	0
ASV_1411	fe52a9d19b559605e66ad40bbb7984a1	FALSE	-	Bacteria	Proteobacteria	Alphaproteobacteria	SAR11_clade				814	0	0	0	0	0	0	0	0	0	0	0	0	0	0	0	0	0	0	0	0	0	0	0	0	0	0	0	0	0	0	0	0	0	0	0	0	0	0
ASV_1412	86c7b63b1022ad30dc9dcd551dc16bf7	FALSE	-	Bacteria	Proteobacteria	Gammaproteobacteria	Nitrosococcales	Nitrosococcaceae	AqS1		814	28	0	32	0	0	0	0	0	0	0	0	0	0	0	0	0	0	0	0	0	0	0	0	0	0	0	0	0	26	30	22	23	28	29	27	34	42	27
ASV_1413	9539c21798e79503a0c61a10a319ef43	FALSE	-	Bacteria	Proteobacteria	Gammaproteobacteria	Pseudomonadales	Moraxellaceae	Acinetobacter		812	0	0	0	0	0	0	0	0	0	0	0	0	0	0	0	0	0	0	0	0	0	0	0	0	0	0	0	0	0	0	0	0	0	0	0	0	0	0
ASV_1414	63275ef9f445a9d0b5f4327ef661d7d0	FALSE	-	Bacteria	Proteobacteria	Gammaproteobacteria	Gammaproteobacteria_Incertae_Sedis	Unknown_Family	uncultured		812	0	0	0	0	0	0	0	0	51	29	67	66	0	0	13	0	0	0	0	0	14	0	17	25	16	0	23	0	21	0	0	0	0	0	0	0	0	0
ASV_1415	67f4c2903203f4918ffbf315a495002d	FALSE	-	Bacteria	Proteobacteria	Gammaproteobacteria	Pseudomonadales	Moraxellaceae	Acinetobacter		812	0	0	0	0	0	0	0	0	0	0	0	0	0	0	0	0	0	0	0	0	0	0	0	0	0	0	0	0	0	0	0	0	0	0	0	0	0	0
ASV_1416	4a4c0b7c4b0ffcdffbb9d399652a1e6e	FALSE	-	Bacteria	Marinimicrobia_(SAR406_clade)	Marinimicrobia_(SAR406_clade)	Marinimicrobia_(SAR406_clade)	Marinimicrobia_(SAR406_clade)	Marinimicrobia_(SAR406_clade)	Alteromonas_macleodii	811	0	0	0	0	0	0	0	0	0	0	0	0	0	0	0	0	0	0	0	0	0	0	0	0	0	0	0	0	0	0	0	0	0	0	0	0	0	0
ASV_1417	6a6b842ce2c130822632098701683b66	FALSE	nodule	Bacteria	Acidobacteriota	Thermoanaerobaculia	Thermoanaerobaculales	Thermoanaerobaculaceae	Subgroup_10	uncultured_bacterium	811	0	0	0	0	0	0	0	0	0	0	0	0	0	0	0	0	0	0	0	30	20	0	42	43	47	34	29	6	0	0	0	0	0	0	0	0	0	0
ASV_1418	a6cd6c02cf804b56f66a2ac3bfe7d9be	FALSE	-	Bacteria	Proteobacteria	Gammaproteobacteria	OM182_clade	OM182_clade	OM182_clade	uncultured_bacterium	810	0	0	0	0	0	0	0	0	61	93	0	0	0	0	0	0	0	0	0	0	0	0	23	9	21	22	0	0	26	19	22	13	14	11	24	0	13	0
ASV_1420	2492ae42c0bb68df58300b7d1878f432	FALSE	-	Bacteria	Cyanobacteria	Cyanobacteriia	Synechococcales	Cyanobiaceae	Prochlorococcus_MIT9313		808	0	0	0	0	0	0	0	0	0	0	0	0	0	0	0	0	0	0	0	0	0	0	0	0	0	0	0	0	0	0	0	0	0	0	0	0	0	0
ASV_1421	9713f7b76d70f823e36785db1fe03340	FALSE	-	Bacteria	Proteobacteria	Gammaproteobacteria	AT-s2-59	AT-s2-59	AT-s2-59		808	21	14	0	8	0	0	0	0	0	0	0	0	0	0	0	0	0	0	0	0	17	0	38	26	27	29	23	0	0	0	0	0	0	26	0	0	0	0
ASV_1422	9338dda4c1286c1f12c013300f03ca4d	FALSE	-	Bacteria	Proteobacteria	Gammaproteobacteria	OM182_clade	OM182_clade	OM182_clade		808	17	0	11	0	0	0	9	0	0	51	77	90	0	7	0	0	0	0	0	0	0	0	0	0	0	0	0	0	24	19	22	26	24	22	19	18	16	13
ASV_1423	2bc7ca44c384ba13ebddcfb91df7db49	FALSE	-	Bacteria	Proteobacteria	Gammaproteobacteria	Steroidobacterales	Woeseiaceae	Woeseia	uncultured_marine	807	0	0	0	0	0	0	0	0	0	0	0	0	0	0	0	0	0	0	0	0	0	0	0	0	0	0	0	0	0	0	0	0	0	0	0	0	0	0
ASV_1424	d209f0f4c7a5397c35117f1fca3e9420	FALSE	-	Bacteria	Proteobacteria	Alphaproteobacteria	SAR11_clade	Clade_I	Clade_Ib		807	0	0	0	0	0	0	0	0	0	0	0	0	0	0	0	0	0	0	0	0	0	0	0	0	0	0	0	0	0	0	0	0	0	0	0	0	0	0
ASV_1425	e06ae3a6ff4b4cddb1a30eccea5c243f	FALSE	nodule	Bacteria	Proteobacteria	Gammaproteobacteria	Steroidobacterales	Woeseiaceae	Woeseia		807	0	0	0	0	0	0	0	0	0	0	0	0	0	0	0	0	0	0	0	50	40	0	23	0	21	0	70	39	0	0	0	0	0	0	0	0	0	0
ASV_1426	0045085fd717ae103c594191aefa890d	FALSE	-	Bacteria	Proteobacteria	Gammaproteobacteria	Oceanospirillales	Pseudohongiellaceae	Pseudohongiella		806	17	9	16	0	0	0	0	0	0	53	41	46	14	24	11	0	0	0	0	0	0	0	0	0	0	0	0	0	12	16	9	17	0	9	0	0	5	0
ASV_1427	11c40e0818bc09aaff0d66e48abfc70c	FALSE	-	Bacteria	SAR324_clade(Marine_group_B)	SAR324_clade(Marine_group_B)	SAR324_clade(Marine_group_B)	SAR324_clade(Marine_group_B)	SAR324_clade(Marine_group_B)	uncultured_SAR324	806	0	0	0	0	0	0	0	0	0	0	0	0	0	0	0	0	0	0	0	0	0	0	0	0	0	0	0	0	0	0	0	0	0	0	0	0	0	0
ASV_1428	3d183ed17d9bf7b46e89de46ebed55f1	FALSE	-	Bacteria	Acidobacteriota	Subgroup_26	Subgroup_26	Subgroup_26	Subgroup_26	uncultured_Acidobacteriaceae	805	0	26	0	0	43	42	0	0	0	0	0	0	0	29	31	0	33	27	0	0	0	14	0	0	0	16	0	0	30	20	0	33	0	0	24	0	37	26
ASV_1430	3d337ba85406bf875e9c56b0139cd9bb	FALSE	-	Bacteria	Proteobacteria	Alphaproteobacteria	SAR11_clade	Clade_IV	Clade_IV	uncultured_bacterium	803	0	0	0	0	0	0	0	0	0	0	0	0	0	0	0	0	0	0	0	0	0	0	0	0	5	0	0	0	0	0	0	0	0	0	0	0	0	0
ASV_1431	1f63932ac41f7878acb97b22c13185ab	FALSE	-	Bacteria	Chloroflexi	Dehalococcoidia	SAR202_clade	SAR202_clade	SAR202_clade	hydrothermal_vent	803	29	0	16	0	0	0	0	0	0	53	63	60	0	0	0	0	0	0	0	0	0	0	0	0	0	0	0	0	17	0	10	20	23	15	20	25	21	25
ASV_1432	12899664b9f90abbe1d46d2afcfdad2f	FALSE	nodule	Bacteria	Proteobacteria	Alphaproteobacteria					802	0	0	0	0	0	0	0	0	0	0	0	0	0	0	0	0	0	0	0	17	19	21	7	12	27	40	23	43	0	0	0	0	0	0	0	0	0	0
ASV_1433	e4d84eae552a3f7c6c666cf498c71514	FALSE	-	Bacteria	SAR324_clade(Marine_group_B)	SAR324_clade(Marine_group_B)	SAR324_clade(Marine_group_B)	SAR324_clade(Marine_group_B)	SAR324_clade(Marine_group_B)		801	0	0	0	0	0	0	0	0	0	0	0	0	0	0	0	0	0	0	0	0	0	0	0	0	0	0	0	0	0	0	0	0	0	0	0	0	0	0
ASV_1434	b4800782926120170eef62aa1c8e1dbd	FALSE	-	Bacteria	Proteobacteria	Gammaproteobacteria	Vibrionales	Vibrionaceae	uncultured	Paraphotobacterium_marinum	799	0	0	0	0	0	0	0	0	0	0	0	0	0	0	0	0	0	0	0	0	0	0	0	0	0	5	0	12	0	0	0	0	0	0	0	0	0	0
ASV_1435	cbb63337826f86d5f8883d9c14495487	FALSE	-	Bacteria	Proteobacteria	Gammaproteobacteria					799	15	11	11	13	13	11	0	0	0	0	0	0	0	0	10	0	0	0	0	0	0	0	0	0	10	0	0	0	18	0	15	11	9	0	16	17	12	0
ASV_1437	d1e06c1fc413f541c1b3d092643b0583	FALSE	-	Bacteria	Acidobacteriota	Acidobacteriae	Acidobacteriales				798	0	0	27	41	0	0	0	48	0	0	0	0	31	21	27	34	0	0	0	0	0	0	0	0	0	0	0	0	0	0	0	0	0	0	0	0	0	0
ASV_1438	a68a2bf6f3b4ae1f021bf080e0c65c92	FALSE	-	Bacteria	Proteobacteria	Alphaproteobacteria	Defluviicoccales	uncultured	uncultured	uncultured_Parvibaculum	797	14	0	0	14	15	0	0	28	0	0	0	0	0	17	22	28	11	10	0	0	0	0	0	0	0	0	0	0	0	0	0	0	0	14	0	0	0	14
ASV_1439	64074adbc032d1612d74b98ded6dc65e	FALSE	-	Bacteria	Proteobacteria	Gammaproteobacteria	Oceanospirillales	Pseudohongiellaceae	Pseudohongiella		797	0	14	14	0	0	0	14	0	79	88	62	0	0	0	0	0	0	0	0	0	0	0	0	16	0	0	0	0	15	19	16	9	11	7	0	12	3	5
ASV_1440	aec4bf6316cb8feb713e8eef4c0f671a	FALSE	-	Bacteria	Proteobacteria	Alphaproteobacteria	Puniceispirillales	SAR116_clade	SAR116_clade	alpha_proteobacterium	797	0	0	0	0	0	0	0	0	0	0	0	0	0	0	0	0	0	0	0	0	0	0	0	0	0	0	0	0	0	0	0	0	0	0	0	0	0	0
ASV_1441	f6ec283efe2faa52e9c16d1d3a990d54	FALSE	-	Archaea	Crenarchaeota	Nitrososphaeria	Nitrosopumilales	Nitrosopumilaceae	Nitrosopumilaceae	uncultured_archaeon	796	0	0	0	0	0	0	0	0	0	0	0	0	0	0	0	0	0	0	0	0	0	35	0	0	0	0	79	30	0	0	0	0	0	0	0	0	0	0
ASV_1442	14408a4378ae61e4e2e6fbe4e9f79677	FALSE	-	Bacteria	Marinimicrobia_(SAR406_clade)	Marinimicrobia_(SAR406_clade)	Marinimicrobia_(SAR406_clade)	Marinimicrobia_(SAR406_clade)	Marinimicrobia_(SAR406_clade)		796	0	0	0	0	0	0	0	0	0	0	0	0	0	0	0	0	0	0	0	0	0	0	0	0	0	0	0	0	0	0	0	0	0	0	0	0	0	0
ASV_1443	4e9a6675cc08f0c2993d81cb300b1b86	FALSE	-	Bacteria	Acidobacteriota	Subgroup_21	Subgroup_21	Subgroup_21	Subgroup_21	uncultured_bacterium	795	0	0	0	0	0	0	0	0	0	0	0	0	33	0	54	38	42	44	41	0	0	0	0	0	0	0	0	0	0	0	0	0	0	0	0	0	0	43
ASV_1444	6c3a061c177ff1555ae26dc9e553cc57	FALSE	-	Bacteria	Gemmatimonadota	Gemmatimonadetes	Gemmatimonadales	Gemmatimonadaceae	uncultured		795	13	0	5	0	0	18	0	0	0	0	0	0	0	14	28	28	0	0	25	0	0	0	0	0	0	0	0	0	0	0	0	0	0	0	0	0	0	0
ASV_1445	4bf318512a86603879cb5e6df34570f7	FALSE	-	Bacteria	Verrucomicrobiota	Verrucomicrobiae	Arctic97B-4_marine_group	Arctic97B-4_marine_group	Arctic97B-4_marine_group		794	0	0	0	0	0	0	0	0	0	0	0	0	0	0	0	0	0	0	0	0	0	0	0	0	0	0	0	0	0	0	0	0	0	0	0	0	0	0
ASV_1446	f1194e5be6222dd928124811bf945551	FALSE	-	Bacteria	Proteobacteria	Gammaproteobacteria					794	24	13	24	0	0	0	8	0	49	0	0	0	18	0	8	6	0	0	0	0	0	0	0	0	0	0	0	0	15	14	17	9	12	18	16	16	10	9
ASV_1447	dcb7acf41a67ee14eb91720635c74964	FALSE	-	Bacteria	Proteobacteria	Alphaproteobacteria	Puniceispirillales	SAR116_clade	SAR116_clade	marine_metagenome	794	0	0	0	0	0	0	0	0	0	0	0	0	0	0	0	0	0	0	0	0	0	0	0	0	0	0	0	0	0	0	0	0	0	0	0	0	0	0
ASV_1448	30a96277e7fd724ed1cf4684ca8d4d69	FALSE	-	Bacteria	Acidobacteriota	Subgroup_22	Subgroup_22	Subgroup_22	Subgroup_22	uncultured_sediment	793	0	0	33	73	0	44	31	0	0	0	0	0	0	0	0	0	0	0	37	0	0	0	0	0	0	0	0	0	0	0	19	0	0	0	0	0	0	0
ASV_1449	76652e0436c34aa7525c2c565ca04b33	FALSE	-	Bacteria	Marinimicrobia_(SAR406_clade)	Marinimicrobia_(SAR406_clade)	Marinimicrobia_(SAR406_clade)	Marinimicrobia_(SAR406_clade)	Marinimicrobia_(SAR406_clade)		793	0	0	0	0	0	0	0	0	0	0	0	0	0	0	0	0	0	0	0	0	0	0	0	0	0	0	0	0	0	0	0	0	0	0	0	0	0	0
ASV_1450	1c3c6881b019e612725734a67ff1393a	FALSE	-	Bacteria	Proteobacteria	Gammaproteobacteria	Oceanospirillales	Pseudohongiellaceae	Pseudohongiella		793	33	36	39	0	0	0	0	0	0	0	0	0	0	0	0	0	0	0	0	0	21	0	0	0	45	0	0	0	0	0	29	0	0	19	0	0	0	0
ASV_1451	5885f14259502165f6972cb71742f082	FALSE	-	Bacteria	NB1-j	NB1-j	NB1-j	NB1-j	NB1-j	hydrothermal_vent	793	16	0	7	0	6	0	0	33	27	0	0	0	0	0	17	0	0	0	0	0	0	0	16	0	0	0	0	0	26	0	36	0	31	36	30	0	0	0
ASV_1452	ffc13f9967e5a3d34e5ef9e1e552f326	FALSE	-	Bacteria	NB1-j	NB1-j	NB1-j	NB1-j	NB1-j		791	0	0	0	0	0	0	10	14	0	0	0	0	0	0	0	0	0	0	0	0	0	0	0	0	12	0	12	10	15	18	19	28	23	0	19	24	28	0
ASV_1453	6bd58a320b9671ceb8c7f39a5fd7f91b	FALSE	-	Bacteria	Nitrospinota	Nitrospinia	Nitrospinales	Nitrospinaceae	LS-NOB		789	0	0	0	0	0	0	0	0	31	0	17	59	0	0	0	0	0	0	0	0	0	0	0	0	0	0	0	0	17	0	0	27	0	0	0	25	0	0
ASV_1454	0f6b0ecf8d51cf6ad29383124b7e367f	FALSE	-	Bacteria	Proteobacteria	Gammaproteobacteria	Cellvibrionales	Cellvibrionaceae	uncultured	uncultured_organism	789	0	0	13	0	0	0	7	0	0	51	50	39	0	0	9	0	0	0	0	0	0	15	14	16	15	0	14	11	12	0	10	10	0	0	0	13	0	0
ASV_1455	6f728a8df54bb63d8a7494fae1854077	FALSE	-	Bacteria	Patescibacteria	Parcubacteria	Candidatus_Portnoybacteria	Candidatus_Portnoybacteria	Candidatus_Portnoybacteria	uncultured_deep-sea	788	0	0	0	0	0	0	0	0	0	0	0	0	0	0	0	0	0	0	0	0	0	0	0	0	0	0	0	0	0	0	0	0	0	0	0	0	0	0
ASV_1456	f406ccc666f4cbe58c37658cccaeb745	FALSE	-	Bacteria	Chloroflexi	Dehalococcoidia	SAR202_clade	SAR202_clade	SAR202_clade		788	13	0	0	27	25	26	16	31	0	0	0	0	14	0	19	10	17	0	29	0	0	0	0	0	0	0	0	0	12	0	8	9	9	9	16	17	17	19
ASV_1457	f83c562016c77992dfc3089af7c909b0	FALSE	nodule	Bacteria	Proteobacteria	Alphaproteobacteria	Rhizobiales	Methyloligellaceae	uncultured		788	0	0	0	0	0	0	0	0	0	0	0	0	0	0	0	0	0	0	0	44	58	13	27	20	40	26	24	8	0	0	0	0	0	0	0	0	0	0
ASV_1458	fdc9a7c73a3b82648585445f2e9709a7	FALSE	-	Bacteria	Proteobacteria	Gammaproteobacteria	SS1-B-07-19	SS1-B-07-19	SS1-B-07-19	uncultured_bacterium	787	0	0	0	0	0	0	0	0	0	0	0	24	0	0	0	0	13	0	0	0	0	80	0	0	0	0	0	27	0	0	0	0	0	0	0	0	0	0
ASV_1460	3d7c558b2bc0799d16642f3f39d563b0	FALSE	-	Bacteria	Chloroflexi	Dehalococcoidia	SAR202_clade	SAR202_clade	SAR202_clade		785	0	0	0	0	0	0	0	0	0	0	0	0	0	0	0	0	0	0	0	0	0	18	0	0	0	0	0	0	0	0	0	0	0	0	0	0	0	0
ASV_1461	d1f0f4e5adc30e17eac76773cadf6c43	FALSE	-	Bacteria	SAR324_clade(Marine_group_B)	SAR324_clade(Marine_group_B)	SAR324_clade(Marine_group_B)	SAR324_clade(Marine_group_B)	SAR324_clade(Marine_group_B)		785	17	0	9	13	6	5	14	6	40	0	25	0	0	0	6	0	0	0	6	7	0	0	0	0	0	0	0	0	0	29	26	11	23	19	11	20	20	17
ASV_1462	8bcca87dca673c9ab4deaa228c0e489e	FALSE	-	Bacteria	Proteobacteria	Gammaproteobacteria	Burkholderiales	Neisseriaceae	uncultured	uncultured_bacterium	784	0	0	0	0	0	0	0	0	0	0	0	0	0	0	0	0	0	0	0	0	0	0	0	0	0	0	0	0	0	0	0	0	0	0	0	0	0	0
ASV_1463	98d77eedada90e7bb91e0f51367d1280	FALSE	-	Bacteria	Proteobacteria	Gammaproteobacteria	JTB23	JTB23	JTB23	uncultured_deep-sea	784	0	0	0	0	0	0	0	0	0	0	0	0	0	0	20	0	0	0	0	0	0	77	0	0	0	0	0	0	0	0	0	0	0	0	0	0	0	0
ASV_1464	876ef5f8771ec93e5ac67c2ee5c217e9	FALSE	-	Bacteria	Marinimicrobia_(SAR406_clade)	Marinimicrobia_(SAR406_clade)	Marinimicrobia_(SAR406_clade)	Marinimicrobia_(SAR406_clade)	Marinimicrobia_(SAR406_clade)	uncultured_bacterium	783	0	0	0	0	0	0	0	0	0	0	0	0	0	0	0	0	0	0	0	0	0	0	0	0	0	0	0	0	0	0	0	0	0	0	0	0	0	0
ASV_1465	42af4a2ee9997ad80640724213fe7b49	FALSE	-	Bacteria	Proteobacteria	Alphaproteobacteria					783	10	9	9	13	25	17	6	10	0	0	0	0	0	14	14	7	17	23	6	0	0	0	0	0	0	0	0	0	0	0	8	0	0	0	0	0	0	0
ASV_1466	5391ac281072fe98365a2f2945281cf1	FALSE	-	Bacteria	Chloroflexi	Dehalococcoidia	SAR202_clade	SAR202_clade	SAR202_clade		783	16	27	0	24	0	0	0	22	0	0	0	0	0	0	0	0	34	15	34	0	0	0	0	0	0	0	0	0	0	0	0	0	0	3	6	0	0	0
ASV_1467	0084a0db3bf020ca5e2aeb0c7f5e64e4	FALSE	-	Bacteria	SAR324_clade(Marine_group_B)	SAR324_clade(Marine_group_B)	SAR324_clade(Marine_group_B)	SAR324_clade(Marine_group_B)	SAR324_clade(Marine_group_B)		781	24	0	0	12	0	0	38	0	0	0	0	0	36	0	0	27	12	0	0	0	0	0	0	0	0	0	0	0	0	0	0	0	0	0	0	0	23	0
ASV_1468	13933e4286ea50ac83a96a4edfcf1bd8	FALSE	-	Bacteria	Chloroflexi	Dehalococcoidia	SAR202_clade	SAR202_clade	SAR202_clade	uncultured_Thermomicrobium	781	8	0	19	0	8	17	17	0	0	0	0	0	12	16	0	20	23	14	23	0	0	0	0	0	0	0	0	0	0	5	4	0	0	0	0	18	29	0
ASV_1469	bbdef1d8554201b9981a910af449d5dd	FALSE	-	Bacteria	Bacteroidota	Bacteroidia	Flavobacteriales	Flavobacteriaceae	uncultured		781	5	14	7	0	0	0	8	0	35	121	42	60	6	7	6	0	0	0	0	0	0	0	16	0	11	9	0	10	10	16	12	4	15	0	0	7	3	0
ASV_1470	53e07d3e14b589abec2b210ca44989f3	FALSE	-	Bacteria	Gemmatimonadota	BD2-11_terrestrial_group	BD2-11_terrestrial_group	BD2-11_terrestrial_group	BD2-11_terrestrial_group	uncultured_deep-sea	779	0	0	0	40	0	0	0	0	0	0	0	0	49	57	0	0	15	0	0	0	0	0	0	0	0	0	0	0	0	0	29	0	0	28	22	0	0	0
ASV_1471	ad4275523dd07ccb5135256182b0c422	FALSE	-	Bacteria	Proteobacteria	Gammaproteobacteria	SAR86_clade	SAR86_clade	SAR86_clade	uncultured_bacterium	778	0	0	0	0	0	0	0	0	0	0	0	0	0	0	0	0	0	0	0	0	0	0	0	0	0	0	0	0	0	0	0	0	0	0	0	0	0	0
ASV_1472	f58ad343cfae4ffbaa4f50087ffb13c4	FALSE	-	Bacteria	Planctomycetota	Phycisphaerae	Phycisphaerales	Phycisphaeraceae	JL-ETNP-F27	uncultured_planctomycete	778	0	0	0	0	0	0	0	0	0	0	0	0	0	0	0	0	0	0	0	0	0	0	0	0	0	0	0	0	0	0	0	0	0	0	0	0	0	0
ASV_1473	e79303fc672ba94f29dbd6a2ad3c7cd0	FALSE	-	Bacteria	Chloroflexi	Dehalococcoidia	SAR202_clade	SAR202_clade	SAR202_clade		778	14	0	0	13	13	12	17	0	0	0	0	0	18	23	17	30	24	18	24	0	0	0	0	0	0	0	0	0	0	13	0	10	13	16	12	0	17	16
ASV_1474	26e04e94734f4bffc8212f51f30813c8	FALSE	-	Bacteria	Actinobacteriota	Acidimicrobiia	Actinomarinales	uncultured	uncultured		777	0	0	0	0	0	0	0	0	0	0	0	0	0	0	0	0	0	0	0	57	33	0	0	38	18	34	0	0	0	0	0	0	0	0	0	0	0	0
ASV_1475	bd77549eb07585833981e542df8ad1ab	FALSE	-	Archaea	Thermoplasmatota	Thermoplasmata	Marine_Group_II	Marine_Group_II	Marine_Group_II	unidentified_archaeon	777	0	0	0	0	0	0	0	0	0	0	0	0	0	0	0	0	0	0	0	0	0	0	0	0	0	0	0	0	0	0	0	0	0	0	0	0	0	0
ASV_1476	f142da29a42b4e5544b3c48cf3cd4921	FALSE	nodule	Bacteria	Proteobacteria	Gammaproteobacteria	Ga0077536	Ga0077536	Ga0077536		776	0	0	0	0	0	0	0	0	0	0	0	0	0	0	0	0	0	0	0	50	20	0	40	30	45	35	46	30	0	0	0	0	0	0	0	0	0	0
ASV_1477	a3b624532bc4fe0fe5e864299dcd13ae	FALSE	-	Bacteria	Proteobacteria	Alphaproteobacteria	SAR11_clade	Clade_I	Clade_Ib		776	0	0	0	0	0	0	0	0	0	0	0	0	0	0	0	0	0	0	0	0	0	0	0	0	0	0	0	0	0	0	0	0	0	0	0	0	0	0
ASV_1478	d20302ffe1c65dfc520973c924b3b888	FALSE	-	Bacteria	Bacteroidota	Bacteroidia	Flavobacteriales	Flavobacteriaceae	Lutibacter		774	17	26	0	0	0	0	0	0	29	110	50	26	0	0	15	0	0	0	0	0	0	0	11	0	20	0	0	9	0	0	0	0	0	0	0	0	0	0
ASV_1480	ef9549bf2d4b0cac6d38a79d23bc1b52	FALSE	nodule	Bacteria	Proteobacteria	Alphaproteobacteria	AT-s3-44	AT-s3-44	AT-s3-44	uncultured_bacterium	770	4	6	0	0	0	0	0	0	0	0	0	0	0	0	0	5	0	0	0	15	22	10	17	28	23	33	6	23	13	12	9	8	0	5	12	10	8	0
ASV_1481	e65e9e831c8e7c2cf1a535bca5c73332	FALSE	-	Bacteria	Proteobacteria	Gammaproteobacteria	SAR86_clade	SAR86_clade	SAR86_clade	unidentified_marine	770	0	0	0	0	0	0	0	0	0	0	0	0	0	0	0	0	0	0	0	0	0	0	0	0	0	0	0	0	0	0	0	0	0	0	0	0	0	0
ASV_1482	1ea8e50ea8c06c008147cf68f8fcf127	FALSE	-	Bacteria	Proteobacteria	Gammaproteobacteria	SAR86_clade	SAR86_clade	SAR86_clade		770	0	0	0	0	0	0	0	0	0	0	0	0	0	0	0	0	0	0	0	0	0	0	0	0	0	0	0	0	0	0	0	0	0	0	0	0	0	0
ASV_1483	2a62675d500cba07724defb23dace88c	FALSE	-	Bacteria	Proteobacteria	Gammaproteobacteria	SAR86_clade	SAR86_clade	SAR86_clade		769	0	0	0	0	0	0	0	0	0	0	0	0	0	0	0	0	0	0	0	0	0	0	0	0	0	0	0	0	0	0	0	0	0	0	0	0	0	0
ASV_1484	1282f45c8e4910645fb278f8633af1cd	FALSE	-	Bacteria							769	11	11	8	19	19	15	24	16	0	0	0	0	20	21	22	28	26	16	13	0	0	0	0	0	0	0	0	0	2	0	0	0	3	2	0	0	6	8
ASV_1485	4e36c48b147daa73199a0aad051783a3	FALSE	-	Bacteria	Marinimicrobia_(SAR406_clade)	Marinimicrobia_(SAR406_clade)	Marinimicrobia_(SAR406_clade)	Marinimicrobia_(SAR406_clade)	Marinimicrobia_(SAR406_clade)	uncultured_deep-sea	766	15	11	11	0	9	0	25	29	0	0	0	0	19	13	14	20	11	20	0	0	0	0	0	0	0	0	0	0	9	0	9	8	0	14	10	0	17	14
ASV_1486	08b71c07688dc51aaf9324313988c19f	FALSE	-	Bacteria	Proteobacteria	Gammaproteobacteria	HgCo23	HgCo23	HgCo23	uncultured_bacterium	766	0	0	0	0	0	0	0	0	0	0	0	0	0	0	0	0	0	0	0	0	0	0	0	0	0	0	0	0	0	0	0	0	0	0	0	0	0	0
ASV_1487	33933ad25ca0c2ab40d5a86cba7daa90	FALSE	-	Bacteria	Acidobacteriota	Subgroup_21	Subgroup_21	Subgroup_21	Subgroup_21	uncultured_bacterium	765	0	0	0	0	0	0	0	0	0	0	0	0	0	0	0	0	0	0	0	0	0	0	0	0	0	0	0	0	0	0	0	0	0	0	0	0	0	0
ASV_1488	82c634addc7f12869f7baccb55a741fd	FALSE	-	Bacteria	Proteobacteria	Alphaproteobacteria					765	0	0	0	0	0	0	0	0	0	0	0	0	0	0	10	0	0	0	0	0	0	0	0	0	0	0	0	0	0	0	0	0	0	0	0	0	0	0
ASV_1489	b81f2598c6f11e4446bab84815949c88	FALSE	-	Bacteria	Gemmatimonadota	Gemmatimonadetes	Gemmatimonadales	Gemmatimonadaceae	uncultured	uncultured_deep-sea	765	0	0	0	0	0	0	0	0	0	0	0	0	0	0	0	0	0	0	0	0	0	0	0	0	0	0	0	0	39	0	35	0	44	48	44	45	51	0
ASV_1490	a6c784278b5714e6edba3ac93a11f6f7	FALSE	-	Bacteria	Proteobacteria	Gammaproteobacteria	Cellvibrionales	BD2-7	BD2-7	uncultured_deep-sea	765	9	0	0	0	0	6	11	0	48	0	0	0	5	0	5	0	0	0	0	0	0	0	0	0	0	0	0	0	14	12	15	10	7	7	14	0	10	0
ASV_1491	2fc85cca118908775acb4a595cc5eef1	FALSE	-	Bacteria	Proteobacteria	Alphaproteobacteria	Rhodobacterales	Rhodobacteraceae	Limibaculum	uncultured_bacterium	764	0	0	0	0	0	0	0	0	0	0	0	0	0	0	0	0	0	0	0	31	23	29	57	57	23	39	58	42	0	0	0	0	0	0	0	0	0	0
ASV_1492	82aff32b0a3ecc0a45b5b6fc66e2ba34	FALSE	-	Bacteria	Proteobacteria	Gammaproteobacteria	Oceanospirillales	Pseudohongiellaceae	Pseudohongiella		764	0	0	0	0	0	0	0	0	0	0	0	0	0	0	0	0	0	0	0	0	31	0	42	31	46	27	0	0	0	0	0	0	0	0	0	11	0	0
ASV_1493	bc27c18a096b05fc53a72f382395b376	FALSE	-	Bacteria	Proteobacteria	Gammaproteobacteria	UBA10353_marine_group	UBA10353_marine_group	UBA10353_marine_group		764	0	0	0	0	0	0	0	0	0	0	0	0	0	0	0	0	0	0	0	0	0	0	0	0	0	0	0	0	0	0	0	0	0	0	0	0	0	0
ASV_1494	4b815c5bffc8815c7033cdfbd29a9442	FALSE	nodule	Bacteria	Actinobacteriota	Acidimicrobiia	Microtrichales	Ilumatobacteraceae	Ilumatobacter	uncultured_bacterium	762	0	0	0	0	0	0	3	0	0	0	0	0	0	0	0	0	0	0	0	0	36	10	23	28	18	46	9	73	0	0	0	0	0	0	0	0	0	0
ASV_1495	d68c1840c09e47cbae9b6b987bbf223b	FALSE	-	Bacteria	Gemmatimonadota	Gemmatimonadetes	Gemmatimonadales	Gemmatimonadaceae	uncultured		762	0	0	0	0	0	0	0	0	0	0	0	0	8	0	23	0	0	0	0	0	0	0	14	11	19	12	14	13	0	33	24	26	0	0	0	25	0	0
ASV_1496	339683bd43d743745ef453dc32ff5fa8	FALSE	-	Bacteria	Proteobacteria	Alphaproteobacteria	Rhodospirillales	Magnetospiraceae	uncultured		762	0	14	0	11	8	0	12	14	0	0	23	0	6	5	0	0	0	0	10	0	0	0	0	0	0	0	0	0	0	0	0	14	0	0	0	0	0	9
ASV_1497	6ea0025aca7e0c64e34540ca4e8037d5	FALSE	-	Archaea	Thermoplasmatota	Thermoplasmata	Marine_Group_II	Marine_Group_II	Marine_Group_II	unidentified_archaeon	762	0	0	0	0	0	0	0	0	0	0	0	0	0	0	0	0	0	0	0	0	0	0	0	0	0	0	0	0	0	0	0	0	0	0	0	0	0	0
ASV_1498	4b83f3d3d86803da645019f9d8a3757b	FALSE	-	Bacteria	Proteobacteria	Gammaproteobacteria	Steroidobacterales	Woeseiaceae	Woeseia		761	0	0	0	0	0	0	0	0	0	61	0	0	0	0	0	0	0	0	0	14	8	0	15	24	25	0	31	17	0	0	0	0	0	0	0	18	0	0
ASV_1499	25d74f9a0bdcd19e6706fec72e7aea30	FALSE	-	Bacteria	Bacteroidota	Bacteroidia					761	23	19	12	0	12	22	61	71	0	17	40	0	45	31	0	0	0	0	0	0	0	0	0	0	0	0	0	0	0	0	22	18	16	0	28	0	21	0
ASV_1500	c4c65d2caf525c827d9d12ff6a51c976	FALSE	-	Bacteria	Proteobacteria	Alphaproteobacteria	Kiloniellales	Kiloniellaceae	uncultured		761	0	0	0	0	0	0	0	0	0	0	0	0	0	0	0	0	0	0	0	121	62	0	48	49	0	77	84	0	0	0	0	0	0	0	0	0	0	0
ASV_1501	c7254bf2c710bd65e0463a56f583cafa	FALSE	-	Bacteria	Marinimicrobia_(SAR406_clade)	Marinimicrobia_(SAR406_clade)	Marinimicrobia_(SAR406_clade)	Marinimicrobia_(SAR406_clade)	Marinimicrobia_(SAR406_clade)	uncultured_Deferribacteres	760	0	0	0	0	0	0	0	0	0	0	0	0	0	0	0	0	0	0	0	0	0	0	0	0	0	0	0	0	0	0	0	0	0	0	0	0	0	0
ASV_1502	fc22aa1d4292210944c65029e448ccb0	FALSE	-	Bacteria	Proteobacteria	Alphaproteobacteria	SAR11_clade				758	0	0	0	0	0	0	0	0	0	0	0	0	0	0	0	0	0	0	0	0	0	0	0	0	0	0	0	0	0	0	0	0	0	0	0	0	0	0
ASV_1503	ee0c86d6da7637350db3022bf9abd88d	FALSE	-	Bacteria	Actinobacteriota	Acidimicrobiia	Actinomarinales	uncultured	uncultured		757	14	12	15	16	10	0	0	12	0	0	0	0	0	0	0	12	0	16	0	0	0	0	0	0	0	0	8	0	0	0	26	18	0	30	22	27	14	0
ASV_1505	e3ed698de333503c5e82aa3802ebd6b4	FALSE	-	Bacteria	Gemmatimonadota	BD2-11_terrestrial_group	BD2-11_terrestrial_group	BD2-11_terrestrial_group	BD2-11_terrestrial_group	uncultured_proteobacterium	756	12	0	11	0	26	26	23	8	0	0	0	0	9	15	15	0	13	18	12	0	0	0	0	0	0	0	0	0	14	0	9	20	5	14	0	0	17	18
ASV_1506	eb81044112f30c2cb12d310687fe36c6	FALSE	-	Bacteria	Bacteroidota	Bacteroidia	Flavobacteriales	Flavobacteriaceae	uncultured	uncultured_sediment	755	0	0	0	0	0	0	0	0	0	0	0	0	0	0	0	0	0	0	0	87	53	0	57	44	50	136	0	94	0	0	0	0	0	0	0	0	0	0
ASV_1507	5d298a52415a7208c2059d7741400493	FALSE	-	Archaea	Crenarchaeota	Nitrososphaeria	Nitrosopumilales	Nitrosopumilaceae	Nitrosopumilaceae		755	24	0	27	27	0	0	0	0	0	0	84	0	27	0	25	0	0	0	0	0	0	0	0	0	0	0	0	0	30	0	27	33	30	39	41	0	37	34
ASV_1508	ad5fc30ea0eb3ef6cc341b6095c89338	FALSE	-	Bacteria	Gemmatimonadota	BD2-11_terrestrial_group	BD2-11_terrestrial_group	BD2-11_terrestrial_group	BD2-11_terrestrial_group	uncultured_deep-sea	755	0	0	0	0	0	0	0	0	0	0	0	0	0	0	0	0	0	0	0	0	0	0	0	0	0	0	0	0	0	0	0	0	0	0	0	0	0	0
ASV_1509	c208255a0ceb80710946a290214f43b3	FALSE	-	Bacteria	Proteobacteria	Gammaproteobacteria	Steroidobacterales	Woeseiaceae			754	0	0	0	0	0	0	0	0	0	0	0	0	0	0	0	0	18	9	14	0	0	0	0	0	0	0	0	0	0	0	0	0	0	0	0	0	0	0
ASV_1510	f6a5f20c8f0553e5e6259cac236fe986	FALSE	-	Bacteria	Chloroflexi	JG30-KF-CM66	JG30-KF-CM66	JG30-KF-CM66	JG30-KF-CM66	uncultured_bacterium	753	56	0	0	0	0	0	0	0	0	40	0	0	0	0	0	0	0	0	0	0	0	0	0	0	0	0	0	0	0	19	15	0	0	25	45	0	35	0
ASV_1511	e5ff19ccba79c795a58399242a0d6571	FALSE	-	Bacteria	Chloroflexi	Dehalococcoidia	SAR202_clade	SAR202_clade	SAR202_clade	SAR202_cluster	753	0	0	0	0	0	0	0	0	0	0	0	0	0	0	0	0	0	0	0	0	0	0	18	31	0	17	0	0	43	61	45	0	33	20	0	32	38	0
ASV_1512	178e4928375773968b5ed6362e3331f5	FALSE	-	Bacteria	Acidobacteriota	Vicinamibacteria	Vicinamibacterales	uncultured	uncultured	uncultured_Acidobacteriaceae	750	0	0	0	0	0	0	0	0	0	0	0	0	0	0	0	0	0	0	0	0	0	0	0	0	0	0	0	0	0	0	0	0	0	0	0	0	0	0
ASV_1514	58b8ded33f641a7200c9f6415bc8bf8f	FALSE	-	Bacteria	Nitrospirota	Nitrospiria	Nitrospirales	Nitrospiraceae	Nitrospira	uncultured_Cytophaga	747	0	0	0	0	0	0	0	0	0	0	0	0	0	0	0	0	0	0	0	0	42	0	0	0	0	0	189	0	0	0	0	0	0	0	0	0	0	0
ASV_1515	88ecf0bed842303afcd616414ead1b0e	FALSE	-	Bacteria	Proteobacteria	Gammaproteobacteria	Arenicellales	Arenicellaceae	uncultured	uncultured_deep-sea	747	0	0	0	0	0	0	0	0	0	0	0	0	0	0	0	0	0	0	0	17	0	0	0	0	0	0	0	0	0	0	0	0	0	0	0	0	0	0
ASV_1516	55b42445a4d953773e3c6cee38d0fce4	FALSE	-	Bacteria	NB1-j	NB1-j	NB1-j	NB1-j	NB1-j		747	28	0	16	0	0	0	0	0	0	0	0	0	8	11	0	0	0	0	0	0	0	0	0	0	0	0	0	0	26	30	24	28	22	31	32	34	22	0
ASV_1517	19a9a6769f17000c1c0eed2bd14352c0	FALSE	-	Bacteria	Nitrospirota	Nitrospiria	Nitrospirales	Nitrospiraceae	Nitrospira	hydrothermal_vent	746	30	19	17	0	12	34	7	0	0	0	0	0	11	12	23	18	17	16	9	0	0	0	0	0	0	0	0	0	0	0	0	0	0	0	0	0	0	0
ASV_1518	db22440818da4d00bd573e1d002d324f	FALSE	-	Bacteria	Marinimicrobia_(SAR406_clade)	Marinimicrobia_(SAR406_clade)	Marinimicrobia_(SAR406_clade)	Marinimicrobia_(SAR406_clade)	Marinimicrobia_(SAR406_clade)		745	0	0	0	0	0	0	0	0	0	0	0	0	0	0	0	0	0	0	0	0	0	0	0	0	0	0	0	0	0	0	0	0	0	0	0	0	0	0
ASV_1519	ffc959521580c76102865ea72cdc07ea	FALSE	-	Bacteria	Proteobacteria	Alphaproteobacteria	Parvibaculales	PS1_clade	PS1_clade	uncultured_bacterium	745	0	0	0	0	0	0	0	0	0	0	13	0	0	0	0	0	0	0	0	21	39	0	36	35	0	23	0	28	20	21	18	24	14	15	25	17	16	0
ASV_1520	1d2feadc8d515cc1875a98af9a2c0c62	FALSE	-	Bacteria	Acidobacteriota	Vicinamibacteria	Vicinamibacterales				744	0	0	0	0	0	0	0	0	0	0	0	0	0	0	0	0	0	0	0	0	0	0	0	0	0	0	0	0	0	0	0	0	0	0	0	0	0	0
ASV_1521	279849e25905d931a9db928e3f40cd33	FALSE	-	Bacteria	Actinobacteriota	Acidimicrobiia	Actinomarinales	uncultured	uncultured	uncultured_actinobacterium	744	0	0	0	0	0	0	0	0	0	0	0	0	0	0	0	0	0	0	0	64	0	0	0	0	38	0	33	0	0	0	0	0	0	0	0	0	0	0
ASV_1522	d021c15f80df98d10d7965cd813c572d	FALSE	-	Bacteria	Proteobacteria	Alphaproteobacteria	Rhizobiales	Rhizobiales_Incertae_Sedis	Anderseniella	uncultured_bacterium	743	0	0	0	0	0	0	0	0	0	4	0	0	0	0	0	0	0	0	0	65	32	0	0	0	30	25	126	0	3	0	4	0	0	0	0	3	0	0
ASV_1523	645466306b805e3073d2f4f0e1eceda2	FALSE	-	Archaea	Crenarchaeota	Nitrososphaeria	Nitrosopumilales	Nitrosopumilaceae			743	0	0	0	0	0	0	0	0	0	0	0	0	0	0	0	0	0	0	0	41	73	0	77	78	51	103	43	83	0	0	0	0	0	0	0	0	0	0
ASV_1524	bd359c6fec823b7afbd54a97372c695b	FALSE	-	Bacteria	Acidobacteriota	Acidobacteriae	PAUC26f	PAUC26f	PAUC26f	uncultured_Acidobacterium	742	34	22	0	24	18	0	0	0	0	0	0	0	0	0	0	0	0	23	0	0	0	0	0	0	15	0	0	0	0	19	28	20	0	24	0	0	0	0
ASV_1525	4f922e867952719fe01dce1cadd7413d	FALSE	-	Bacteria	NB1-j	NB1-j	NB1-j	NB1-j	NB1-j		741	0	17	0	0	0	22	0	0	0	0	0	0	19	0	0	0	0	0	0	0	0	0	0	0	0	0	0	0	24	32	0	29	0	0	36	0	0	11
ASV_1526	c47232170126118ad7e72dd513c969b9	FALSE	-	Bacteria	Proteobacteria	Alphaproteobacteria	SAR11_clade	Clade_I	Clade_Ib		741	0	0	0	0	0	0	0	0	0	0	0	0	0	0	0	0	0	0	0	0	0	0	0	0	0	0	0	0	0	0	0	0	0	0	0	0	0	0
ASV_1527	48ca3e283f1a89d3dc95b18ce7094d06	FALSE	-	Bacteria	Proteobacteria	Gammaproteobacteria	Steroidobacterales	Woeseiaceae	Woeseia		740	0	0	33	0	0	0	0	0	0	0	0	0	0	0	0	0	0	0	0	0	0	0	0	0	0	0	0	0	0	0	0	27	0	0	0	0	0	0
ASV_1528	00c881b000179f930457c8cbd504f18b	FALSE	-	Bacteria	Proteobacteria	Gammaproteobacteria	SAR86_clade	SAR86_clade	SAR86_clade		740	0	0	0	0	0	0	0	0	0	0	0	0	0	0	0	0	0	0	0	0	0	0	0	0	0	0	0	0	0	0	0	0	0	0	0	0	0	0
ASV_1529	b6dd7b2ef97b9c1d4d6ed6f803fa3dc6	FALSE	-	Bacteria	Gemmatimonadota	BD2-11_terrestrial_group	BD2-11_terrestrial_group	BD2-11_terrestrial_group	BD2-11_terrestrial_group	uncultured_deep-sea	738	18	26	18	0	23	20	0	17	0	0	0	0	0	0	16	15	22	17	0	0	0	24	0	0	0	0	0	0	0	0	0	9	0	0	0	9	0	0
ASV_1530	8b4baa51d61956990b2243f94490cf96	FALSE	-	Bacteria	Verrucomicrobiota	Verrucomicrobiae	Verrucomicrobiales	DEV007	DEV007		737	0	0	0	0	0	0	0	0	0	0	0	0	0	0	0	0	0	0	0	0	0	0	0	0	0	0	0	0	0	0	0	0	0	0	0	0	0	0
ASV_1531	2e9b5f0c8f71ac41ee8c79a193723383	FALSE	-	Bacteria	Proteobacteria	Alphaproteobacteria	SAR11_clade	Clade_II	Clade_II		736	0	0	0	0	0	0	0	0	0	0	0	0	0	0	0	0	0	0	0	0	0	0	0	0	0	0	0	0	0	0	0	0	0	0	0	0	0	0
ASV_1532	6aac02d83c5493dbfa2ad7f229058e4e	FALSE	-	Bacteria	Acidobacteriota	Subgroup_5	Subgroup_5	Subgroup_5	Subgroup_5	uncultured_bacterium	736	24	0	27	30	31	40	28	0	0	0	0	0	0	26	0	0	31	18	16	0	0	0	0	0	0	0	0	0	0	0	0	0	0	0	0	0	0	0
ASV_1533	0f7c9fbec1c8561df49fea93ed0802b3	FALSE	nodule	Bacteria	Proteobacteria	Gammaproteobacteria	Burkholderiales	Nitrosomonadaceae	Nitrosospira		735	0	0	0	0	0	0	0	0	0	0	0	0	0	0	0	0	0	0	0	59	40	29	60	60	32	39	0	77	0	0	0	0	0	0	0	0	0	0
ASV_1534	1ac3f0354ffa9af4ef482466b11420f0	FALSE	-	Bacteria	Proteobacteria	Alphaproteobacteria	SAR11_clade	Clade_I	Clade_Ib		735	0	0	0	0	0	0	0	0	0	0	0	0	0	0	0	0	0	0	0	0	0	0	0	0	0	0	0	0	0	0	0	0	0	0	0	0	0	0
ASV_1535	7f8262a1a2b5b87b83a1b2c9c3071f38	FALSE	-	Bacteria	Proteobacteria	Alphaproteobacteria	AT-s3-44	AT-s3-44	AT-s3-44		734	15	0	8	16	17	8	16	0	0	0	0	0	0	0	12	0	0	12	0	0	0	0	0	0	8	0	0	0	0	16	0	0	15	0	11	10	15	0
ASV_1536	c9ee9a20112db070c4ab4ec1c1c8a323	FALSE	-	Bacteria	Proteobacteria	Gammaproteobacteria	Alteromonadales	Alteromonadaceae			734	0	7	11	0	0	0	0	0	42	35	0	80	0	0	0	0	0	0	0	0	0	0	8	16	14	8	0	0	19	27	22	21	8	12	20	14	19	0
ASV_1537	8adc5ff4964789399d0f14d4634ca88a	FALSE	-	Bacteria	Proteobacteria	Alphaproteobacteria	Rickettsiales	S25-593	S25-593	uncultured_Rickettsiales	733	0	0	0	0	0	0	0	0	0	0	0	0	0	0	0	0	0	0	0	0	0	0	0	0	0	0	0	0	0	0	0	0	0	0	0	0	0	0
ASV_1538	7589a49a7e121d337f426c62d2eeb8d6	FALSE	-	Bacteria	Proteobacteria	Gammaproteobacteria	UBA10353_marine_group	UBA10353_marine_group	UBA10353_marine_group	hydrothermal_vent	732	0	0	0	0	0	0	0	0	0	0	0	0	0	0	0	0	0	0	0	0	0	0	0	0	0	0	0	0	0	0	0	0	0	0	0	0	0	0
ASV_1539	b225155d9afab8e01e14e169d9cf446e	FALSE	-	Bacteria	Zixibacteria	Zixibacteria	Zixibacteria	Zixibacteria	Zixibacteria	uncultured_bacterium	731	28	0	0	13	0	0	30	35	41	0	0	0	22	0	0	31	17	0	20	0	0	0	0	0	0	0	0	0	0	0	27	0	0	0	0	0	0	0
ASV_1540	97da76a0ffc3add5baed2afe374ccbb4	FALSE	-	Bacteria	NB1-j	NB1-j	NB1-j	NB1-j	NB1-j	uncultured_deep-sea	731	0	21	11	12	22	15	17	0	0	0	21	0	10	11	0	0	10	0	13	0	3	0	0	0	0	0	0	0	0	23	0	12	0	0	0	0	10	18
ASV_1541	0a3013d143dd2cd088b12cc5782eface	FALSE	-	Bacteria							730	18	26	0	0	0	0	0	0	0	0	6	0	0	0	0	0	0	0	0	0	0	0	0	0	0	0	0	0	20	26	15	18	16	12	19	19	19	0
ASV_1542	a539b87b2336d7e2d6720b1cf90418ed	FALSE	nodule	Bacteria	Proteobacteria	Alphaproteobacteria	Kordiimonadales	Kordiimonadaceae	Kordiimonas		730	0	0	0	0	0	0	11	14	0	0	0	0	10	0	0	0	0	6	0	0	25	34	37	31	101	16	30	16	0	0	0	0	0	0	0	0	0	0
ASV_1543	f57edd475bd2bf31a9b69fab698ed0c3	FALSE	-	Bacteria	Cyanobacteria	Cyanobacteriia	Synechococcales	Cyanobiaceae	Prochlorococcus_MIT9313		730	0	0	0	0	0	0	0	0	0	0	0	0	0	0	0	0	0	0	0	0	0	0	0	0	0	0	0	0	0	0	0	0	0	0	0	0	0	0
ASV_1544	e59685700700813f585b199a88a474d1	FALSE	-	Bacteria							729	21	0	10	0	12	0	10	21	20	0	23	0	6	18	8	16	16	0	11	0	0	0	0	0	0	0	0	0	0	0	0	14	13	17	13	20	9	14
ASV_1545	51177c89ff62d757f27b9ec3e4a37e56	FALSE	-	Bacteria	Gemmatimonadota	Gemmatimonadetes	Gemmatimonadales	Gemmatimonadaceae	uncultured		729	17	0	16	0	0	0	21	33	0	0	0	0	20	0	0	0	0	0	0	0	0	0	0	0	0	0	0	0	30	47	28	26	17	15	25	26	20	0
ASV_1546	9d46437ffd838069b168cfc68c491c6e	FALSE	-	Bacteria	Verrucomicrobiota	Verrucomicrobiae	Opitutales	Puniceicoccaceae	Cerasicoccus	uncultured_organism	728	0	27	33	0	0	0	0	0	0	0	0	0	0	0	0	23	0	0	0	0	0	0	0	0	13	9	22	0	0	20	15	0	0	0	0	0	0	0
ASV_1547	2b48c823e639384f72f2fe0f1cbc1300	FALSE	-	Bacteria	Bacteroidota	Bacteroidia	Flavobacteriales	Flavobacteriaceae	Ulvibacter	uncultured_deep-sea	728	0	0	0	0	0	0	0	0	0	187	157	0	0	0	0	0	0	0	0	18	11	0	19	10	52	0	17	0	0	0	16	0	0	0	0	0	0	0
ASV_1548	f38cc84733ce44adc54482ace769e3b2	FALSE	-	Bacteria	Proteobacteria	Alphaproteobacteria					728	3	0	13	0	13	0	0	0	0	0	0	0	14	0	16	15	0	0	0	0	0	0	0	0	0	0	0	0	6	11	17	12	25	24	17	18	23	14
ASV_1549	3c1063ba559e4459a86946a96889b569	FALSE	-	Bacteria	Actinobacteriota	Acidimicrobiia	Microtrichales	Microtrichaceae			726	0	0	0	0	0	0	0	0	0	0	0	0	0	0	0	0	0	0	0	0	0	0	0	0	0	0	0	0	0	0	0	0	0	0	0	0	0	0
ASV_1550	703c29f7a8c7e0fafd8986d609643536	FALSE	-	Bacteria	NB1-j	NB1-j	NB1-j	NB1-j	NB1-j	hydrothermal_vent	726	0	0	0	0	0	0	0	0	0	0	0	0	0	0	0	0	0	0	0	38	43	44	32	27	46	38	72	45	0	0	0	0	0	0	0	0	0	0
ASV_1551	9bbea39fd49ca6d813ad7c7498cf8f18	FALSE	-	Bacteria	Proteobacteria	Alphaproteobacteria					725	0	0	0	0	0	0	0	0	0	0	0	0	0	0	0	0	0	11	0	34	25	27	61	50	27	67	0	49	0	0	0	0	0	6	0	0	0	0
ASV_1552	5536a37ccfa138f87233fd5e6c110ab1	FALSE	-	Bacteria	Proteobacteria	Gammaproteobacteria	SAR86_clade	SAR86_clade	SAR86_clade		725	0	0	0	0	0	0	0	0	0	0	0	0	0	0	0	0	0	0	0	0	0	0	0	0	0	0	0	0	0	0	0	0	0	0	0	0	0	0
ASV_1553	ff058e76e05658888f55b4d2b819f56a	FALSE	-	Bacteria	Proteobacteria	Alphaproteobacteria	SAR11_clade	Clade_I	Clade_Ib		725	0	0	0	0	0	0	0	0	0	0	0	0	0	0	0	0	0	0	0	0	0	0	0	0	0	0	0	0	0	0	0	0	0	0	0	0	0	0
ASV_1554	b0c620d5f427381db444a4db76e819a5	FALSE	-	Archaea	Nanoarchaeota	Nanoarchaeia	Woesearchaeales	SCGC_AAA011-D5	SCGC_AAA011-D5	uncultured_euryarchaeote	725	15	0	9	0	0	0	25	9	0	0	0	0	27	0	29	0	17	21	13	0	0	0	0	0	0	0	0	0	0	0	0	0	0	0	0	0	0	0
ASV_1555	f230ac1698d2411cd035df41c11b0661	FALSE	-	Bacteria	NB1-j	NB1-j	NB1-j	NB1-j	NB1-j		724	26	0	0	0	56	0	0	0	0	0	0	0	49	46	0	68	30	0	32	0	0	0	0	0	0	0	0	0	0	0	0	0	0	0	0	0	0	0
ASV_1556	5acb6cc0f7ad1f1df060d2387df8774d	FALSE	-	Bacteria	Proteobacteria	Gammaproteobacteria	Cellvibrionales	BD2-7	BD2-7	uncultured_gamma	724	22	22	32	0	0	0	0	0	0	0	0	0	0	0	0	0	0	0	0	0	0	0	0	0	0	0	0	0	22	28	17	28	26	31	24	33	26	21
ASV_1557	a0cc9290d7ff57b598259956a2e0799e	FALSE	-	Bacteria	Actinobacteriota	Acidimicrobiia	Microtrichales	Microtrichaceae	Sva0996_marine_group		723	0	0	0	0	0	0	0	0	0	0	0	0	0	0	0	0	0	0	0	90	50	0	60	61	0	0	19	0	0	0	0	0	0	0	0	0	0	0
ASV_1558	5f036947ffccf99c757609e9b50a9a94	FALSE	-	Bacteria	MBNT15	MBNT15	MBNT15	MBNT15	MBNT15	uncultured_sediment	723	0	0	0	0	0	0	13	0	0	0	0	0	0	13	15	0	0	0	0	11	11	0	15	13	27	9	0	36	0	21	10	23	18	14	10	25	19	19
ASV_1559	ee441143a69166f3917584c569ff119e	FALSE	-	Bacteria	Proteobacteria	Alphaproteobacteria	Rickettsiales	S25-593	S25-593	marine_metagenome	722	0	0	0	0	0	0	0	0	0	0	0	0	0	0	0	0	0	0	0	0	0	0	0	0	0	0	0	0	0	0	0	0	0	0	0	0	0	0
ASV_1560	18f849744b7b5606c45a160fe7d8e923	FALSE	-	Bacteria	Proteobacteria	Alphaproteobacteria	SAR11_clade	Clade_I			722	0	0	0	0	0	0	0	0	0	0	0	0	0	0	0	0	0	0	0	0	0	0	0	0	0	0	0	0	0	0	0	0	0	0	0	0	0	0
ASV_1561	4c36141fc3dc4f07fbf921cd12f66da1	FALSE	-	Bacteria	Verrucomicrobiota	Verrucomicrobiae	Verrucomicrobiales	Rubritaleaceae	Roseibacillus	uncultured_verrucomicrobium	722	0	0	0	0	0	0	0	0	0	0	0	0	0	0	0	0	0	0	0	0	0	0	0	0	0	0	0	0	0	0	0	0	0	0	0	0	0	0
ASV_1562	8f9fb50c038db9f8dfc332ff7160d07e	FALSE	-	Bacteria	Gemmatimonadota	PAUC43f_marine_benthic_group	PAUC43f_marine_benthic_group	PAUC43f_marine_benthic_group	PAUC43f_marine_benthic_group	uncultured_bacterium	722	0	0	0	0	0	0	0	0	0	0	0	0	0	0	0	0	0	0	0	0	0	0	0	0	0	0	0	0	15	0	24	38	10	18	14	13	19	0
ASV_1563	1ae5a0a316a888866afbbbbc343cc5b0	FALSE	-	Bacteria	Gemmatimonadota	BD2-11_terrestrial_group	BD2-11_terrestrial_group	BD2-11_terrestrial_group	BD2-11_terrestrial_group	uncultured_deep-sea	721	0	0	0	0	0	0	0	0	0	0	0	0	0	0	0	0	0	0	0	0	0	0	0	0	0	0	0	0	0	0	0	0	0	0	0	0	0	0
ASV_1564	b929e20f01b4f988bee531c98854d752	FALSE	-	Bacteria	Bacteroidota	Bacteroidia	Cytophagales	Cyclobacteriaceae	Reichenbachiella	uncultured_bacterium	720	25	0	9	0	0	0	0	0	77	43	0	56	0	0	0	0	0	18	0	0	0	0	17	9	7	10	0	0	18	22	0	0	0	20	0	29	16	36
ASV_1566	5ee47cd38b0fe137f6b9c3183b0207bf	FALSE	-	Bacteria	Planctomycetota	Phycisphaerae	Phycisphaerales	Phycisphaeraceae	uncultured	uncultured_deep-sea	718	6	0	5	0	0	0	7	0	0	0	0	0	0	0	3	0	0	0	1	21	17	17	15	19	31	24	46	18	16	10	16	7	0	4	13	10	0	0
ASV_1567	d13eee26b11d3ecbaae53eb02fce9ccc	FALSE	-	Bacteria	Proteobacteria	Gammaproteobacteria	Alteromonadales	Colwelliaceae	Colwellia		717	0	0	0	0	0	0	0	0	59	148	43	0	0	40	32	27	0	0	0	0	14	0	0	1	0	16	0	0	0	0	0	0	0	0	0	0	0	27
ASV_1568	f919857b2a93405e11424ec04e08a255	FALSE	-	Bacteria	Bacteroidota	Ignavibacteria	Ignavibacteriales	PHOS-HE36	PHOS-HE36	uncultured_bacterium	716	0	0	0	0	0	0	28	0	41	32	44	78	17	17	10	0	15	0	0	0	0	0	0	0	0	0	0	0	20	30	19	25	27	0	36	42	34	26
ASV_1569	edfabe0ff4cfc64f0eef4b339d06d218	FALSE	-	Bacteria	Proteobacteria	Alphaproteobacteria	SAR11_clade	Clade_I	uncultured		716	0	0	0	0	0	0	0	0	0	0	0	0	0	0	0	0	0	0	0	0	0	0	0	0	0	0	0	0	0	0	0	0	0	0	0	0	0	0
ASV_1570	4173b7d0cc52b1cc4198ac1ce5fd55b7	FALSE	-	Bacteria	Nitrospirota	Nitrospiria	Nitrospirales	Nitrospiraceae	Nitrospira		715	0	0	0	0	0	0	0	0	0	0	0	0	0	0	0	0	0	0	0	69	61	0	38	0	0	49	89	0	0	0	0	0	0	0	6	0	0	0
ASV_1571	7f57be1cbce6abb8b91e99b900efd09f	FALSE	-	Bacteria	Bacteroidota	Bacteroidia	Sphingobacteriales	NS11-12_marine_group	NS11-12_marine_group	unidentified_marine	715	0	11	0	0	0	0	0	0	0	16	34	23	5	8	12	0	0	0	0	11	18	0	27	21	19	22	0	0	0	0	10	0	0	13	0	0	13	0
ASV_1572	2dc1d365c281eb7d0f4cd1a9d560d4fd	FALSE	-	Bacteria	Proteobacteria	Gammaproteobacteria	AT-s2-59	AT-s2-59	AT-s2-59	uncultured_organism	715	0	0	0	0	0	0	0	0	0	0	0	0	0	0	0	0	0	0	0	0	0	0	0	0	0	0	0	0	0	0	0	0	0	0	0	0	0	0
ASV_1573	3f59970908874d97a30f516906439c58	FALSE	-	Bacteria	Gemmatimonadota	Gemmatimonadetes	Gemmatimonadales	Gemmatimonadaceae	uncultured	uncultured_deep-sea	714	0	0	48	59	63	50	0	0	0	0	0	0	0	0	40	0	0	0	0	0	0	0	0	0	0	0	0	0	0	0	0	0	0	0	0	0	0	0
ASV_1574	7b80460ec1bec75b1e39e58df63bbded	FALSE	-	Bacteria	Gemmatimonadota	Gemmatimonadetes	Gemmatimonadales	Gemmatimonadaceae	uncultured	uncultured_bacterium	714	0	0	0	0	0	0	0	0	0	0	0	0	0	0	0	0	0	0	0	0	0	0	0	0	0	0	0	0	0	0	0	0	0	0	0	0	0	0
ASV_1575	a3e0494889ae176c2f9efe1978b19ca5	FALSE	-	Bacteria	Proteobacteria	Gammaproteobacteria	AT-s2-59	AT-s2-59	AT-s2-59	uncultured_organism	713	0	0	0	0	0	0	0	0	0	0	0	0	0	0	0	0	0	0	0	0	0	0	0	0	0	0	0	0	0	0	0	0	0	0	0	0	0	0
ASV_1576	481b1cf040d14d775231f9084a32a598	FALSE	nodule	Bacteria	Dadabacteria	Dadabacteriia	Dadabacteriales	Dadabacteriales	Dadabacteriales	uncultured_bacterium	712	0	0	0	0	0	0	0	0	0	0	0	0	0	0	0	0	0	0	0	44	58	0	21	38	24	32	49	44	0	0	0	0	0	0	0	0	0	0
ASV_1577	c12c4da17b115c99cb2e5db5eac1a137	FALSE	-	Bacteria	Bacteroidota	Rhodothermia	Rhodothermales	Rhodothermaceae	uncultured		712	10	0	14	0	32	0	22	0	0	0	0	0	14	0	21	32	21	0	20	0	0	0	0	0	0	0	0	0	0	8	0	0	0	0	4	0	0	0
ASV_1578	6bd43b6cad28ea9466238909cf2f6ec9	FALSE	nodule	Bacteria	Nitrospirota	Nitrospiria	Nitrospirales	Nitrospiraceae	Nitrospira	hydrothermal_vent	712	0	0	0	0	0	0	0	0	0	0	0	0	0	0	0	0	0	0	0	8	30	30	46	53	33	53	0	64	0	0	0	0	0	0	0	0	0	0
ASV_1579	5cdb5f229cc3002c01b856cd99e30463	FALSE	-	Bacteria	NB1-j	NB1-j	NB1-j	NB1-j	NB1-j		711	8	16	10	0	9	0	12	0	0	0	0	0	13	0	23	0	0	17	17	0	0	0	0	8	0	0	0	2	11	15	14	25	22	17	14	14	20	13
ASV_1580	abbcc41894e0348c7a1b5bafdb8d76d8	FALSE	-	Bacteria	Gemmatimonadota	Gemmatimonadetes	Gemmatimonadales	Gemmatimonadaceae	uncultured	uncultured_actinobacterium	711	0	0	0	25	30	28	0	32	0	0	0	0	0	10	16	20	14	21	24	0	0	0	0	0	0	0	0	0	0	0	0	0	0	0	0	0	0	0
ASV_1582	022c4e3b733dc1d7dd785fd4d82c1820	FALSE	-	Bacteria	Proteobacteria	Gammaproteobacteria	KI89A_clade	KI89A_clade	KI89A_clade	uncultured_bacterium	710	0	0	0	0	0	0	0	0	0	0	0	0	0	0	0	0	0	0	0	0	0	0	0	0	0	0	0	0	0	0	0	0	0	0	0	0	0	0
ASV_1583	d350b4c263c9194576b0371238d4fe8f	FALSE	-	Bacteria	Proteobacteria	Alphaproteobacteria	SAR11_clade				709	0	0	0	0	0	0	0	0	0	0	0	0	0	0	0	0	0	0	0	0	0	0	0	0	0	0	0	0	0	0	0	0	0	0	0	0	0	0
ASV_1584	871274552dcec66a9258697122cb1d81	FALSE	-	Bacteria	Marinimicrobia_(SAR406_clade)	Marinimicrobia_(SAR406_clade)	Marinimicrobia_(SAR406_clade)	Marinimicrobia_(SAR406_clade)	Marinimicrobia_(SAR406_clade)		708	0	0	0	0	0	0	0	0	0	0	0	0	0	0	0	0	0	0	0	0	0	0	0	0	0	0	0	0	0	0	0	0	0	0	0	0	0	0
ASV_1585	66d8ccdb82db490b513401127bd7978e	FALSE	-	Bacteria	Marinimicrobia_(SAR406_clade)	Marinimicrobia_(SAR406_clade)	Marinimicrobia_(SAR406_clade)	Marinimicrobia_(SAR406_clade)	Marinimicrobia_(SAR406_clade)	uncultured_bacterium	708	0	0	0	37	0	22	31	28	0	0	0	0	18	27	28	14	31	24	0	0	0	0	0	0	0	0	0	0	0	0	0	0	0	0	0	0	0	0
ASV_1586	bc0aeac2688b9afc62673bbcdb494f3e	FALSE	-	Bacteria	Marinimicrobia_(SAR406_clade)	Marinimicrobia_(SAR406_clade)	Marinimicrobia_(SAR406_clade)	Marinimicrobia_(SAR406_clade)	Marinimicrobia_(SAR406_clade)	uncultured_Marinimicrobia	708	0	0	0	0	0	0	0	0	0	0	0	0	0	0	0	0	0	0	0	0	0	0	0	0	0	0	0	0	0	0	0	0	0	0	0	0	0	0
ASV_1587	8e86c3b8f53e77ca8d17a9921bcfb7d6	FALSE	-	Bacteria	Bacteroidota	Bacteroidia	Chitinophagales	uncultured	uncultured	uncultured_Bacteroidetes	707	11	0	0	0	0	0	0	0	46	66	51	0	4	13	0	0	0	0	0	0	12	0	7	0	0	0	0	0	0	0	0	0	0	21	30	25	22	0
ASV_1588	ca60b3df094c5d74a2e30cb1a2a3d173	FALSE	-	Bacteria	Chloroflexi	Dehalococcoidia	SAR202_clade	SAR202_clade	SAR202_clade	uncultured_bacterium	707	0	0	0	0	0	0	0	0	0	0	0	0	0	0	0	0	0	0	0	0	0	0	0	0	0	0	0	0	0	0	0	0	0	0	0	0	0	0
ASV_1589	708df276ec73613abd2849e56926a621	FALSE	-	Bacteria	Proteobacteria	Gammaproteobacteria	KI89A_clade	KI89A_clade	KI89A_clade	uncultured_bacterium	706	0	0	0	0	0	0	0	0	0	0	0	0	0	0	0	0	0	0	0	0	0	0	0	0	0	0	0	0	0	0	0	0	0	0	0	0	0	0
ASV_1590	c900440a33b085056445258d30a94d65	FALSE	-	Bacteria	Bacteroidota	Bacteroidia	Chitinophagales	Saprospiraceae			706	0	0	0	0	0	0	4	0	0	0	40	23	0	3	7	0	0	0	0	27	40	7	24	12	27	14	26	24	0	10	13	0	0	0	2	0	0	0
ASV_1591	7bd8731ad6d14c4256cd6634e35386e1	FALSE	nodule	Bacteria	Proteobacteria	Alphaproteobacteria					704	0	0	0	0	0	0	0	0	0	0	0	0	0	0	0	0	0	0	0	37	52	11	14	42	38	32	13	26	0	0	0	0	0	0	0	0	0	0
ASV_1592	006867a60d864d018654e275c0523763	FALSE	-	Bacteria	Proteobacteria	Alphaproteobacteria	SAR11_clade	Clade_II	Clade_II		704	0	0	0	0	0	0	0	0	0	0	0	0	0	0	0	0	0	0	0	0	0	0	0	0	0	0	0	0	0	0	0	0	0	0	0	0	0	0
ASV_1593	da51482d4055dedf0f0b784f05ac313d	FALSE	-	Archaea	Crenarchaeota	Nitrososphaeria	Nitrosopumilales	Nitrosopumilaceae	Nitrosopumilaceae		703	0	0	0	0	0	0	0	0	0	0	0	0	0	0	0	0	0	0	0	0	0	0	0	0	0	0	0	0	41	0	30	0	42	40	29	51	53	38
ASV_1594	3840f5c343c0058d9444c7ac355c8336	FALSE	-	Bacteria	Proteobacteria	Gammaproteobacteria	OM182_clade	OM182_clade	OM182_clade		702	0	0	0	20	0	0	16	0	47	0	36	65	16	0	0	17	0	0	0	0	0	0	0	0	0	0	0	0	0	26	0	14	15	0	0	21	0	18
ASV_1595	8a295607caf754c1bb22cf2306df0dcd	FALSE	-	Bacteria	Bacteroidota	Rhodothermia	Rhodothermales	Rhodothermaceae	uncultured	uncultured_Cytophaga	702	0	0	0	0	0	0	0	0	0	53	50	58	0	0	0	0	0	0	0	0	0	0	0	0	0	0	0	0	42	0	29	0	0	0	37	47	27	0
ASV_1596	845586c10d65fd07088936f5b11bc2f0	FALSE	-	Bacteria	Planctomycetota	Phycisphaerae	Phycisphaerales	Phycisphaeraceae	Urania-1B-19_marine_sediment_group	uncultured_planctomycete	702	11	0	0	13	24	12	19	0	0	0	0	0	16	18	15	13	0	19	18	0	0	0	0	0	0	0	0	0	14	33	19	11	11	0	0	0	9	16
ASV_1597	78d969afbb25a16cd8997a46247c25be	FALSE	-	Bacteria	Proteobacteria	Gammaproteobacteria	Steroidobacterales	Woeseiaceae	Woeseia		701	0	0	0	0	0	0	0	0	0	0	0	0	0	0	0	0	0	0	0	0	0	0	0	0	0	0	219	0	0	0	0	0	0	0	0	0	0	0
ASV_1599	6f1bf67b6f3456c731f4d027e80d8339	FALSE	-	Bacteria	Marinimicrobia_(SAR406_clade)	Marinimicrobia_(SAR406_clade)	Marinimicrobia_(SAR406_clade)	Marinimicrobia_(SAR406_clade)	Marinimicrobia_(SAR406_clade)	uncultured_Marinimicrobia	700	0	0	0	0	0	0	0	0	0	0	0	0	0	0	0	0	0	0	0	0	0	0	0	0	0	0	0	0	0	0	0	0	0	0	0	0	0	0
ASV_1600	55487275cf45def13191af2e73fd75ae	FALSE	nodule	Bacteria	NB1-j	NB1-j	NB1-j	NB1-j	NB1-j		700	0	0	0	0	0	0	0	0	0	0	0	0	0	0	0	0	0	0	0	26	7	14	14	39	17	79	23	15	0	0	0	0	0	0	0	0	0	0
ASV_1601	efd6e748a5c5fdcc6a1f0f61401d090c	FALSE	-	Bacteria	Acidobacteriota	Subgroup_22	Subgroup_22	Subgroup_22	Subgroup_22		699	7	9	0	22	12	19	7	14	0	0	0	0	11	18	11	15	5	18	12	0	0	0	0	0	0	0	0	0	7	0	8	7	7	0	5	0	3	14
ASV_1602	3ef67d22835c0c4f0cae9814697985ff	FALSE	-	Bacteria	Verrucomicrobiota	Verrucomicrobiae	Opitutales	Puniceicoccaceae	Pelagicoccus	uncultured_sediment	698	11	17	4	10	11	10	14	14	0	0	0	0	0	14	20	8	12	11	10	0	0	0	0	0	0	0	0	0	13	13	13	12	0	11	13	0	0	16
ASV_1603	66b200213bbc1be800772cf859f5a2d6	FALSE	-	Bacteria	Chloroflexi	Dehalococcoidia	SAR202_clade	SAR202_clade	SAR202_clade	unidentified_eubacterium	698	0	0	0	0	0	18	19	0	0	0	0	0	0	24	10	0	31	19	19	0	0	0	0	0	0	0	0	0	0	0	0	0	0	0	0	0	0	15
ASV_1604	c3927e62ed32ded2e5717683b360be80	FALSE	-	Archaea	Crenarchaeota	Nitrososphaeria	Nitrosopumilales	Nitrosopumilaceae	Nitrosopumilaceae	uncultured_crenarchaeote	698	0	0	0	37	30	25	0	37	0	0	0	0	20	21	0	0	43	32	54	0	0	0	0	0	0	0	0	0	0	0	0	0	0	0	0	0	0	0
ASV_1605	6108f8e34e7dbaf1ce119800de202e98	FALSE	-	Archaea	Crenarchaeota	Nitrososphaeria	Nitrosopumilales	Nitrosopumilaceae	Candidatus_Nitrosopumilus	uncultured_crenarchaeote	697	0	0	58	0	0	0	0	0	0	0	0	0	0	0	0	0	0	0	0	0	115	0	90	198	0	80	0	99	0	0	0	0	0	0	0	0	0	0
ASV_1606	f1d5516c3ffdf6cf4e5373f0d37d66c3	FALSE	-	Archaea	Crenarchaeota	Nitrososphaeria	Nitrosopumilales	Nitrosopumilaceae	Nitrosopumilaceae	uncultured_crenarchaeote	696	0	0	27	46	48	0	0	44	0	0	0	0	0	37	36	0	42	34	65	0	0	0	0	0	0	0	0	0	0	0	0	0	0	0	0	0	0	0
ASV_1607	d8492cb1ac495c4ca8a8216338d1d005	FALSE	-	Bacteria	Verrucomicrobiota	Verrucomicrobiae	Opitutales	Puniceicoccaceae			695	15	19	7	17	15	15	14	15	0	0	21	22	17	11	15	13	16	9	4	0	0	0	0	0	0	0	0	0	17	9	11	6	9	7	12	15	11	9
ASV_1608	e22b2a0d256233ed49b8dc69e53508d1	FALSE	-	Archaea	Crenarchaeota	Nitrososphaeria	Nitrosopumilales	Nitrosopumilaceae	Nitrosopumilaceae	uncultured_euryarchaeote	695	0	0	0	0	0	0	0	0	0	0	0	0	0	0	0	0	0	0	0	0	0	0	0	0	0	0	0	0	0	0	0	0	0	0	0	0	0	0
ASV_1609	76c724c8fe0cd4522772d0ad08420c84	FALSE	-	Bacteria	Verrucomicrobiota	Verrucomicrobiae	Opitutales	Puniceicoccaceae	Pelagicoccus		695	0	0	0	0	27	0	32	27	0	0	0	0	33	32	36	44	0	13	0	0	0	0	0	0	0	0	0	0	0	0	0	0	0	0	0	0	0	29
ASV_1610	6825a6ff80d4af224207e00291ed352a	FALSE	-	Bacteria	Chloroflexi	Dehalococcoidia	SAR202_clade	SAR202_clade	SAR202_clade	SAR202_cluster	695	37	0	27	0	0	0	0	0	0	0	42	62	0	0	0	0	0	0	0	0	0	0	0	0	0	0	0	0	35	0	42	0	0	0	32	0	0	0
ASV_1611	0169e746446c9e37e169ee58d6961fef	FALSE	-	Bacteria	SAR324_clade(Marine_group_B)	SAR324_clade(Marine_group_B)	SAR324_clade(Marine_group_B)	SAR324_clade(Marine_group_B)	SAR324_clade(Marine_group_B)		694	0	0	0	0	0	0	0	0	46	58	0	65	0	0	0	0	0	0	0	0	0	0	11	0	0	4	0	0	13	0	27	0	0	0	0	0	0	0
ASV_1612	28363f69faa82a97b29827b825de2b5b	FALSE	-	Bacteria	LCP-89	LCP-89	LCP-89	LCP-89	LCP-89	uncultured_bacterium	694	0	19	16	20	19	0	12	10	0	0	0	4	0	18	17	24	17	19	9	0	0	0	0	0	0	0	0	0	5	8	12	3	5	0	4	6	9	11
ASV_1613	52dc3a7143ee31f391ae5f14d0c3cdfc	FALSE	-	Archaea	Crenarchaeota	Nitrososphaeria	Nitrosopumilales	Nitrosopumilaceae	Candidatus_Nitrosopumilus	uncultured_crenarchaeote	691	25	0	0	0	0	0	0	0	0	0	0	0	0	0	0	18	0	0	0	0	0	0	0	0	0	0	0	0	0	26	0	26	0	0	26	0	0	23
ASV_1614	cd3610ff03d5fb2f9c238d0ef800125a	FALSE	-	Bacteria	Proteobacteria	Alphaproteobacteria	Rhodospirillales	Magnetospiraceae	uncultured		691	0	0	0	0	17	0	22	0	0	0	0	0	24	25	0	19	0	0	0	0	0	0	0	0	0	0	0	0	0	0	0	0	0	0	0	0	13	0
ASV_1615	6f74e3b36259d093a13bae45ddf437cc	FALSE	-	Bacteria	Proteobacteria	Gammaproteobacteria	Cellvibrionales	Cellvibrionaceae	uncultured	uncultured_organism	691	6	0	0	0	0	0	0	13	0	19	23	35	0	9	0	0	0	0	0	14	13	0	17	11	10	18	0	0	0	19	8	0	0	0	21	0	6	9
ASV_1616	79410fac39ee79358f4d5b6d62ee0c1a	FALSE	-	Bacteria	Bacteroidota	Bacteroidia	Flavobacteriales	Cryomorphaceae	Vicingus		691	10	7	0	0	0	0	0	0	42	70	30	0	0	0	0	0	0	0	0	11	19	0	12	7	2	22	3	40	15	8	11	11	8	15	7	6	8	0
ASV_1617	72725802026c2ad2b9bd11b65beaf056	FALSE	-	Bacteria	Proteobacteria	Alphaproteobacteria					691	8	12	12	0	0	8	10	0	0	0	0	0	0	10	14	0	9	0	9	0	25	0	26	0	26	18	18	0	0	0	0	0	0	0	0	0	0	0
ASV_1618	4805e75789092fa08a636947115f9e88	FALSE	-	Bacteria	Chloroflexi	Dehalococcoidia	SAR202_clade	SAR202_clade	SAR202_clade		691	0	0	0	0	0	0	0	0	0	0	0	0	0	0	0	0	0	0	0	0	0	0	0	0	0	0	0	0	0	0	0	0	0	0	0	0	0	0
ASV_1619	9e82fd1d2895c66987ec79aaf6c9de23	FALSE	-	Bacteria	Acidobacteriota	Subgroup_22	Subgroup_22	Subgroup_22	Subgroup_22	uncultured_bacterium	690	0	0	0	0	28	0	18	0	0	0	34	0	0	0	10	0	21	0	33	0	0	0	0	0	0	0	0	0	0	0	0	18	20	0	13	12	13	0
ASV_1620	0cc6606f551229971ec61da17a997f0e	FALSE	-	Bacteria	Proteobacteria	Gammaproteobacteria	Cellvibrionales	Spongiibacteraceae	BD1-7_clade		690	10	14	0	0	0	0	0	0	68	0	0	90	0	0	0	0	0	0	0	0	0	0	0	0	0	0	0	0	43	40	40	23	18	17	15	0	15	9
ASV_1621	5f5dcb37322aa5ae649ceedbf2e55371	FALSE	-	Bacteria	Gemmatimonadota	BD2-11_terrestrial_group	BD2-11_terrestrial_group	BD2-11_terrestrial_group	BD2-11_terrestrial_group	uncultured_deep-sea	689	0	0	0	0	0	0	0	0	0	0	0	0	0	0	12	0	0	0	0	0	0	34	0	0	0	0	0	0	27	41	12	43	37	30	33	38	34	0
ASV_1622	1613e658470f37bad858ba3610c0f386	FALSE	-	Bacteria	Proteobacteria	Alphaproteobacteria	SAR11_clade	Clade_II	Clade_II	unidentified_marine	689	0	0	0	0	0	0	0	0	0	0	0	0	0	0	0	0	0	0	0	0	0	0	0	0	0	0	0	0	0	0	0	0	0	0	0	0	0	0
ASV_1623	c80998ff4391177cb961670259ef21e0	FALSE	nodule	Bacteria	Actinobacteriota	Acidimicrobiia	Microtrichales	Microtrichaceae	Sva0996_marine_group		688	0	0	0	0	0	0	0	0	0	0	0	0	0	0	0	0	0	0	0	31	36	21	27	51	26	35	27	43	6	0	0	0	0	0	0	0	0	0
ASV_1624	59232f41a08badf1c1da79291c2b1a3c	FALSE	-	Bacteria	Nitrospinota	Nitrospinia	Nitrospinales	Nitrospinaceae	Nitrospina		688	0	0	0	0	0	0	0	0	0	0	0	0	0	0	0	0	0	0	0	0	0	0	0	0	0	0	0	0	0	0	0	0	0	0	0	0	0	0
ASV_1625	b8219ac8d451f9db887120713d33692f	FALSE	-	Bacteria	Marinimicrobia_(SAR406_clade)	Marinimicrobia_(SAR406_clade)	Marinimicrobia_(SAR406_clade)	Marinimicrobia_(SAR406_clade)	Marinimicrobia_(SAR406_clade)	uncultured_bacterium	688	0	0	0	0	0	0	0	0	0	0	0	0	0	0	0	0	0	0	0	0	0	0	0	0	0	0	0	0	0	0	0	0	0	0	0	0	0	0
ASV_1626	2daf92316e1b1568d63ae6eee8a28a7e	FALSE	-	Bacteria	Proteobacteria	Gammaproteobacteria	SS1-B-07-19	SS1-B-07-19	SS1-B-07-19		688	0	0	0	0	0	0	0	0	0	0	0	104	0	0	0	0	0	0	0	22	26	0	31	0	42	0	0	38	0	37	82	0	33	0	0	67	0	0
ASV_1627	98ef72a779567261523ee93d76706a83	FALSE	-	Bacteria	Proteobacteria	Alphaproteobacteria	Defluviicoccales	uncultured	uncultured	uncultured_deep-sea	687	5	10	12	0	0	0	0	0	41	0	13	46	0	13	5	0	0	0	0	31	0	36	0	20	32	5	0	0	0	19	21	13	23	0	8	16	0	0
ASV_1628	bcf826730045485d61bde233d1cb09e0	FALSE	-	Bacteria	Proteobacteria	Gammaproteobacteria	SAR86_clade	SAR86_clade	SAR86_clade	unidentified_marine	687	0	0	0	0	0	0	0	0	0	0	0	0	0	0	0	0	0	0	0	0	0	0	0	0	0	0	0	0	0	0	0	0	0	0	0	0	0	0
ASV_1629	7d4924c06999dcf35ebd63328f4670d9	FALSE	-	Bacteria	Proteobacteria	Gammaproteobacteria	Alteromonadales	Pseudoalteromonadaceae	uncultured		685	0	0	0	0	0	0	10	0	21	26	15	155	0	9	0	8	0	0	0	0	16	0	0	0	0	0	0	0	0	13	0	19	15	0	15	0	0	0
ASV_1630	d35abce3a8ec8949b238c619b15ab919	FALSE	-	Bacteria	Chloroflexi	Dehalococcoidia	SAR202_clade	SAR202_clade	SAR202_clade	unidentified_eubacterium	684	0	0	0	0	0	0	8	28	0	0	0	0	33	27	22	0	34	22	34	0	0	0	0	0	13	0	0	0	0	0	0	0	0	0	0	0	0	14
ASV_1631	77dc8517ced3968fe35dc4fb75c2d4b9	FALSE	-	Bacteria	Chloroflexi	Dehalococcoidia	SAR202_clade	SAR202_clade	SAR202_clade	uncultured_deep-sea	684	0	0	11	28	0	0	23	25	0	0	0	0	27	34	40	39	21	29	23	0	0	0	0	0	0	0	0	0	0	0	0	0	0	0	0	0	11	19
[truncated: 38,695 more rows]
[truncated: 104 more columns]
