# Supplementary material for: Population‐level prokaryotic community structures associated with ferromanganese nodules in the Clarion‐Clipperton Zone (Pacific Ocean) revealed by 16S rRNA gene amplicon sequencing
Source: Environ Microbiol Rep. 2023 Dec 26;16(1):e13224. doi: 10.1111/1758-2229.13224 (PMC10866075; doi:10.1111/1758-2229.13224)
Supplement: Supplementary file 4 — Table S3. Detailed statistics of alpha and beta diversity analysis. Statistically significant results are highlighted in red. [file EMI4-16-e13224-s001.xlsx]

## Sheet: Alpha_diversity
Kruskal-Wallis rank sum test between different sample type
Diversity measure	df	chi-squared	p-value
shannon_entropy	4	97.3768	3.55751e-20
chao1	4	60.8899	1.88576e-12
pielou_evenness	4	86.8396	6.1744e-18
Kruskal-Wallis rank sum test between different sites but same sample type
Sample type	Diversity measure	df	chi-squared	p-value
Bottom water	shannon_entropy	4	2.0727	0.7224
Bottom water	chao1	4	1.6364	0.8022
Bottom water	pielou_evenness	4	2.7091	0.6076
Sediment	shannon_entropy	6	28.5	7.562e-05
Sediment	chao1	6	25.528	0.0002725
Sediment	pielou_evenness	6	20.173	0.00258
Sediment (without J6-08-sediment-0-0-5cm-2)	shannon_entropy	6	28.726	6.855e-05
Sediment (without J6-08-sediment-0-0-5cm-2)	chao1	6	25.142	0.0003213
Sediment (without J6-08-sediment-0-0-5cm-2)	pielou_evenness	6	21.468	0.001511
Nodule surface	shannon_entropy	1	4.0833	0.04331
Nodule surface	chao1	1	4.0833	0.04331
Nodule surface	pielou_evenness	1	4.0833	0.04331
Water	shannon_entropy	1	0.3478	0.5554
Water	chao1	1	0.41091	0.5215
Water	pielou_evenness	1	0.71598	0.3975
Pairwise comparisons using Wilcoxon rank sum test with continuity correction between different sample type(p-value adjusted by bonferroni method)
Diversity measure	Sample type1	Sample type2	p-value
shannon_entropy	Bottom water	Nodule surface	6.52942e-05
shannon_entropy	Nodule surface	Nodule	3.67184e-07
shannon_entropy	Sediment	Nodule	3.8572e-11
shannon_entropy	Sediment	Nodule surface	1.22966e-05
shannon_entropy	Water	Bottom water	0.000166688
shannon_entropy	Water	Nodule	1.02215e-05
shannon_entropy	Water	Nodule surface	8.26164e-06
shannon_entropy	Water	Sediment	2.50735e-12
shannon_entropy	Bottom water	Sediment	0.0188364
shannon_entropy	Bottom water	Nodule	0.0868476
pielou_evenness	Bottom water	Nodule surface	7.61765e-05
pielou_evenness	Nodule surface	Nodule	2.75388e-07
pielou_evenness	Sediment	Nodule	5.45795e-09
pielou_evenness	Sediment	Nodule surface	1.47559e-05
pielou_evenness	Water	Bottom water	0.000230775
pielou_evenness	Water	Nodule surface	2.75388e-07
pielou_evenness	Water	Sediment	3.80886e-12
pielou_evenness	Bottom water	Nodule	0.0319172
pielou_evenness	Water	Nodule	0.0641728
pielou_evenness	Bottom water	Sediment	0.154407
chao1	Sediment	Nodule	2.35876e-05
chao1	Water	Nodule	1.52936e-05
chao1	Water	Nodule surface	3.85543e-06
chao1	Water	Sediment	6.89339e-11
chao1	Sediment	Nodule surface	0.0371544
chao1	Water	Bottom water	0.0371544
chao1	Nodule surface	Nodule	0.0912806
chao1	Bottom water	Sediment	0.268757
chao1	Bottom water	Nodule surface	0.571984
chao1	Bottom water	Nodule	0.958458
Pairwise comparisons using Wilcoxon rank sum test with continuity correction between different sampling station (p-value adjusted by bonferroni method)
Sample type	Diversity measure	Station 1	Station 2	p-value
Sediment	shannon_entropy	J6-10	J6-08	0.0181182
Sediment	shannon_entropy	J6-14	J6-08	0.339349
Sediment	shannon_entropy	PR01	J6-08	0.287195
Sediment	shannon_entropy	St.C	J6-08	0.5747
Sediment	shannon_entropy	St.E	J6-08	0.339349
Sediment	shannon_entropy	St.W	J6-08	0.814404
Sediment	shannon_entropy	J6-10	J6-10	NA
Sediment	shannon_entropy	J6-14	J6-10	0.0181182
Sediment	shannon_entropy	PR01	J6-10	0.00124818
Sediment	shannon_entropy	St.C	J6-10	0.000608198
Sediment	shannon_entropy	St.E	J6-10	0.221053
Sediment	shannon_entropy	St.W	J6-10	0.221053
Sediment	shannon_entropy	J6-10	J6-14	NA
Sediment	shannon_entropy	J6-14	J6-14	NA
Sediment	shannon_entropy	PR01	J6-14	0.00790514
Sediment	shannon_entropy	St.C	J6-14	0.0181182
Sediment	shannon_entropy	St.E	J6-14	0.221053
Sediment	shannon_entropy	St.W	J6-14	0.221053
Sediment	shannon_entropy	J6-10	PR01	NA
Sediment	shannon_entropy	J6-14	PR01	NA
Sediment	shannon_entropy	PR01	PR01	NA
Sediment	shannon_entropy	St.C	PR01	0.374359
Sediment	shannon_entropy	St.E	PR01	0.777778
Sediment	shannon_entropy	St.W	PR01	1
Sediment	shannon_entropy	J6-10	St.C	NA
Sediment	shannon_entropy	J6-14	St.C	NA
Sediment	shannon_entropy	PR01	St.C	NA
Sediment	shannon_entropy	St.C	St.C	NA
Sediment	shannon_entropy	St.E	St.C	0.291667
Sediment	shannon_entropy	St.W	St.C	0.617647
Sediment	shannon_entropy	J6-10	St.E	NA
Sediment	shannon_entropy	J6-14	St.E	NA
Sediment	shannon_entropy	PR01	St.E	NA
Sediment	shannon_entropy	St.C	St.E	NA
Sediment	shannon_entropy	St.E	St.E	NA
Sediment	shannon_entropy	St.W	St.E	1
Sediment	pielou_evenness	J6-10	J6-08	0.397419
Sediment	pielou_evenness	J6-14	J6-08	0.245614
Sediment	pielou_evenness	PR01	J6-08	0.366389
Sediment	pielou_evenness	St.C	J6-08	0.245614
Sediment	pielou_evenness	St.E	J6-08	0.245614
Sediment	pielou_evenness	St.W	J6-08	0.245614
Sediment	pielou_evenness	J6-10	J6-10	NA
Sediment	pielou_evenness	J6-14	J6-10	0.00442067
Sediment	pielou_evenness	PR01	J6-10	0.245614
Sediment	pielou_evenness	St.C	J6-10	0.0326824
Sediment	pielou_evenness	St.E	J6-10	0.366389
Sediment	pielou_evenness	St.W	J6-10	0.411765
Sediment	pielou_evenness	J6-10	J6-14	NA
Sediment	pielou_evenness	J6-14	J6-14	NA
Sediment	pielou_evenness	PR01	J6-14	0.366389
Sediment	pielou_evenness	St.C	J6-14	0.542108
Sediment	pielou_evenness	St.E	J6-14	0.245614
Sediment	pielou_evenness	St.W	J6-14	0.245614
Sediment	pielou_evenness	J6-10	PR01	NA
Sediment	pielou_evenness	J6-14	PR01	NA
Sediment	pielou_evenness	PR01	PR01	NA
Sediment	pielou_evenness	St.C	PR01	0.563259
Sediment	pielou_evenness	St.E	PR01	0.411765
Sediment	pielou_evenness	St.W	PR01	0.7
Sediment	pielou_evenness	J6-10	St.C	NA
Sediment	pielou_evenness	J6-14	St.C	NA
Sediment	pielou_evenness	PR01	St.C	NA
Sediment	pielou_evenness	St.C	St.C	NA
Sediment	pielou_evenness	St.E	St.C	0.35
Sediment	pielou_evenness	St.W	St.C	0.411765
Sediment	pielou_evenness	J6-10	St.E	NA
Sediment	pielou_evenness	J6-14	St.E	NA
Sediment	pielou_evenness	PR01	St.E	NA
Sediment	pielou_evenness	St.C	St.E	NA
Sediment	pielou_evenness	St.E	St.E	NA
Sediment	pielou_evenness	St.W	St.E	1
Sediment	chao1	J6-10	J6-08	0.0362363
Sediment	chao1	J6-14	J6-08	0.0413375
Sediment	chao1	PR01	J6-08	1
Sediment	chao1	St.C	J6-08	0.823529
Sediment	chao1	St.E	J6-08	0.315789
Sediment	chao1	St.W	J6-08	0.315789
Sediment	chao1	J6-10	J6-10	NA
Sediment	chao1	J6-14	J6-10	0.927392
Sediment	chao1	PR01	J6-10	0.0528396
Sediment	chao1	St.C	J6-10	0.00390291
Sediment	chao1	St.E	J6-10	0.221053
Sediment	chao1	St.W	J6-10	0.221053
Sediment	chao1	J6-10	J6-14	NA
Sediment	chao1	J6-14	J6-14	NA
Sediment	chao1	PR01	J6-14	0.0528396
Sediment	chao1	St.C	J6-14	0.00483099
Sediment	chao1	St.E	J6-14	0.221053
Sediment	chao1	St.W	J6-14	0.221053
Sediment	chao1	J6-10	PR01	NA
Sediment	chao1	J6-14	PR01	NA
Sediment	chao1	PR01	PR01	NA
Sediment	chao1	St.C	PR01	0.927392
Sediment	chao1	St.E	PR01	0.466667
Sediment	chao1	St.W	PR01	0.823529
Sediment	chao1	J6-10	St.C	NA
Sediment	chao1	J6-14	St.C	NA
Sediment	chao1	PR01	St.C	NA
Sediment	chao1	St.C	St.C	NA
Sediment	chao1	St.E	St.C	0.291667
Sediment	chao1	St.W	St.C	0.291667
Sediment	chao1	J6-10	St.E	NA
Sediment	chao1	J6-14	St.E	NA
Sediment	chao1	PR01	St.E	NA
Sediment	chao1	St.C	St.E	NA
Sediment	chao1	St.E	St.E	NA
Sediment	chao1	St.W	St.E	1
Sediment (without J6-08-sediment-0-0-5cm-2)	shannon_entropy	J6-10	J6-08	0.0324259
Sediment (without J6-08-sediment-0-0-5cm-2)	shannon_entropy	J6-14	J6-08	0.439196
Sediment (without J6-08-sediment-0-0-5cm-2)	shannon_entropy	PR01	J6-08	0.194444
Sediment (without J6-08-sediment-0-0-5cm-2)	shannon_entropy	St.C	J6-08	0.398339
Sediment (without J6-08-sediment-0-0-5cm-2)	shannon_entropy	St.E	J6-08	0.194444
Sediment (without J6-08-sediment-0-0-5cm-2)	shannon_entropy	St.W	J6-08	0.736842
Sediment (without J6-08-sediment-0-0-5cm-2)	shannon_entropy	J6-10	J6-10	NA
Sediment (without J6-08-sediment-0-0-5cm-2)	shannon_entropy	J6-14	J6-10	0.0217418
Sediment (without J6-08-sediment-0-0-5cm-2)	shannon_entropy	PR01	J6-10	0.00124818
Sediment (without J6-08-sediment-0-0-5cm-2)	shannon_entropy	St.C	J6-10	0.000608198
Sediment (without J6-08-sediment-0-0-5cm-2)	shannon_entropy	St.E	J6-10	0.194444
Sediment (without J6-08-sediment-0-0-5cm-2)	shannon_entropy	St.W	J6-10	0.194444
Sediment (without J6-08-sediment-0-0-5cm-2)	shannon_entropy	J6-10	J6-14	NA
Sediment (without J6-08-sediment-0-0-5cm-2)	shannon_entropy	J6-14	J6-14	NA
Sediment (without J6-08-sediment-0-0-5cm-2)	shannon_entropy	PR01	J6-14	0.00790514
Sediment (without J6-08-sediment-0-0-5cm-2)	shannon_entropy	St.C	J6-14	0.0217418
Sediment (without J6-08-sediment-0-0-5cm-2)	shannon_entropy	St.E	J6-14	0.194444
Sediment (without J6-08-sediment-0-0-5cm-2)	shannon_entropy	St.W	J6-14	0.194444
Sediment (without J6-08-sediment-0-0-5cm-2)	shannon_entropy	J6-10	PR01	NA
Sediment (without J6-08-sediment-0-0-5cm-2)	shannon_entropy	J6-14	PR01	NA
Sediment (without J6-08-sediment-0-0-5cm-2)	shannon_entropy	PR01	PR01	NA
Sediment (without J6-08-sediment-0-0-5cm-2)	shannon_entropy	St.C	PR01	0.398339
Sediment (without J6-08-sediment-0-0-5cm-2)	shannon_entropy	St.E	PR01	0.736842
Sediment (without J6-08-sediment-0-0-5cm-2)	shannon_entropy	St.W	PR01	1
Sediment (without J6-08-sediment-0-0-5cm-2)	shannon_entropy	J6-10	St.C	NA
Sediment (without J6-08-sediment-0-0-5cm-2)	shannon_entropy	J6-14	St.C	NA
Sediment (without J6-08-sediment-0-0-5cm-2)	shannon_entropy	PR01	St.C	NA
Sediment (without J6-08-sediment-0-0-5cm-2)	shannon_entropy	St.C	St.C	NA
Sediment (without J6-08-sediment-0-0-5cm-2)	shannon_entropy	St.E	St.C	0.269231
Sediment (without J6-08-sediment-0-0-5cm-2)	shannon_entropy	St.W	St.C	0.617647
Sediment (without J6-08-sediment-0-0-5cm-2)	shannon_entropy	J6-10	St.E	NA
Sediment (without J6-08-sediment-0-0-5cm-2)	shannon_entropy	J6-14	St.E	NA
Sediment (without J6-08-sediment-0-0-5cm-2)	shannon_entropy	PR01	St.E	NA
Sediment (without J6-08-sediment-0-0-5cm-2)	shannon_entropy	St.C	St.E	NA
Sediment (without J6-08-sediment-0-0-5cm-2)	shannon_entropy	St.E	St.E	NA
Sediment (without J6-08-sediment-0-0-5cm-2)	shannon_entropy	St.W	St.E	1
Sediment (without J6-08-sediment-0-0-5cm-2)	pielou_evenness	J6-10	J6-08	0.477403
Sediment (without J6-08-sediment-0-0-5cm-2)	pielou_evenness	J6-14	J6-08	0.174997
Sediment (without J6-08-sediment-0-0-5cm-2)	pielou_evenness	PR01	J6-08	0.294737
Sediment (without J6-08-sediment-0-0-5cm-2)	pielou_evenness	St.C	J6-08	0.174997
Sediment (without J6-08-sediment-0-0-5cm-2)	pielou_evenness	St.E	J6-08	0.259259
Sediment (without J6-08-sediment-0-0-5cm-2)	pielou_evenness	St.W	J6-08	0.259259
Sediment (without J6-08-sediment-0-0-5cm-2)	pielou_evenness	J6-10	J6-10	NA
Sediment (without J6-08-sediment-0-0-5cm-2)	pielou_evenness	J6-14	J6-10	0.00442067
Sediment (without J6-08-sediment-0-0-5cm-2)	pielou_evenness	PR01	J6-10	0.174997
Sediment (without J6-08-sediment-0-0-5cm-2)	pielou_evenness	St.C	J6-10	0.0326824
Sediment (without J6-08-sediment-0-0-5cm-2)	pielou_evenness	St.E	J6-10	0.366389
Sediment (without J6-08-sediment-0-0-5cm-2)	pielou_evenness	St.W	J6-10	0.4375
Sediment (without J6-08-sediment-0-0-5cm-2)	pielou_evenness	J6-10	J6-14	NA
Sediment (without J6-08-sediment-0-0-5cm-2)	pielou_evenness	J6-14	J6-14	NA
Sediment (without J6-08-sediment-0-0-5cm-2)	pielou_evenness	PR01	J6-14	0.366389
Sediment (without J6-08-sediment-0-0-5cm-2)	pielou_evenness	St.C	J6-14	0.542108
Sediment (without J6-08-sediment-0-0-5cm-2)	pielou_evenness	St.E	J6-14	0.259259
Sediment (without J6-08-sediment-0-0-5cm-2)	pielou_evenness	St.W	J6-14	0.259259
Sediment (without J6-08-sediment-0-0-5cm-2)	pielou_evenness	J6-10	PR01	NA
Sediment (without J6-08-sediment-0-0-5cm-2)	pielou_evenness	J6-14	PR01	NA
Sediment (without J6-08-sediment-0-0-5cm-2)	pielou_evenness	PR01	PR01	NA
Sediment (without J6-08-sediment-0-0-5cm-2)	pielou_evenness	St.C	PR01	0.563259
Sediment (without J6-08-sediment-0-0-5cm-2)	pielou_evenness	St.E	PR01	0.4375
Sediment (without J6-08-sediment-0-0-5cm-2)	pielou_evenness	St.W	PR01	0.7
Sediment (without J6-08-sediment-0-0-5cm-2)	pielou_evenness	J6-10	St.C	NA
Sediment (without J6-08-sediment-0-0-5cm-2)	pielou_evenness	J6-14	St.C	NA
Sediment (without J6-08-sediment-0-0-5cm-2)	pielou_evenness	PR01	St.C	NA
Sediment (without J6-08-sediment-0-0-5cm-2)	pielou_evenness	St.C	St.C	NA
Sediment (without J6-08-sediment-0-0-5cm-2)	pielou_evenness	St.E	St.C	0.318182
Sediment (without J6-08-sediment-0-0-5cm-2)	pielou_evenness	St.W	St.C	0.4375
Sediment (without J6-08-sediment-0-0-5cm-2)	pielou_evenness	J6-10	St.E	NA
Sediment (without J6-08-sediment-0-0-5cm-2)	pielou_evenness	J6-14	St.E	NA
Sediment (without J6-08-sediment-0-0-5cm-2)	pielou_evenness	PR01	St.E	NA
Sediment (without J6-08-sediment-0-0-5cm-2)	pielou_evenness	St.C	St.E	NA
Sediment (without J6-08-sediment-0-0-5cm-2)	pielou_evenness	St.E	St.E	NA
Sediment (without J6-08-sediment-0-0-5cm-2)	pielou_evenness	St.W	St.E	1
Sediment (without J6-08-sediment-0-0-5cm-2)	chao1	J6-10	J6-08	0.0528396
Sediment (without J6-08-sediment-0-0-5cm-2)	chao1	J6-14	J6-08	0.0528396
Sediment (without J6-08-sediment-0-0-5cm-2)	chao1	PR01	J6-08	0.881023
Sediment (without J6-08-sediment-0-0-5cm-2)	chao1	St.C	J6-08	0.601293
Sediment (without J6-08-sediment-0-0-5cm-2)	chao1	St.E	J6-08	0.194444
Sediment (without J6-08-sediment-0-0-5cm-2)	chao1	St.W	J6-08	0.194444
Sediment (without J6-08-sediment-0-0-5cm-2)	chao1	J6-10	J6-10	NA
Sediment (without J6-08-sediment-0-0-5cm-2)	chao1	J6-14	J6-10	0.881023
Sediment (without J6-08-sediment-0-0-5cm-2)	chao1	PR01	J6-10	0.0528396
Sediment (without J6-08-sediment-0-0-5cm-2)	chao1	St.C	J6-10	0.00390291
Sediment (without J6-08-sediment-0-0-5cm-2)	chao1	St.E	J6-10	0.194444
Sediment (without J6-08-sediment-0-0-5cm-2)	chao1	St.W	J6-10	0.194444
Sediment (without J6-08-sediment-0-0-5cm-2)	chao1	J6-10	J6-14	NA
Sediment (without J6-08-sediment-0-0-5cm-2)	chao1	J6-14	J6-14	NA
Sediment (without J6-08-sediment-0-0-5cm-2)	chao1	PR01	J6-14	0.0528396
Sediment (without J6-08-sediment-0-0-5cm-2)	chao1	St.C	J6-14	0.00483099
Sediment (without J6-08-sediment-0-0-5cm-2)	chao1	St.E	J6-14	0.194444
Sediment (without J6-08-sediment-0-0-5cm-2)	chao1	St.W	J6-14	0.194444
Sediment (without J6-08-sediment-0-0-5cm-2)	chao1	J6-10	PR01	NA
Sediment (without J6-08-sediment-0-0-5cm-2)	chao1	J6-14	PR01	NA
Sediment (without J6-08-sediment-0-0-5cm-2)	chao1	PR01	PR01	NA
Sediment (without J6-08-sediment-0-0-5cm-2)	chao1	St.C	PR01	0.881023
Sediment (without J6-08-sediment-0-0-5cm-2)	chao1	St.E	PR01	0.466667
Sediment (without J6-08-sediment-0-0-5cm-2)	chao1	St.W	PR01	0.823529
Sediment (without J6-08-sediment-0-0-5cm-2)	chao1	J6-10	St.C	NA
Sediment (without J6-08-sediment-0-0-5cm-2)	chao1	J6-14	St.C	NA
Sediment (without J6-08-sediment-0-0-5cm-2)	chao1	PR01	St.C	NA
Sediment (without J6-08-sediment-0-0-5cm-2)	chao1	St.C	St.C	NA
Sediment (without J6-08-sediment-0-0-5cm-2)	chao1	St.E	St.C	0.25
Sediment (without J6-08-sediment-0-0-5cm-2)	chao1	St.W	St.C	0.25
Sediment (without J6-08-sediment-0-0-5cm-2)	chao1	J6-10	St.E	NA
Sediment (without J6-08-sediment-0-0-5cm-2)	chao1	J6-14	St.E	NA
Sediment (without J6-08-sediment-0-0-5cm-2)	chao1	PR01	St.E	NA
Sediment (without J6-08-sediment-0-0-5cm-2)	chao1	St.C	St.E	NA
Sediment (without J6-08-sediment-0-0-5cm-2)	chao1	St.E	St.E	NA
Sediment (without J6-08-sediment-0-0-5cm-2)	chao1	St.W	St.E	1

## Sheet: beta_diversity
PERMANOVA by sample type
	Df	SumsOfSqs	MeanSqs	F.Model	R2	Pr(>F)
Sample_type1	4	6.099	1.52469	5.3658	0.13545	0.0002
Residuals	137	38.929	0.28415		0.86455
Total	141	45.027			1
PERMANOVA by sample type by station
	Df	SumsOfSqs	MeanSqs	F.Model	R2	Pr(>F)
Station	6	2.838	0.47308	1.5138	0.06304	0.0222
Residuals	135	42.189	0.31251		0.93696
Total	141	45.027			1
PERMANOVA by water column sample type by stations
	Df	SumsOfSqs	MeanSqs	F.Model	R2	Pr(>F)
Station	1	0.0752	0.07521	0.21212	0.00876	0.9916
Residuals	24	8.5101	0.35459		0.99124
Total	25	8.5853			1
PERMANOVA by bottom water sample by stations
	Df	SumsOfSqs	MeanSqs	F.Model	R2	Pr(>F)
Station	4	1.6983	0.42457	1.5878	0.55951	0.1428
Residuals	5	1.337	0.2674		0.44049
Total	9	3.0353			1
PERMANOVA by nodule sample by stations
	Df	SumsOfSqs	MeanSqs	F.Model	R2	Pr(>F)
Station	4	0.6991	0.17478	1.269	0.19466	0.1426
Residuals	21	2.8922	0.13773		0.80534
Total	25	3.5914			1
PERMANOVA by nodule surface mud sample by stations
	Df	SumsOfSqs	MeanSqs	F.Model	R2	Pr(>F)
Station	1	0.12953	0.129534	6.2102	0.50861	0.03239
Residuals	6	0.12515	0.020858		0.49139
Total	7	0.25468			1
PERMANOVA by sediment samples by stations
	Df	SumsOfSqs	MeanSqs	F.Model	R2	Pr(>F)
Station	6	1.8863	0.314382	3.418	0.23984	0.0002
Residuals	65	5.9786	0.091979		0.76016
Total	71	7.8649			1
PERMANOVA by sediment samples by stations with out J6-08-sediment-0-0-5cm-2
	Df	SumsOfSqs	MeanSqs	F.Model	R2	Pr(>F)
Station	6	1.8805	0.313423	3.9244	0.26896	0.0002
Residuals	64	5.1113	0.079864		0.73104
Total	70	6.9918			1
pairwise PERMANOVA by sample type
pairs	Df	SumsOfSqs	F.Model	R2	p.value	p.adjusted
water vs bottom_water	1	0.490487	2.64577	0.0721986	0.0481904	0.0963807
water vs nodule	1	0.705441	4.17004	0.0769806	0.00439912	0.0175965
water vs nodule_surface	1	1.05807	4.65473	0.126989	0.00159968	0.00839832
water vs sediment	1	2.04852	6.11385	0.0598728	0.00019996	0.0019996
bottom_water vs nodule	1	0.836705	6.21177	0.154476	0.00059988	0.00479904
bottom_water vs nodule_surface	1	0.730232	3.44128	0.177009	0.0127974	0.0383923
bottom_water vs sediment	1	1.35175	3.82292	0.0456071	0.00139972	0.00839832
nodule vs nodule_surface	1	1.37351	7.91859	0.198368	0.00079984	0.00559888
nodule vs sediment	1	3.31142	10.4425	0.0981045	0.00019996	0.0019996
nodule_surface vs sediment	1	0.620365	1.65385	0.020763	0.0823835	0.0963807
pairwise PERMANOVA by station
pairs	Df	SumsOfSqs	F.Model	R2	p.value	p.adjusted
St.C vs PR01	1	0.330031	1.33824	0.0190257	0.19836	1
St.C vs J6_10	1	0.753112	2.45277	0.0405734	0.0211958	0.339132
St.C vs J6_14	1	0.791868	2.52628	0.0397675	0.0177964	0.302539
St.C vs J6_08	1	0.705839	2.30442	0.0382131	0.029994	0.44991
St.C vs St.E	1	0.147198	0.553448	0.0147376	0.482304	1
St.C vs St.W	1	0.154045	0.579193	0.0154126	0.461308	1
PR01 vs J6_10	1	0.963895	3.37343	0.0598408	0.00319936	0.0607878
PR01 vs J6_14	1	1.06527	3.62519	0.0607996	0.00239952	0.0479904
PR01 vs J6_08	1	0.904696	3.17533	0.0565253	0.0069986	0.125975
PR01 vs St.E	1	0.150809	0.672516	0.0205835	0.522096	1
PR01 vs St.W	1	0.159954	0.713297	0.0218045	0.531494	1
J6_10 vs J6_14	1	0.183416	0.478537	0.0105223	0.956209	1
J6_10 vs J6_08	1	0.117564	0.310693	0.00734312	0.995001	1
J6_10 vs St.E	1	0.241009	0.635195	0.0293593	0.864427	1
J6_10 vs St.W	1	0.24662	0.649984	0.0300224	0.825035	1
J6_14 vs J6_08	1	0.133312	0.348692	0.00768913	0.997201	1
J6_14 vs St.E	1	0.242366	0.626816	0.0254526	0.925015	1
J6_14 vs St.W	1	0.24746	0.639992	0.0259737	0.920416	1
J6_08 vs St.E	1	0.241569	0.640154	0.0295818	0.910418	1
J6_08 vs St.W	1	0.245401	0.650308	0.0300369	0.916217	1
St.E vs St.W	1	0.0631177	NA	1	NA	NA
pairwise PERMANOVA by nodule surface mud sample by stations
pairs	Df	SumsOfSqs	F.Model	R2	p.value	p.adjusted
St.E vs St.C	1	0.263902	2.5311	0.201986	0.166367	1
St.E vs St.W	1	0.05395	NA	1	NA	NA
St.E vs PR01	1	0.23464	1.88987	0.320867	0.333333	1
St.E vs J6_10	1	0.201506	2.47229	0.126964	0.109378	1
St.E vs J6_14	1	0.283266	4.44893	0.20742	0.0569886	0.643071
St.E vs J6_08	1	0.26275	2.26582	0.117608	0.10058	1
St.C vs St.W	1	0.226548	2.17284	0.178499	0.169566	1
St.C vs PR01	1	0.0926643	0.842805	0.0567821	0.462907	1
St.C vs J6_10	1	0.604468	6.72118	0.199316	0.00019996	0.0039992
St.C vs J6_14	1	0.246649	3.13384	0.103997	0.00859828	0.137572
St.C vs J6_08	1	0.2662	2.38467	0.0811536	0.0119976	0.179964
St.W vs PR01	1	0.195209	1.57227	0.28216	0.333333	1
St.W vs J6_10	1	0.170729	2.09468	0.1097	0.108578	1
St.W vs J6_14	1	0.236124	3.70852	0.179082	0.0535893	0.643071
St.W vs J6_08	1	0.220169	1.89862	0.100464	0.158168	1
PR01 vs J6_10	1	0.385479	4.30078	0.169986	0.0029994	0.0509898
PR01 vs J6_14	1	0.232563	3.09293	0.128375	0.0171966	0.240752
PR01 vs J6_08	1	0.215011	1.82951	0.0801379	0.10058	1
J6_10 vs J6_14	1	0.535344	7.37508	0.178249	0.00039992	0.00759848
J6_10 vs J6_08	1	0.60751	6.15297	0.153238	0.00059988	0.0107978
J6_14 vs J6_08	1	0.192681	2.14527	0.0593513	0.0287942	0.374325
PERMANOVA by sediment samples by stations
pairs	Df	SumsOfSqs	F.Model	R2	p.value	p.adjusted
St.E vs St.C	1	0.263902	2.5311	0.201986	0.166367	1
St.E vs St.W	1	0.05395	NA	1	NA	NA
St.E vs PR01	1	0.23464	1.88987	0.320867	0.333333	1
St.E vs J6_10	1	0.201506	2.47229	0.126964	0.109378	1
St.E vs J6_14	1	0.283266	4.44893	0.20742	0.0569886	0.643071
St.E vs J6_08	1	0.26275	2.26582	0.117608	0.10058	1
St.C vs St.W	1	0.226548	2.17284	0.178499	0.169566	1
St.C vs PR01	1	0.0926643	0.842805	0.0567821	0.462907	1
St.C vs J6_10	1	0.604468	6.72118	0.199316	0.00019996	0.0039992
St.C vs J6_14	1	0.246649	3.13384	0.103997	0.00859828	0.137572
St.C vs J6_08	1	0.2662	2.38467	0.0811536	0.0119976	0.179964
St.W vs PR01	1	0.195209	1.57227	0.28216	0.333333	1
St.W vs J6_10	1	0.170729	2.09468	0.1097	0.108578	1
St.W vs J6_14	1	0.236124	3.70852	0.179082	0.0535893	0.643071
St.W vs J6_08	1	0.220169	1.89862	0.100464	0.158168	1
PR01 vs J6_10	1	0.385479	4.30078	0.169986	0.0029994	0.0509898
PR01 vs J6_14	1	0.232563	3.09293	0.128375	0.0171966	0.240752
PR01 vs J6_08	1	0.215011	1.82951	0.0801379	0.10058	1
J6_10 vs J6_14	1	0.535344	7.37508	0.178249	0.00039992	0.00759848
J6_10 vs J6_08	1	0.60751	6.15297	0.153238	0.00059988	0.0107978
J6_14 vs J6_08	1	0.192681	2.14527	0.0593513	0.0287942	0.374325
PERMANOVA by sediment samples by stations with out J6-08-sediment-0-0-5cm-2
pairs	Df	SumsOfSqs	F.Model	R2	p.value	p.adjusted
St.E vs St.C	1	0.263902	2.5311	0.201986	0.164767	0.823835
St.E vs St.W	1	0.05395	NA	1	NA	NA
St.E vs PR01	1	0.23464	1.88987	0.320867	0.333333	1
St.E vs J6_10	1	0.201506	2.47229	0.126964	0.0979804	0.783843
St.E vs J6_14	1	0.283266	4.44893	0.20742	0.0525895	0.578484
St.E vs J6_08	1	0.270752	3.9238	0.19694	0.0575885	0.578484
St.C vs St.W	1	0.226548	2.17284	0.178499	0.167966	0.823835
St.C vs PR01	1	0.0926643	0.842805	0.0567821	0.462907	1
St.C vs J6_10	1	0.604468	6.72118	0.199316	0.00039992	0.00759848
St.C vs J6_14	1	0.246649	3.13384	0.103997	0.00779844	0.116977
St.C vs J6_08	1	0.267351	3.23808	0.110749	0.00419916	0.0713857
St.W vs PR01	1	0.195209	1.57227	0.28216	0.333333	1
St.W vs J6_10	1	0.170729	2.09468	0.1097	0.104779	0.783843
St.W vs J6_14	1	0.236124	3.70852	0.179082	0.0577884	0.578484
St.W vs J6_08	1	0.225799	3.27233	0.169794	0.114777	0.783843
PR01 vs J6_10	1	0.385479	4.30078	0.169986	0.00459908	0.0735853
PR01 vs J6_14	1	0.232563	3.09293	0.128375	0.0177964	0.24915
PR01 vs J6_08	1	0.221397	2.7663	0.121509	0.0183963	0.24915
J6_10 vs J6_14	1	0.535344	7.37508	0.178249	0.00039992	0.00759848
J6_10 vs J6_08	1	0.60506	8.02002	0.195515	0.00019996	0.0039992
J6_14 vs J6_08	1	0.168025	2.53601	0.0713645	0.0311938	0.374325
